# Supplementary material for: Basal-to-inflammatory transition and tumor resistance via crosstalk with a pro-inflammatory stromal niche
Source: Nat Commun. 2024 Sep 17;15:8134. doi: 10.1038/s41467-024-52394-3 (PMC11408617; doi:10.1038/s41467-024-52394-3)
Supplement: Supplementary file 4 — Supplementary Dataset 1 [file 41467_2024_52394_MOESM4_ESM.xlsx]

## Sheet: Sheet1
Table S1. CODEX antibody clones and barcode information. Related to Figure 3a.
Marker	Barcode	Clone	Company	Catalog No.
α-SMA	BX010	polyclonal	Abcam	ab5694
KRT14	BX002	AKYP0064	Akoya	4450031
CD4	BX003	AKYP0048	Akoya	4550112
CD31	BX001	AKYP0047	Akoya	4150017
VCAM1	BX014	EPR5047	Abcam	ab271899
LSP1	BX050	EPR3160	Abcam	ab248682
FN1	BX037	F1	Abcam	ab271831
CLDN4	BX017	polyclonal	Abcam	ab53156
FOXP3	BX031	AKYP0102	Akoya	4550071
DPP4	BX016	EPR20819	Abcam	ab225901
FAP	BX023	SP325	Abcam	ab240989
CD68	BX015	KP1	Biolegend	916104
IFITM3	BX040	D8E8G	CST	59212
CHI3L1	BX041	E2L1M	CST	47066
PDGFRα/β	BX006	Y92	Abcam	ab215978
KRTDAP	BX004	polyclonal	Atlas	HPA063474
CXCL12	BX054	polyclonal	Abcam	ab9797
CD3	BX045	AKYP0062	Akoya	4550119
TROP2	BX043	TACSTD2/2151	Abcam	ab237859
KRT6	BX007	W17006B	Biolegend	606102
ITGAV	BX029	EPR16800	Abcam	ab271932
TAGLN	BX046	polyclonal	Abcam	ab14106
TNC	BX025	polyclonal	Millipore	AB19011
KI-67	BX047	AKYP0052	Akoya	4250019
Collagen IV	BX030	polyclonal	Abcam	ab6586
POSTN	BX013	polyclonal	Abcam	ab14041
CD45	BX021	AKYP0074	Akoya	4550121
VIM	BX022	AKYP0082	Akoya	4450050
MUC-1	BX055	C595 (NCRC48)	Abcam	ab28081
Collagen I	BX042	EPR7785	Abcam	ab215969
CD8	BX026	AKYP0028	Akoya	4250012
EpCAM	BX091	AKYP0119	Akoya	4550088
MMP-9	BX052	L51/82	Biolegend	819701
HLA-DR	BX033	AKYP0063	Akoya	4550118
CD11c	BX062	D3V1E	CST	93233
S100A4	BX032	polyclonal	Biolegend	810101
GLUT1	BX027	EPR3915	Abcam	ab252403
S100A9	BX005	polyclonal	Proteintech	26992-1-AP
CAV1	BX086	AKYP0115	Akoya	4550084
E-cadherin	BX034	EP700Y	Abcam	ab256580
MPO	BX019	EPR20257	Abcam	ab221847
