# Supplementary material for: Basal-to-inflammatory transition and tumor resistance via crosstalk with a pro-inflammatory stromal niche
Source: Nat Commun. 2024 Sep 17;15:8134. doi: 10.1038/s41467-024-52394-3 (PMC11408617; doi:10.1038/s41467-024-52394-3)
Supplement: Supplementary file 5 — Supplementary Dataset 2 [file 41467_2024_52394_MOESM5_ESM.xlsx]

## Sheet: Sheet1
Table S2. CODEX antibody titration and multiplexed imaging cycle information. Related to Figure 3a.
Cycle	Channel 1	Exposure Time	Alexa 488	Oligo Barcode	Clone	Antibody Titration	Exposure Time	Atto 550	Oligo Barcode	Clone	Antibody Titration	Exposure Time	Alexa 647	Oligo Barcode	Clone	Antibody Titration	Exposure Time
1	Hoechst 33342	10ms	Blank				1000ms	Blank				1000ms	Blank				1000ms
2	Hoechst 33342	10ms	FN1	037	F1	1:50	350ms	CLDN4	017	polyclonal	1:100	500ms	FOXP3	031	AKYP0102	1:50	500ms
3	Hoechst 33342	10ms	KRTDAP	004	polyclonal	1:50	450ms	CXCL12	054	polyclonal	1:100	500ms	Collagen IV	030	polyclonal	1:50	1100ms
4	Hoechst 33342	10ms	IFITM3	040	D8E8G	1:50	500ms	CD8	026	AKYP0028	1:50	100ms	LSP1	050	EPR3160	1:50	1000ms
5	Hoechst 33342	10ms	CD31	001	AKYP0047	1:100	400ms	KI-67	047	AKYP0052	1:100	200ms	CD3	045	AKYP0062	1:50	500ms
6	Hoechst 33342	10ms	DPP4	016	EPR20819	1:50	1000ms	MUC-1	055	C595 (NCRC48)	1:200	300ms	CD4	003	AKYP0048	1:100	500ms
7	Hoechst 33342	10ms	α-SMA	010	polyclonal	1:50	600ms	ITGAV	029	EPR16800	1:50	450ms	CD68	015	KP1	1:50	500ms
8	Hoechst 33342	10ms	TROP2	043	TACSTD2/2151	1:50	400ms	VCAM1	014	EPR5047	1:100	1000ms	Collagen I	042	EPR7785	1:50	500ms
9	Hoechst 33342	10ms	Blank				400ms	Blank				500ms	Blank				500ms
10	Hoechst 33342	10ms	POSTN	013	polyclonal	1:50	450ms	CHI3L1	041	E2L1M	1:100	500ms	CD45	021	AKYP0074	1:50	500ms
11	Hoechst 33342	10ms	VIM	022	AKYP0082	1:100	400ms	FAP	023	SP325	1:200	500ms	HLA-DR	033	AKYP0063	1:100	400ms
12	Hoechst 33342	10ms	TAGLN	046	polyclonal	1:50	400ms	MMP-9	052	L51/82	0.75:200	100ms	CD11c	062	D3V1E	1:50	500ms
13	Hoechst 33342	10ms	TNC	025	polyclonal	1:100	500ms	Blank				10ms	Glut1	027	EPR3915	1:100	450ms
14	Hoechst 33342	10ms	KRT6	007	W17006B	1:100	350ms	S100A9	005	polyclonal	1:100	100ms	CAV1	086	AKYP0115	1:100	500ms
15	Hoechst 33342	10ms	E-Cadherin	034	EP700Y	1:100	300ms	S100A4	032	polyclonal	1:100	150ms	PDGFRα/β	006	Y92	1:50	800ms
16	Hoechst 33342	10ms	MPO	019	EPR20257	1:100	300ms	KRT14	002	AKYP0064	1:200	300ms	EpCAM	091	AKYP0119	1:50	400ms
17	Hoechst 33342	10ms	Blank				400ms	Blank				500ms	Blank				500ms
