# Supplementary material for: Basal-to-inflammatory transition and tumor resistance via crosstalk with a pro-inflammatory stromal niche
Source: Nat Commun. 2024 Sep 17;15:8134. doi: 10.1038/s41467-024-52394-3 (PMC11408617; doi:10.1038/s41467-024-52394-3)
Supplement: Supplementary file 6 — Supplementary Dataset 3 [file 41467_2024_52394_MOESM6_ESM.xlsx]

## Sheet: signature_matrix_for_CELESTA
Table S3. Cell type signature matrix used for cell type annotation by CELESTA. Related to Figure 3d and Supplementary figures 3a-c.
Cell Type	Lineage_level	CD31	KRT14	KRT6	TROP2	CHI3L1	TAGLN	CD45	aSMA	FAP	CAV1	S100A9	CD3	CD68	MPO	CD11c	CD8	CD4	FOXP3
Endothelial cells	1_0_1	1	0	0	0	0	NA	0	0	0	NA	NA	0	0	0	0	0	0	0
Tumor cells (general)	1_0_2	0	1	NA	NA	NA	NA	0	NA	0	NA	NA	0	0	0	0	0	0	0
Immune cells (other)	1_0_3	0	0	0	0	0	NA	1	0	0	0	NA	NA	NA	NA	NA	NA	NA	NA
aSMA+ stromal cells	1_0_4	0	0	0	0	0	NA	0	1	0	0	NA	0	0	0	0	0	0	0
FAP+aSMA+ fibroblasts	1_0_5	0	0	0	0	0	NA	0	1	1	0	NA	0	0	0	0	0	0	0
FAP+aSMA- fibroblasts	1_0_6	0	0	0	0	0	NA	0	0	1	0	NA	0	0	0	0	0	0	0
KRT6+TROP2+ BST tumor cells	2_2_7	0	NA	NA	1	0	0	0	0	0	NA	0	0	0	0	0	0	0	0
CHI3L1+TAGLN+ BIT tumor cells	2_2_8	0	NA	0	0	1	1	0	0	0	NA	NA	0	0	0	0	0	0	0
CHI3L1+TAGLN+TROP2+ BIT tumor cells	2_2_9	0	NA	0	1	1	1	0	0	0	NA	NA	0	0	0	0	0	0	0
Epidermis	2_2_10	0	1	1	NA	0	0	0	0	0	NA	1	0	0	0	0	0	0	0
CD3+ T cells (other)	3_3_11	0	0	0	0	0	NA	NA	0	0	0	NA	1	0	0	0	NA	NA	NA
Dendritic cells	3_3_12	0	0	0	0	0	NA	NA	0	0	0	NA	0	0	0	1	0	0	0
Macrophages	3_3_13	0	0	0	0	0	NA	NA	0	0	0	NA	0	1	0	1	0	0	0
Neutrophils	3_3_14	0	0	0	0	0	NA	NA	0	0	0	NA	0	0	1	0	0	0	0
CD3+CD8+ T cells	4_11_15	0	0	0	0	0	NA	NA	0	0	0	NA	NA	0	0	0	1	0	0
CD3+CD4+ T cells	4_11_16	0	0	0	0	0	NA	NA	0	0	0	NA	NA	0	0	0	0	1	0
Tregs	4_11_17	0	0	0	0	0	NA	NA	0	0	0	NA	NA	0	0	0	0	1	1
