# Supplementary material for: Basal-to-inflammatory transition and tumor resistance via crosstalk with a pro-inflammatory stromal niche
Source: Nat Commun. 2024 Sep 17;15:8134. doi: 10.1038/s41467-024-52394-3 (PMC11408617; doi:10.1038/s41467-024-52394-3)
Supplement: Supplementary file 7 — Supplementary Dataset 4 [file 41467_2024_52394_MOESM7_ESM.xlsx]

## Sheet: aggr_macrophages_clean_final_na
Table S4. Top 100 cluster marker genes for myeloid populations from 4 naïve human BCC tumors. Related to Figure 5a.
	p_val	avg_log2FC	pct.1	pct.2	p_val_adj	cluster	gene
1	4.98690689863959e-217	1.39332	0.632	0.129	1.2372017324835e-212	TREM1+Mac	SERPINB2
2	1.27684766028088e-231	1.07813	0.785	0.303	3.16773136039084e-227	TREM1+Mac	IL1A
3	1.40208438205008e-159	1.01432	0.704	0.279	3.47843114342805e-155	TREM1+Mac	CCL20
4	1.31061419648501e-268	0.954824	0.873	0.322	3.25150276005965e-264	TREM1+Mac	AQP9
5	1.42397854580629e-214	0.918393	0.908	0.476	3.53274837429083e-210	TREM1+Mac	THBS1
6	1.13098937798562e-192	0.890805	0.834	0.431	2.80587154784452e-188	TREM1+Mac	S100A8
7	1.23935948451794e-213	0.856988	0.903	0.583	3.07472694514057e-209	TREM1+Mac	S100A9
8	1.98730677787186e-181	0.854988	0.798	0.38	4.9303093852223e-177	TREM1+Mac	VCAN
9	3.83317006461383e-132	0.853629	0.609	0.218	9.50971161330046e-128	TREM1+Mac	TNFAIP6
10	7.18747223641058e-160	0.814343	0.569	0.133	1.7831399871311e-155	TREM1+Mac	S100A12
11	2.04317406846771e-169	0.784294	0.709	0.289	5.06891054646154e-165	TREM1+Mac	SLC25A37
12	6.94148292592112e-177	0.780871	0.713	0.241	1.72211249909177e-172	TREM1+Mac	SLC11A1
13	5.86569308680864e-237	0.772596	0.945	0.638	1.45521979790636e-232	TREM1+Mac	PTGS2
14	4.18746905507967e-138	0.771912	0.63	0.233	1.03886919787472e-133	TREM1+Mac	DUSP6
15	6.72790947525297e-177	0.771514	0.584	0.122	1.66912706171551e-172	TREM1+Mac	AC245128.3
16	1.62661866240937e-259	0.723298	0.933	0.648	4.0354782395714e-255	TREM1+Mac	ATP2B1
17	3.64575949722176e-222	0.718608	0.959	0.694	9.04476473665747e-218	TREM1+Mac	CXCL2
18	2.59756761156623e-138	0.703726	0.63	0.215	6.44430548753466e-134	TREM1+Mac	FCN1
19	9.60257949603947e-198	0.701477	0.955	0.659	2.38230394717243e-193	TREM1+Mac	CXCL3
20	1.87832730689139e-256	0.700251	0.954	0.785	4.65994221566685e-252	TREM1+Mac	TIMP1
21	1.93328554921189e-181	0.689818	0.846	0.544	4.79628811903977e-177	TREM1+Mac	CD55
22	6.00998775367321e-177	0.671927	0.973	0.643	1.49101786180879e-172	TREM1+Mac	EREG
23	4.65905757046775e-125	0.654924	0.57	0.215	1.15586559265734e-120	TREM1+Mac	MAP3K20
24	9.98473607117972e-125	0.652974	0.7	0.356	2.47711317189898e-120	TREM1+Mac	CD93
25	2.75723167155419e-67	0.642419	0.41	0.163	6.84041605395878e-63	TREM1+Mac	IL6
26	3.22638097893664e-277	0.628643	0.989	0.799	8.00432857064391e-273	TREM1+Mac	IL1B
27	2.42457775425022e-112	0.628629	0.571	0.211	6.01513495051938e-108	TREM1+Mac	CD300E
28	1.92244374362143e-159	0.627902	0.902	0.657	4.76939068355041e-155	TREM1+Mac	IL1RN
29	1.96443013204953e-170	0.605995	0.88	0.564	4.87355471460168e-166	TREM1+Mac	EHD1
30	4.34893073423809e-88	0.599856	0.565	0.239	1.07892622585713e-83	TREM1+Mac	TNIP3
31	1.11208871879883e-110	0.587337	0.807	0.504	2.75898090246802e-106	TREM1+Mac	OLR1
32	4.54132265890274e-95	0.583018	0.518	0.209	1.12665673844718e-90	TREM1+Mac	ATP2B1-AS1
33	4.22920999500927e-108	0.579058	0.516	0.177	1.04922470766185e-103	TREM1+Mac	GCH1
34	1.52979118788751e-113	0.576359	0.399	0.071	3.79525895803012e-109	TREM1+Mac	MCEMP1
35	1.11182987917523e-80	0.554669	0.565	0.293	2.75833874724584e-76	TREM1+Mac	NLRP3
36	1.9446082274607e-91	0.552962	0.548	0.248	4.82437855150724e-87	TREM1+Mac	PNP
37	2.08716616100377e-80	0.536141	0.635	0.42	5.17805052883425e-76	TREM1+Mac	EIF1B
38	2.75386021753611e-87	0.535248	0.477	0.179	6.83205181368534e-83	TREM1+Mac	TREM1
39	1.61848900178894e-88	0.535148	0.618	0.304	4.01530936453817e-84	TREM1+Mac	DMXL2
40	7.7902702303336e-255	0.520762	0.993	0.84	1.93268814144346e-250	TREM1+Mac	CXCL8
41	7.17436849591704e-128	0.519605	0.824	0.556	1.77988908015206e-123	TREM1+Mac	TNIP1
42	1.45252357001566e-129	0.514862	0.929	0.668	3.60356572485186e-125	TREM1+Mac	CEBPB
43	1.22727179941392e-34	0.510791	0.41	0.224	3.04473860716598e-30	TREM1+Mac	CXCL5
44	2.19439483522767e-103	0.510145	0.728	0.48	5.44407414671632e-99	TREM1+Mac	ARFGAP3
45	1.41132023243842e-87	0.50911	0.556	0.27	3.50134436465648e-83	TREM1+Mac	DENND5A
46	1.30839959926646e-82	0.499818	0.548	0.266	3.24600856582015e-78	TREM1+Mac	NOTCH2
47	3.23784690873641e-182	0.496392	0.959	0.794	8.03277439588416e-178	TREM1+Mac	PLAUR
48	4.55942626149131e-100	0.489741	0.845	0.63	1.13114806121338e-95	TREM1+Mac	SLC2A3
49	4.71164169141534e-63	0.489642	0.546	0.309	1.16891118722323e-58	TREM1+Mac	ACSL1
50	8.48037527620255e-177	0.480574	0.963	0.795	2.10389630227309e-172	TREM1+Mac	BCL2A1
51	6.48336581844606e-48	0.479085	0.387	0.174	1.60845822589828e-43	TREM1+Mac	CYP1B1
52	1.82289140255372e-68	0.475726	0.599	0.371	4.52241128059553e-64	TREM1+Mac	IVNS1ABP
53	7.35171793886266e-82	0.473827	0.362	0.09	1.82388770345244e-77	TREM1+Mac	ECE1
54	4.78218623891253e-76	0.471064	0.566	0.3	1.18641258401181e-71	TREM1+Mac	SEC22B
55	4.23514684864364e-76	0.470794	0.641	0.383	1.05069758168e-71	TREM1+Mac	TLR2
56	6.63202131312189e-83	0.467477	0.699	0.447	1.64533816757241e-78	TREM1+Mac	SLC43A2
57	1.01352083804318e-60	0.464726	0.669	0.389	2.51444384710133e-56	TREM1+Mac	CTSL
58	1.36208536361698e-139	0.464529	0.942	0.718	3.37919757859736e-135	TREM1+Mac	ATP13A3
59	9.73221186916084e-75	0.456847	0.7	0.477	2.41446444262011e-70	TREM1+Mac	ZFYVE16
60	6.25438504429374e-55	0.45531	0.592	0.358	1.55165038563883e-50	TREM1+Mac	PHLDA1
61	5.90707482445505e-63	0.452799	0.519	0.274	1.46548619319905e-58	TREM1+Mac	ANTXR2
62	1.50633576560702e-228	0.43397	0.991	0.871	3.73706840089447e-224	TREM1+Mac	CD44
63	4.18170021547554e-58	0.431947	0.5	0.267	1.03743800645733e-53	TREM1+Mac	IRAK3
64	1.1449500411497e-68	0.431891	0.635	0.412	2.84050655708828e-64	TREM1+Mac	CSGALNACT2
65	4.7894532118977e-123	0.430478	0.933	0.749	1.1882154473397e-118	TREM1+Mac	ZEB2
66	8.31961604131918e-87	0.428499	0.753	0.563	2.06401354369087e-82	TREM1+Mac	APLP2
67	6.27633441388836e-78	0.426644	0.802	0.596	1.55709580474156e-73	TREM1+Mac	GK
68	6.37211949985266e-137	0.420639	0.955	0.751	1.58085912671845e-132	TREM1+Mac	SAMSN1
69	4.84563740500877e-115	0.418693	0.927	0.733	1.20215418380862e-110	TREM1+Mac	WTAP
70	2.33319087378273e-65	0.41763	0.698	0.474	5.78841323876758e-61	TREM1+Mac	FNDC3B
71	2.22119491251269e-57	0.416711	0.594	0.381	5.51056245845274e-53	TREM1+Mac	ITGAX
72	1.00559584737386e-91	0.41391	0.872	0.7	2.49478273774981e-87	TREM1+Mac	TNFRSF1B
73	8.25785109379784e-72	0.413589	0.7	0.462	2.04869027786031e-67	TREM1+Mac	SLC7A5
74	8.05491647344002e-56	0.412643	0.46	0.232	1.99834422789574e-51	TREM1+Mac	NBPF19
75	3.59036413008659e-57	0.411485	0.299	0.09	8.90733437033182e-53	TREM1+Mac	DDX60L
76	4.08195929555023e-45	0.41116	0.256	0.077	1.01269328163306e-40	TREM1+Mac	PLAC8
77	2.95474545641528e-55	0.408342	0.44	0.211	7.33042800282066e-51	TREM1+Mac	SLC2A6
78	1.44794469466521e-63	0.407197	0.667	0.457	3.59220599299492e-59	TREM1+Mac	LPXN
79	1.08129385223393e-90	0.404847	0.859	0.661	2.68258191800717e-86	TREM1+Mac	FLNA
80	1.42890370577777e-70	0.403528	0.713	0.486	3.54496720366406e-66	TREM1+Mac	SERPINA1
81	3.05942887189523e-57	0.402639	0.531	0.309	7.59013708828488e-53	TREM1+Mac	IRAK2
82	4.94171737691195e-54	0.402381	0.606	0.438	1.22599066403809e-49	TREM1+Mac	DNAJC3
83	2.93316660819448e-93	0.399362	0.879	0.685	7.27689303826969e-89	TREM1+Mac	KYNU
84	3.82016700898267e-53	0.392758	0.538	0.306	9.4774523325851e-49	TREM1+Mac	SEMA6B
85	1.6585101273442e-70	0.389132	0.759	0.578	4.11459777492821e-66	TREM1+Mac	CTNNB1
86	1.82496196134803e-48	0.38538	0.623	0.455	4.52754812990832e-44	TREM1+Mac	ACSL4
87	1.47506743835744e-51	0.385185	0.423	0.202	3.65949480782098e-47	TREM1+Mac	MTF1
88	6.27103639214456e-65	0.383111	0.715	0.523	1.55578141852714e-60	TREM1+Mac	NFAT5
89	7.32930604856998e-42	0.381464	0.546	0.322	1.81832753758973e-37	TREM1+Mac	ITGB8
90	6.49381420333119e-129	0.381248	0.957	0.801	1.61105036570443e-124	TREM1+Mac	SERPINB9
91	7.67530661035466e-49	0.380942	0.412	0.214	1.90416681696289e-44	TREM1+Mac	METTL9
92	1.50276092852833e-48	0.378564	0.477	0.266	3.72819958758594e-44	TREM1+Mac	LPCAT1
93	1.9146698390582e-50	0.378381	0.477	0.26	4.7501044037195e-46	TREM1+Mac	MPP1
94	1.10935324231454e-46	0.377075	0.498	0.288	2.75219445885813e-42	TREM1+Mac	PIK3AP1
95	2.51265791193049e-186	0.374336	0.993	0.885	6.23365301370835e-182	TREM1+Mac	SOD2
96	8.6202549202549e-52	0.374084	0.643	0.466	2.13859904316604e-47	TREM1+Mac	ELL2
97	6.78453328326227e-50	0.369829	0.285	0.089	1.68317486224454e-45	TREM1+Mac	FPR2
98	5.31469493229358e-41	0.367933	0.384	0.19	1.31852266575271e-36	TREM1+Mac	RIN2
99	6.5353955655729e-19	0.364545	0.408	0.276	1.62136628586298e-14	TREM1+Mac	CXCL1
100	1.33753835847864e-43	0.364317	0.461	0.271	3.31829891354967e-39	TREM1+Mac	ERBIN
101	5.68967007080025e-134	0.884108	0.589	0.149	1.41155024786483e-129	Dendritic_Cells1	CCR7
102	2.96143853986388e-142	0.781629	0.619	0.151	7.3470328735483e-138	Dendritic_Cells1	CST7
103	2.73595337007384e-141	0.7542	0.646	0.173	6.7876267158162e-137	Dendritic_Cells1	GPR157
104	1.6638705414253e-126	0.654063	0.634	0.183	4.12789642622202e-122	Dendritic_Cells1	IL4I1
105	1.82572327832903e-84	0.622554	0.705	0.314	4.52943688120649e-80	Dendritic_Cells1	IL7R
106	2.93763476242636e-95	0.605463	0.655	0.255	7.28797808210355e-91	Dendritic_Cells1	RAB9A
107	6.03261412701461e-81	0.602673	0.903	0.533	1.49663123877105e-76	Dendritic_Cells1	HLA-DQA1
108	6.40963694544917e-87	0.585561	0.828	0.404	1.59016682979648e-82	Dendritic_Cells1	ARL4C
109	3.08508717417649e-99	0.573073	0.871	0.487	7.65379277041445e-95	Dendritic_Cells1	RALA
110	2.60748575128072e-84	0.570472	0.505	0.156	6.46891140035233e-80	Dendritic_Cells1	DAPP1
111	4.48143887781311e-89	0.56155	0.779	0.381	1.11180017119665e-84	Dendritic_Cells1	CYTIP
112	2.16991521104175e-85	0.538681	0.731	0.339	5.38334264707347e-81	Dendritic_Cells1	ST8SIA4
113	1.10688689698866e-112	0.532348	0.992	0.769	2.74607570273918e-108	Dendritic_Cells1	HLA-DPB1
114	1.74605098142395e-75	0.527153	0.872	0.485	4.33177787981468e-71	Dendritic_Cells1	LMNA
115	5.82395304849404e-82	0.511445	0.968	0.677	1.44486451180089e-77	Dendritic_Cells1	HLA-DQB1
116	4.70324780543981e-81	0.502959	0.699	0.309	1.16682874805156e-76	Dendritic_Cells1	CSF2RA
117	4.8063972120072e-79	0.501918	0.845	0.514	1.19241908432687e-74	Dendritic_Cells1	STK4
118	1.49266063056989e-66	0.499762	0.533	0.205	3.70314175838083e-62	Dendritic_Cells1	GPAT3
119	7.1440492544046e-64	0.49903	0.684	0.331	1.77236717952524e-59	Dendritic_Cells1	NR4A3
120	4.76574298345999e-107	0.48179	0.989	0.8	1.18233317676659e-102	Dendritic_Cells1	HLA-DPA1
121	3.1397698556182e-71	0.479079	0.823	0.477	7.78945503480318e-67	Dendritic_Cells1	CD86
122	2.12256095292383e-65	0.470132	0.606	0.259	5.26586146810873e-61	Dendritic_Cells1	PID1
123	9.2129439998602e-67	0.469644	0.619	0.262	2.28563927692532e-62	Dendritic_Cells1	SATB1
124	1.36167404280778e-74	0.468343	0.595	0.221	3.37817713280182e-70	Dendritic_Cells1	MCOLN2
125	2.41430201839056e-59	0.4669	0.893	0.659	5.98964187742515e-55	Dendritic_Cells1	TXN
126	4.8345918213716e-44	0.46661	0.691	0.381	1.19941388496408e-39	Dendritic_Cells1	SLC7A11
127	4.44549201866432e-61	0.458169	0.727	0.344	1.10288211491043e-56	Dendritic_Cells1	GSN
128	1.19353655244628e-62	0.452024	0.847	0.498	2.96104483296398e-58	Dendritic_Cells1	HLA-DMA
129	3.386180868472e-52	0.449455	0.698	0.374	8.40077611659218e-48	Dendritic_Cells1	TXNRD1
130	1.76356800740208e-68	0.44715	0.568	0.216	4.37523586956381e-64	Dendritic_Cells1	FPR3
131	4.70553441724109e-71	0.44471	0.456	0.142	1.16739603357334e-66	Dendritic_Cells1	ENTPD1
132	9.44847539702545e-61	0.442545	0.65	0.305	2.34407226124804e-56	Dendritic_Cells1	ALDH2
133	1.12071837947645e-77	0.438984	0.37	0.085	2.78039022764311e-73	Dendritic_Cells1	CLEC10A
134	1.77287720959641e-60	0.437393	0.436	0.144	4.39833106928773e-56	Dendritic_Cells1	PKIB
135	3.98869419328139e-77	0.436306	0.516	0.165	9.89555142411179e-73	Dendritic_Cells1	RFTN1
136	3.10574372546588e-53	0.434951	0.533	0.24	7.70503960850831e-49	Dendritic_Cells1	PPA1
137	6.64718695212559e-55	0.429636	0.664	0.32	1.64910061095284e-50	Dendritic_Cells1	RUNX3
138	5.92454253430888e-56	0.424646	0.714	0.374	1.46981975733669e-51	Dendritic_Cells1	CXCL16
139	1.25431929713977e-81	0.414894	0.28	0.041	3.11184074427405e-77	Dendritic_Cells1	CALCRL
140	7.66062369122799e-46	0.410376	0.842	0.601	1.90052413155675e-41	Dendritic_Cells1	BIRC3
141	1.23301060859829e-60	0.406629	0.468	0.164	3.05897601887151e-56	Dendritic_Cells1	ATF5
142	7.00685769502728e-48	0.401986	0.655	0.341	1.73833132555932e-43	Dendritic_Cells1	ATP1B1
143	1.94559148072165e-56	0.396787	0.477	0.18	4.82681790452234e-52	Dendritic_Cells1	OPN3
144	1.44442195279726e-52	0.393498	0.852	0.534	3.58346642269473e-48	Dendritic_Cells1	PTPN1
145	9.03484254740508e-40	0.393295	0.793	0.565	2.24145408758573e-35	Dendritic_Cells1	ID2
146	1.73396627976491e-47	0.392686	0.714	0.386	4.30179694346876e-43	Dendritic_Cells1	ALCAM
147	1.12108971104587e-60	0.389749	0.385	0.116	2.7813114641337e-56	Dendritic_Cells1	LMO2
148	7.44191754966987e-40	0.387616	0.616	0.317	1.8462653248976e-35	Dendritic_Cells1	CXCR4
149	3.46944738894206e-50	0.386496	0.335	0.105	8.60735202722635e-46	Dendritic_Cells1	VMO1
150	7.89571306340124e-62	0.385076	0.478	0.164	1.95884745389921e-57	Dendritic_Cells1	RHOF
151	5.65221657346727e-57	0.382306	0.923	0.723	1.40225840971149e-52	Dendritic_Cells1	SERPINB1
152	6.17238296994286e-54	0.381537	0.319	0.091	1.53130649101312e-49	Dendritic_Cells1	IL1R2
153	1.13480791202859e-49	0.380773	0.866	0.592	2.81534494895174e-45	Dendritic_Cells1	TMEM123
154	8.50288062860287e-56	0.379322	0.363	0.109	2.10947965515009e-51	Dendritic_Cells1	IRF4
155	2.12786270044303e-47	0.377246	0.806	0.5	5.27901457352912e-43	Dendritic_Cells1	SMAP2
156	1.126012145284e-42	0.368728	0.759	0.486	2.79352353123508e-38	Dendritic_Cells1	ETV3
157	4.91311398038541e-44	0.367632	0.575	0.279	1.21889444739382e-39	Dendritic_Cells1	FOXN3
158	1.879147636728e-33	0.366178	0.817	0.465	4.6619773719585e-29	Dendritic_Cells1	RGS1
159	5.37703845558159e-39	0.364862	0.316	0.11	1.33398947044524e-34	Dendritic_Cells1	IDO1
160	1.61154242962217e-128	0.363804	0.993	0.923	3.99807561364964e-124	Dendritic_Cells1	HLA-DRB1
161	6.2238636612022e-59	0.361654	0.392	0.12	1.54407833570765e-54	Dendritic_Cells1	CRYBG1
162	3.87349036938167e-43	0.360928	0.532	0.249	9.60974225739898e-39	Dendritic_Cells1	NQO2
163	3.05264089579887e-35	0.355435	0.609	0.331	7.57329679838742e-31	Dendritic_Cells1	CEBPD
164	3.281064469095e-39	0.354427	0.609	0.325	8.13999284137779e-35	Dendritic_Cells1	RP2
165	3.71372103965419e-41	0.351076	0.454	0.184	9.21337052727808e-37	Dendritic_Cells1	MRC1
166	1.47596664801334e-39	0.35082	0.637	0.344	3.6617256570563e-35	Dendritic_Cells1	PAFAH1B2
167	2.20110261805206e-61	0.350452	0.374	0.106	5.46071548512536e-57	Dendritic_Cells1	CYP2S1
168	3.51203000542812e-45	0.349202	0.429	0.168	8.71299524046661e-41	Dendritic_Cells1	TOB1
169	4.16285586447581e-41	0.345837	0.647	0.343	1.0327629114178e-36	Dendritic_Cells1	NECTIN2
170	1.99875336299913e-41	0.337217	0.572	0.273	4.95870721826455e-37	Dendritic_Cells1	GNA12
171	4.20032891652069e-37	0.334671	0.817	0.571	1.04205960089962e-32	Dendritic_Cells1	H2AFZ
172	1.40939376603529e-51	0.334194	0.371	0.12	3.49656499415696e-47	Dendritic_Cells1	PTTG1
173	1.50231318675504e-49	0.326352	0.361	0.118	3.72708878502059e-45	Dendritic_Cells1	TTYH2
174	2.04742300028195e-54	0.326026	0.987	0.822	5.07945172139948e-50	Dendritic_Cells1	GPR183
175	1.08299539453879e-36	0.324909	0.633	0.328	2.68680327431128e-32	Dendritic_Cells1	HLA-DMB
176	5.45803313101913e-27	0.323294	0.695	0.469	1.35408343947454e-22	Dendritic_Cells1	SLC16A10
177	1.33775221824227e-36	0.323081	0.608	0.319	3.31882947823725e-32	Dendritic_Cells1	LRRFIP2
178	2.47502140033885e-26	0.320297	0.551	0.318	6.14028059210066e-22	Dendritic_Cells1	FABP5
179	1.17948951023214e-33	0.318033	0.691	0.399	2.92619552593492e-29	Dendritic_Cells1	EDEM1
180	1.14829536896832e-50	0.317986	0.281	0.071	2.8488059808735e-46	Dendritic_Cells1	LAMP3
181	8.99487864381134e-38	0.316823	0.443	0.195	2.23153944274316e-33	Dendritic_Cells1	CIITA
182	2.06344544534301e-31	0.314843	0.793	0.544	5.11920180535147e-27	Dendritic_Cells1	MALT1
183	1.09130293444634e-46	0.31315	0.954	0.825	2.70741345006792e-42	Dendritic_Cells1	CST3
184	4.44843674919569e-29	0.31262	0.613	0.369	1.10361267310796e-24	Dendritic_Cells1	LILRB2
185	3.02129975882075e-28	0.311655	0.664	0.404	7.49554257165839e-24	Dendritic_Cells1	OGFRL1
186	3.36422448233625e-36	0.311433	0.371	0.153	8.346304518228e-32	Dendritic_Cells1	BCL2L11
187	7.16587957144989e-35	0.308735	0.387	0.163	1.777783062881e-30	Dendritic_Cells1	TFPI
188	1.35248457389722e-29	0.305577	0.461	0.231	3.35537897938161e-25	Dendritic_Cells1	ALOX5AP
189	2.0244773274552e-32	0.305201	0.636	0.358	5.02252580168361e-28	Dendritic_Cells1	H2AFV
190	8.4395767694503e-75	0.304444	0.987	0.878	2.09377460073293e-70	Dendritic_Cells1	REL
191	2.8606201894241e-29	0.303799	0.713	0.445	7.09691262794225e-25	Dendritic_Cells1	ARL6IP5
192	1.17826618693297e-38	0.302937	0.883	0.656	2.92316058316202e-34	Dendritic_Cells1	CMTM6
193	1.35330730729097e-30	0.302296	0.797	0.531	3.35742009865818e-26	Dendritic_Cells1	GRN
194	6.01219933117539e-32	0.301994	0.609	0.34	1.4915665320713e-27	Dendritic_Cells1	CD58
195	1.15463731902103e-28	0.300341	0.702	0.423	2.86453972475926e-24	Dendritic_Cells1	CAPG
196	2.50733082635994e-33	0.299976	0.485	0.233	6.22043704711638e-29	Dendritic_Cells1	GRASP
197	2.20806323728311e-34	0.298199	0.89	0.658	5.47798408537568e-30	Dendritic_Cells1	CALR
198	1.24238114433458e-34	0.297636	0.446	0.202	3.08222338097966e-30	Dendritic_Cells1	CUL1
199	4.0643628668795e-46	0.296664	0.318	0.098	1.00832778364413e-41	Dendritic_Cells1	SYTL3
200	1.2814778410744e-24	0.293106	0.598	0.355	3.17921837592147e-20	Dendritic_Cells1	ISG20
201	3.58801554375809e-194	1.12966	0.666	0.133	8.90150776250944e-190	TREM2+Mac	C1QA
202	4.80151826123377e-187	1.08132	0.634	0.119	1.19120866542949e-182	TREM2+Mac	C1QB
203	6.24052737432817e-138	1.05394	0.767	0.318	1.54821243629708e-133	TREM2+Mac	DNAJB1
204	2.84042343586107e-163	1.0411	0.536	0.089	7.04680650202772e-159	TREM2+Mac	RNASE1
205	8.26956153099594e-136	1.01944	0.73	0.291	2.05159552022478e-131	TREM2+Mac	HSPA1B
206	8.00822554653552e-130	0.986353	0.785	0.337	1.98676067584e-125	TREM2+Mac	HSPH1
207	7.7725696614969e-178	0.968841	0.624	0.121	1.92829680732076e-173	TREM2+Mac	C1QC
208	1.82126679471213e-88	0.919735	0.629	0.263	4.51838079100133e-84	TREM2+Mac	CCL4
209	2.09602096820073e-148	0.912157	0.939	0.605	5.20001842000918e-144	TREM2+Mac	HSPA1A
210	4.12706369329289e-114	0.898109	0.75	0.316	1.02388323166903e-109	TREM2+Mac	HSPB1
211	6.25482723946086e-115	0.858735	0.492	0.105	1.55176008983784e-110	TREM2+Mac	HSPA6
212	1.06052933851135e-89	0.784021	0.755	0.387	2.63106723591281e-85	TREM2+Mac	HSPD1
213	1.65856720247112e-102	0.75889	0.495	0.129	4.1147393726106e-98	TREM2+Mac	BAG3
214	1.90116071984521e-102	0.758492	0.366	0.06	4.71658962986399e-98	TREM2+Mac	SELENOP
215	4.03422258320726e-136	0.730075	0.525	0.106	1.00085028066789e-131	TREM2+Mac	FCGR3A
216	5.28141839217085e-112	0.710331	0.73	0.299	1.31026708891367e-107	TREM2+Mac	MS4A6A
217	1.06619280775316e-79	0.69556	0.583	0.236	2.64511773675483e-75	TREM2+Mac	ATF3
218	3.00263721266189e-76	0.685622	0.435	0.121	7.44924266089289e-72	TREM2+Mac	CCL4L2
219	1.71748277627512e-141	0.683556	0.399	0.043	4.26090301966094e-137	TREM2+Mac	PLTP
220	1.83259762415991e-92	0.671357	0.677	0.272	4.54649144577831e-88	TREM2+Mac	FGL2
221	2.46581784834591e-76	0.667832	0.656	0.318	6.11744749996136e-72	TREM2+Mac	CTSD
222	2.07083334617906e-69	0.663205	0.649	0.336	5.13753044853564e-65	TREM2+Mac	NR4A2
223	4.12979192334425e-95	0.653041	0.692	0.3	1.02456007826247e-90	TREM2+Mac	CTSC
224	8.08525068754412e-141	0.650895	0.445	0.062	2.00586984307282e-136	TREM2+Mac	MSR1
225	2.92513251797125e-104	0.644225	0.843	0.497	7.25696126383487e-100	TREM2+Mac	FCGR2A
226	5.7443255858544e-80	0.618279	0.387	0.095	1.42510973459462e-75	TREM2+Mac	GPNMB
227	2.4817909259727e-66	0.61745	0.775	0.478	6.15707510824568e-62	TREM2+Mac	JUN
228	2.97271052551351e-85	0.613165	0.474	0.141	7.37499754274647e-81	TREM2+Mac	PLD3
229	1.24606590355675e-75	0.612932	0.568	0.228	3.09136490013395e-71	TREM2+Mac	NR4A1
230	1.74202937076515e-74	0.605844	0.52	0.18	4.32180066593125e-70	TREM2+Mac	MRC1
231	6.60139907152059e-62	0.603036	0.603	0.282	1.63774109565354e-57	TREM2+Mac	SGK1
232	2.33273342653784e-85	0.59317	0.397	0.092	5.78727835789774e-81	TREM2+Mac	F13A1
233	2.08699971745579e-57	0.589269	0.671	0.376	5.17763759903608e-53	TREM2+Mac	PLIN2
234	1.8472566755428e-88	0.587102	0.538	0.175	4.58285908635413e-84	TREM2+Mac	FYB1
235	2.19628944369171e-55	0.583592	0.401	0.141	5.44877448085476e-51	TREM2+Mac	ZFAND2A
236	6.30843078728117e-65	0.583164	0.646	0.301	1.56505859401658e-60	TREM2+Mac	HSPE1
237	5.71109475981126e-66	0.581864	0.459	0.156	1.41686549896157e-61	TREM2+Mac	ZNF331
238	3.4372013500098e-40	0.575269	0.671	0.458	8.52735282923931e-36	TREM2+Mac	CCL3
239	6.62390013507392e-86	0.572281	0.834	0.538	1.64332338451049e-81	TREM2+Mac	CTSZ
240	8.99593336649112e-67	0.565994	0.767	0.435	2.23180110889278e-62	TREM2+Mac	HSPA8
241	2.34153814801905e-113	0.557279	0.978	0.891	5.80912199142047e-109	TREM2+Mac	HSP90AA1
242	1.44766926454946e-70	0.556552	0.454	0.146	3.59152267842077e-66	TREM2+Mac	CD163
243	9.60049301892153e-72	0.555096	0.503	0.179	2.38178631306424e-67	TREM2+Mac	TMEM176B
244	8.02755261574798e-67	0.547072	0.338	0.081	1.99155552844092e-62	TREM2+Mac	DNAJA4
245	1.2395288466392e-91	0.540463	0.942	0.713	3.07514711562718e-87	TREM2+Mac	HSP90AB1
246	5.12686450248482e-29	0.538652	0.447	0.256	1.27192381442146e-24	TREM2+Mac	APOE
247	1.45327816217357e-72	0.534892	0.474	0.153	3.6054377925364e-68	TREM2+Mac	ZFP36L2
248	4.74731341366633e-75	0.527694	0.353	0.079	1.17776098479648e-70	TREM2+Mac	PLAU
249	2.16227499657185e-80	0.527108	0.454	0.125	5.3643880389951e-76	TREM2+Mac	KCTD12
250	1.17757428687154e-61	0.525835	0.55	0.241	2.92144404829961e-57	TREM2+Mac	BHLHE40
251	6.51557998972734e-86	0.524813	0.369	0.076	1.61645023965146e-81	TREM2+Mac	DAB2
252	4.88589555174226e-65	0.522024	0.272	0.052	1.21214182743174e-60	TREM2+Mac	APOC1
253	5.47376009449107e-57	0.518901	0.659	0.32	1.35798514184229e-52	TREM2+Mac	CXCR4
254	8.32127206475445e-139	0.515203	0.329	0.022	2.06442438654493e-134	TREM2+Mac	SLCO2B1
255	4.86257337688313e-80	0.509811	0.407	0.104	1.20635582907094e-75	TREM2+Mac	MPEG1
256	6.74643907115182e-52	0.507617	0.781	0.53	1.67372406916205e-47	TREM2+Mac	GADD45B
257	3.28353061493586e-78	0.506437	0.467	0.136	8.14611110259437e-74	TREM2+Mac	IFI16
258	4.12121670386501e-47	0.499772	0.877	0.555	1.02243265206187e-42	TREM2+Mac	HLA-DQA1
259	2.98465900092323e-76	0.496909	0.876	0.707	7.40464051539045e-72	TREM2+Mac	CTSB
260	7.33487643582331e-100	0.496295	0.281	0.028	1.81970949496341e-95	TREM2+Mac	FOLR2
261	7.33087118537238e-30	0.490104	0.495	0.277	1.81871583237903e-25	TREM2+Mac	CCL3L1
262	1.75795292909532e-58	0.488298	0.381	0.12	4.36130542179258e-54	TREM2+Mac	RHOB
263	2.2987379065277e-51	0.48661	0.75	0.465	5.70293887230456e-47	TREM2+Mac	ZFP36L1
264	3.05354083278042e-60	0.484443	0.522	0.215	7.57552945204494e-56	TREM2+Mac	CSF1R
265	1.23258803413723e-51	0.48282	0.462	0.187	3.05792765389106e-47	TREM2+Mac	CACYBP
266	6.62689591912395e-72	0.470306	0.361	0.085	1.64406660857546e-67	TREM2+Mac	TAGAP
267	1.3059171627131e-57	0.467895	0.402	0.133	3.23984988897494e-53	TREM2+Mac	STAB1
268	5.36392779211626e-47	0.456717	0.459	0.193	1.33073684594612e-42	TREM2+Mac	PTGER4
269	4.00682651493416e-54	0.454734	0.381	0.126	9.94053590090017e-50	TREM2+Mac	ACP5
270	1.59760920449231e-44	0.448137	0.649	0.395	3.96350867542498e-40	TREM2+Mac	CLK1
271	1.00566025824999e-37	0.446372	0.642	0.394	2.49494253469241e-33	TREM2+Mac	DUSP2
272	4.03276338031278e-56	0.443066	0.454	0.175	1.0004882670218e-51	TREM2+Mac	MFSD1
273	7.63807005392104e-56	0.442172	0.46	0.17	1.89492879967727e-51	TREM2+Mac	SAMHD1
274	6.47818726744431e-59	0.438254	0.44	0.154	1.60717347918026e-54	TREM2+Mac	ARHGAP18
275	6.16350359468477e-55	0.437906	0.454	0.173	1.52910360680534e-50	TREM2+Mac	C1orf162
276	8.69107374158569e-33	0.43559	0.412	0.201	2.15616848454999e-28	TREM2+Mac	TFRC
277	1.37260326195608e-46	0.433067	0.614	0.33	3.40529143258684e-42	TREM2+Mac	VAMP8
278	8.82098496694224e-47	0.424355	0.636	0.34	2.1883981604487e-42	TREM2+Mac	HLA-DMB
279	3.56744285782046e-82	0.423466	0.328	0.058	8.85046898596678e-78	TREM2+Mac	LIPA
280	5.86070536263008e-36	0.421488	0.401	0.18	1.4539823934149e-31	TREM2+Mac	SLC5A3
281	6.57240876420718e-46	0.421139	0.619	0.356	1.63054889031216e-41	TREM2+Mac	CD81
282	6.30289269602662e-27	0.419796	0.74	0.589	1.56368464895724e-22	TREM2+Mac	FOS
283	4.62504234168263e-70	0.419262	0.873	0.669	1.14742675454804e-65	TREM2+Mac	NPC2
284	6.3486146536348e-31	0.417085	0.709	0.524	1.57502780942026e-26	TREM2+Mac	IER5
285	4.30919883399798e-49	0.416451	0.288	0.078	1.06906913872656e-44	TREM2+Mac	MAF
286	1.64514156749978e-68	0.412338	0.323	0.07	4.0814317148102e-64	TREM2+Mac	CD84
287	1.13088068525942e-60	0.412282	0.361	0.102	2.8056018920601e-56	TREM2+Mac	HEXA
288	3.54535393463184e-41	0.408491	0.692	0.436	8.79566857642813e-37	TREM2+Mac	ZFAND5
289	1.21387203277854e-37	0.408197	0.604	0.367	3.01149512612028e-33	TREM2+Mac	RASGEF1B
290	1.41302878595858e-34	0.404329	0.508	0.264	3.50558311508464e-30	TREM2+Mac	IRF1
291	3.9524064384627e-46	0.401234	0.411	0.161	9.80552513318212e-42	TREM2+Mac	LAP3
292	2.05980059318203e-61	0.396213	0.276	0.057	5.11015929162529e-57	TREM2+Mac	A2M
293	1.4723388810314e-44	0.395802	0.363	0.13	3.65272552995081e-40	TREM2+Mac	NRP1
294	1.11631417443613e-33	0.394625	0.263	0.09	2.76946383535859e-29	TREM2+Mac	TENT5A
295	1.78478239872828e-52	0.391472	0.382	0.123	4.42786665300499e-48	TREM2+Mac	TMEM176A
296	3.49757188534957e-44	0.391242	0.858	0.7	8.67712609036374e-40	TREM2+Mac	KLF6
297	9.8056325052431e-37	0.389605	0.733	0.517	2.43267936822576e-32	TREM2+Mac	GLUL
298	1.66768035317878e-37	0.38435	0.674	0.422	4.13734818820124e-33	TREM2+Mac	CYBB
299	2.51014115993537e-52	0.383999	0.31	0.087	6.22740920368365e-48	TREM2+Mac	MS4A4A
300	4.06055552710665e-38	0.383873	0.397	0.167	1.00738322071989e-33	TREM2+Mac	CHORDC1
301	5.10184661475012e-251	1.64945	0.75	0.077	1.26571712665336e-246	Langerhans_Cells	S100B
302	0	1.50737	0.668	0.012	0	Langerhans_Cells	CD207
303	2.79793979304401e-244	1.46194	0.719	0.072	6.94140883256289e-240	Langerhans_Cells	HLA-DQB2
304	7.39078659780665e-175	1.25101	0.712	0.112	1.83358024704985e-170	Langerhans_Cells	FCER1A
305	0	1.19317	0.599	0.013	0	Langerhans_Cells	FCGBP
306	5.85270178519791e-289	1.1795	0.664	0.033	1.45199678588975e-284	Langerhans_Cells	CD1A
307	1.48405257430029e-123	0.995346	0.589	0.107	3.68178603158158e-119	Langerhans_Cells	HLA-DQA2
308	2.76262144659703e-100	0.849729	0.599	0.136	6.85378754686257e-96	Langerhans_Cells	CLDN1
309	1.29010494265468e-68	0.746535	0.692	0.297	3.20062135223199e-64	Langerhans_Cells	PTMS
310	1.88244963432843e-196	0.739038	0.473	0.024	4.67016929780539e-192	Langerhans_Cells	PLEK2
311	1.98991934227538e-88	0.73277	0.551	0.127	4.93679089625099e-84	Langerhans_Cells	SERPINF1
312	1.20606815592662e-116	0.698998	0.421	0.045	2.99213448803835e-112	Langerhans_Cells	TACSTD2
313	3.36259097046061e-65	0.686104	0.586	0.202	8.34225193861572e-61	Langerhans_Cells	TMEM14C
314	9.78021928603432e-104	0.663414	0.432	0.055	2.42637460267225e-99	Langerhans_Cells	TBC1D4
315	1.90994568322156e-55	0.647181	0.89	0.589	4.73838424550436e-51	Langerhans_Cells	HLA-DQA1
316	7.67157907092326e-108	0.644946	0.408	0.046	1.90324205170535e-103	Langerhans_Cells	LTB
317	6.37087482911554e-71	0.635181	0.39	0.071	1.58055033635527e-66	Langerhans_Cells	CSRP2
318	2.55737389346916e-42	0.620675	0.582	0.263	6.34458889230765e-38	Langerhans_Cells	CD52
319	6.29873354983966e-49	0.61356	0.521	0.178	1.56265280637972e-44	Langerhans_Cells	PKIB
320	5.65799495876487e-92	0.610983	0.435	0.067	1.40369196931998e-87	Langerhans_Cells	SLC38A1
321	5.08976188948077e-44	0.600105	0.729	0.492	1.26271902716128e-39	Langerhans_Cells	TUBA1B
322	3.76970807564799e-196	0.599177	0.366	0.007	9.35226876487509e-192	Langerhans_Cells	HPGDS
323	1.54397305683526e-65	0.59689	0.493	0.131	3.83044275670259e-61	Langerhans_Cells	NUDT1
324	8.74480299158703e-60	0.590022	0.479	0.131	2.16949817418283e-55	Langerhans_Cells	OTULIN
325	3.98233796397561e-42	0.586222	0.702	0.403	9.8797822548271e-38	Langerhans_Cells	GSN
326	8.8628956886619e-69	0.584775	0.257	0.028	2.19879579140013e-64	Langerhans_Cells	ACOT7
327	2.28573257079905e-66	0.582099	0.89	0.728	5.67067393489536e-62	Langerhans_Cells	HLA-DQB1
328	1.86733251052755e-39	0.575612	0.538	0.232	4.6326652253678e-35	Langerhans_Cells	SRSF7
329	1.38078158634691e-49	0.575142	0.767	0.531	3.42558103756805e-45	Langerhans_Cells	HINT1
330	8.00174971433924e-34	0.566651	0.836	0.652	1.98515408663042e-29	Langerhans_Cells	HSPA1A
331	1.2355755988104e-48	0.55939	0.432	0.129	3.06533950308871e-44	Langerhans_Cells	PSMB9
332	4.08191421683069e-31	0.553969	0.709	0.542	1.01268209805353e-26	Langerhans_Cells	RGS2
333	2.69566592731337e-38	0.550377	0.582	0.273	6.68767759907173e-34	Langerhans_Cells	JPT1
334	6.23062593612081e-31	0.542022	0.49	0.206	1.54575598849221e-26	Langerhans_Cells	DSP
335	4.3423185336558e-44	0.540964	0.729	0.578	1.07728580501467e-39	Langerhans_Cells	LST1
336	4.34381708074741e-28	0.536329	0.61	0.343	1.07765757956263e-23	Langerhans_Cells	HSPE1
337	3.84835220962674e-39	0.53572	0.473	0.182	9.54737699686297e-35	Langerhans_Cells	CKLF
338	2.44901673902053e-19	0.528227	0.589	0.38	6.07576562783603e-15	Langerhans_Cells	HSPB1
339	5.30945121674004e-177	0.522686	0.336	0.006	1.31722175236104e-172	Langerhans_Cells	SLC18A2
340	2.82298443640211e-84	0.516067	0.384	0.055	7.00354208827e-80	Langerhans_Cells	NDRG2
341	9.53164581907913e-34	0.515899	0.634	0.359	2.36470601125534e-29	Langerhans_Cells	VAMP8
342	2.17834238874418e-32	0.514235	0.39	0.142	5.40424963223543e-28	Langerhans_Cells	GPR65
343	5.80777962493856e-19	0.508445	0.603	0.384	1.44085204715101e-14	Langerhans_Cells	DNAJB1
344	2.43155679216085e-36	0.506416	0.503	0.218	6.03244924567186e-32	Langerhans_Cells	PAK1
345	8.61601686102151e-46	0.502217	0.418	0.122	2.13754762305083e-41	Langerhans_Cells	IL18
346	5.02452680762033e-63	0.497064	0.945	0.807	1.24653485570253e-58	Langerhans_Cells	HLA-DPB1
347	1.90355539088776e-23	0.496679	0.555	0.322	4.72253056925344e-19	Langerhans_Cells	SGK1
348	8.5987934603691e-37	0.494763	0.445	0.169	2.13327466958297e-32	Langerhans_Cells	CLTB
349	1.23550913665626e-59	0.493852	0.363	0.072	3.06517461713052e-55	Langerhans_Cells	LTC4S
350	7.28911738115851e-31	0.486277	0.534	0.269	1.80835713109162e-26	Langerhans_Cells	PFDN2
351	6.96810050971611e-21	0.481346	0.596	0.353	1.72871605545547e-16	Langerhans_Cells	HSPA1B
352	3.53458317016307e-30	0.480598	0.736	0.556	8.76894738685755e-26	Langerhans_Cells	LMNA
353	8.44284053392746e-17	0.479751	0.346	0.162	2.09458430806206e-12	Langerhans_Cells	HSPA6
354	2.82738423298308e-26	0.478231	0.514	0.269	7.01445754360772e-22	Langerhans_Cells	YWHAH
355	1.26948038307298e-34	0.477997	0.476	0.199	3.14945388236576e-30	Langerhans_Cells	AKR1A1
356	1.03097519432153e-83	0.477164	0.332	0.038	2.55774635959229e-79	Langerhans_Cells	CD1E
357	3.2256501676134e-27	0.471565	0.716	0.527	8.00251550083208e-23	Langerhans_Cells	RGS1
358	1.86099062612676e-26	0.463489	0.521	0.258	4.61693164435789e-22	Langerhans_Cells	ALOX5AP
359	2.57181429520412e-25	0.463032	0.705	0.477	6.3804140849719e-21	Langerhans_Cells	HSPA8
360	3.56538642994384e-27	0.462207	0.476	0.21	8.84536719404768e-23	Langerhans_Cells	DAPP1
361	5.83055401047183e-29	0.459038	0.521	0.241	1.44650214445796e-24	Langerhans_Cells	GLRX
362	1.49083075232943e-28	0.452203	0.606	0.346	3.69860201345409e-24	Langerhans_Cells	PARK7
363	1.9631886731681e-26	0.451586	0.507	0.246	4.87047477926274e-22	Langerhans_Cells	CCND2
364	6.92586058467208e-117	0.450896	0.274	0.012	1.7182367524513e-112	Langerhans_Cells	DHRS9
365	7.52475862770017e-32	0.444911	0.514	0.223	1.86681736794614e-27	Langerhans_Cells	SNU13
366	1.74882672342112e-26	0.443944	0.644	0.427	4.33866421813545e-22	Langerhans_Cells	RPL36A
367	2.76956329541261e-25	0.440623	0.568	0.326	6.87100957958914e-21	Langerhans_Cells	UQCR10
368	3.66746436802895e-90	0.439757	0.928	0.862	9.09861235064303e-86	Langerhans_Cells	RPL14
369	3.70085531551561e-23	0.439292	0.575	0.357	9.18145195226267e-19	Langerhans_Cells	RGS10
370	6.91804327909536e-41	0.436268	0.89	0.744	1.71629735711077e-36	Langerhans_Cells	HSP90AB1
371	1.37328067538318e-27	0.434326	0.459	0.202	3.40697202755813e-23	Langerhans_Cells	PA2G4
372	4.43593309331533e-20	0.433458	0.404	0.199	1.1005106411206e-15	Langerhans_Cells	GADD45A
373	1.36569637179729e-18	0.433213	0.651	0.438	3.38815612879191e-14	Langerhans_Cells	HSPD1
374	4.49333888640846e-27	0.431961	0.438	0.191	1.11475244432908e-22	Langerhans_Cells	ATP5IF1
375	5.44657531579895e-16	0.430056	0.613	0.403	1.35124087009656e-11	Langerhans_Cells	HSPH1
376	3.66664443013158e-24	0.427067	0.699	0.549	9.09657816671344e-20	Langerhans_Cells	CPVL
377	5.06279700714142e-29	0.424908	0.449	0.189	1.25602930950171e-24	Langerhans_Cells	PEBP1
378	6.43127727048445e-27	0.42328	0.445	0.194	1.59553557803449e-22	Langerhans_Cells	EIF5B
379	1.36978840100307e-49	0.422264	0.305	0.061	3.39830804404852e-45	Langerhans_Cells	NME4
380	1.05620353314238e-24	0.421599	0.658	0.44	2.62033534537294e-20	Langerhans_Cells	ARHGDIB
381	1.20063703585734e-23	0.417301	0.466	0.235	2.97866042225848e-19	Langerhans_Cells	RSL24D1
382	2.28700255654447e-21	0.416391	0.637	0.42	5.67382464253117e-17	Langerhans_Cells	SNX3
383	1.1080279035026e-13	0.414119	0.517	0.36	2.7489064257996e-09	Langerhans_Cells	EIF4A3
384	3.23138201665744e-23	0.412741	0.651	0.45	8.01673564512545e-19	Langerhans_Cells	H2AFY
385	3.69166055380114e-34	0.411229	0.38	0.126	9.15864066792525e-30	Langerhans_Cells	MZT2A
386	2.04159709209423e-45	0.411019	0.955	0.831	5.06499822577657e-41	Langerhans_Cells	HLA-DPA1
387	1.28818160642208e-47	0.410732	0.305	0.061	3.19584974737254e-43	Langerhans_Cells	BEX3
388	7.00337494412498e-17	0.410239	0.733	0.545	1.73746728988797e-12	Langerhans_Cells	PLCG2
389	1.16911738470817e-23	0.409199	0.503	0.25	2.9004633197225e-19	Langerhans_Cells	CSF1R
390	2.00186745402007e-119	0.409082	0.257	0.008	4.96643296667839e-115	Langerhans_Cells	QPRT
391	2.47619368379954e-22	0.40123	0.462	0.229	6.14318891013829e-18	Langerhans_Cells	PYCARD
392	8.50377057669648e-21	0.398624	0.541	0.327	2.10970044237263e-16	Langerhans_Cells	NSA2
393	2.27221508130405e-49	0.395289	0.846	0.776	5.63713839520722e-45	Langerhans_Cells	RPSA
394	1.59020806615238e-34	0.392251	0.346	0.103	3.94514719131745e-30	Langerhans_Cells	LAGE3
395	4.02150287686174e-29	0.391238	0.384	0.145	9.9769464872063e-25	Langerhans_Cells	TMEM14B
396	4.86774140031651e-25	0.391201	0.36	0.138	1.20763796400452e-20	Langerhans_Cells	STMN1
397	4.888340226433e-19	0.390568	0.534	0.323	1.21274832677576e-14	Langerhans_Cells	NUCKS1
398	6.13852503872939e-25	0.390103	0.418	0.176	1.52290667685837e-20	Langerhans_Cells	PRMT9
399	1.79606322563072e-19	0.386101	0.538	0.318	4.45585325646725e-15	Langerhans_Cells	SYNGR2
400	3.02768070666504e-26	0.384233	0.414	0.173	7.51137306516529e-22	Langerhans_Cells	RWDD1
401	4.01541776570182e-92	1.59488	0.785	0.08	9.96184993492964e-88	Dendritic_Cells2	CCL22
402	4.65303064138484e-54	1.38208	0.954	0.234	1.15437037182116e-49	Dendritic_Cells2	CCR7
403	1.03767530456014e-96	1.30882	0.892	0.102	2.57436866308326e-92	Dendritic_Cells2	LAMP3
404	1.03850148548784e-88	1.30134	0.892	0.115	2.57641833534678e-84	Dendritic_Cells2	FSCN1
405	3.63991817865338e-66	1.29073	0.877	0.141	9.03027300942118e-62	Dendritic_Cells2	IDO1
406	1.65058552347938e-114	1.27707	0.862	0.073	4.09493762519998e-110	Dendritic_Cells2	TBC1D4
407	2.61171315009686e-129	1.27286	0.846	0.062	6.47939915407529e-125	Dendritic_Cells2	POGLUT1
408	5.88151724331841e-65	1.24099	0.908	0.17	1.45914561289486e-60	Dendritic_Cells2	NUB1
409	2.5573951703549e-47	1.17998	0.954	0.266	6.34464167813346e-43	Dendritic_Cells2	GPR157
410	3.52903847553999e-55	1.1765	0.954	0.22	8.75519155396717e-51	Dendritic_Cells2	DAPP1
411	7.04261022047681e-64	1.10707	0.846	0.144	1.74720116959809e-59	Dendritic_Cells2	SINHCAF
412	4.84523725653398e-47	1.0733	0.769	0.16	1.20205491097352e-42	Dendritic_Cells2	TMEM176A
413	4.33273884672427e-45	1.06738	0.877	0.226	1.07490918048382e-40	Dendritic_Cells2	DUSP5
414	2.20539779321747e-39	1.05751	1	0.649	5.47137138519323e-35	Dendritic_Cells2	BIRC3
415	4.57240014584434e-33	1.03339	0.815	0.245	1.13436675218252e-28	Dendritic_Cells2	CST7
416	1.45212815870209e-60	1.00127	0.631	0.076	3.60258474892402e-56	Dendritic_Cells2	RAMP1
417	2.83561710177764e-61	0.985652	0.769	0.119	7.03488246780015e-57	Dendritic_Cells2	CERS6
418	1.98157923085648e-33	0.972692	0.985	0.706	4.91609991383185e-29	Dendritic_Cells2	TXN
419	5.82931872605115e-41	0.972145	0.923	0.291	1.44619568274603e-36	Dendritic_Cells2	LSP1
420	7.24734520577082e-144	0.971247	0.646	0.027	1.79799387209968e-139	Dendritic_Cells2	LAD1
421	1.37529711448348e-77	0.964053	0.723	0.077	3.41197461132206e-73	Dendritic_Cells2	GRSF1
422	9.50957633568236e-30	0.944417	0.815	0.296	2.35923079311944e-25	Dendritic_Cells2	PPA1
423	6.51627878932103e-46	0.927416	0.785	0.154	1.61662360484265e-41	Dendritic_Cells2	IRF4
424	2.15858494529257e-35	0.925659	0.815	0.239	5.35523339077635e-31	Dendritic_Cells2	LYST
425	8.18972967030308e-30	0.925591	0.846	0.335	2.03179003390549e-25	Dendritic_Cells2	RAB9A
426	3.39738150480056e-60	0.925428	0.754	0.107	8.42856377525972e-56	Dendritic_Cells2	MGLL
427	8.38709677916142e-97	0.910673	0.431	0.018	2.08075483994216e-92	Dendritic_Cells2	CCL19
428	1.3252642176364e-34	0.877349	0.769	0.201	3.28784799753414e-30	Dendritic_Cells2	CELF2
429	4.14707868089221e-89	0.876054	0.554	0.036	1.02884874994255e-84	Dendritic_Cells2	NAA25
430	1.07678015633897e-50	0.871524	0.723	0.121	2.67138388986134e-46	Dendritic_Cells2	SIAH2
431	5.85354682242511e-25	0.865349	0.892	0.374	1.45220643117544e-20	Dendritic_Cells2	CXCR4
432	2.46598234852664e-25	0.861682	0.815	0.3	6.11785560845974e-21	Dendritic_Cells2	IRF1
433	1.40806399211045e-28	0.850848	0.708	0.208	3.49326595802681e-24	Dendritic_Cells2	ARID1B
434	1.33356416561915e-29	0.831188	0.877	0.327	3.30843933848455e-25	Dendritic_Cells2	SYNGR2
435	2.39589744708438e-28	0.831142	0.569	0.128	5.94398197647165e-24	Dendritic_Cells2	PLEKHA5
436	8.95283945884934e-59	0.828115	0.646	0.079	2.22110994134593e-54	Dendritic_Cells2	KIF2A
437	1.27328262340547e-36	0.82347	0.708	0.155	3.15888686040664e-32	Dendritic_Cells2	MAP3K1
438	2.0554354366701e-29	0.813125	0.738	0.214	5.09932977483486e-25	Dendritic_Cells2	FYTTD1
439	6.35130857319469e-20	0.804888	0.862	0.392	1.57569614392387e-15	Dendritic_Cells2	IL7R
440	6.67047446964695e-51	0.786653	0.492	0.053	1.65487801117471e-46	Dendritic_Cells2	ENPP4
441	1.91032764502255e-25	0.784118	0.862	0.373	4.73933185453644e-21	Dendritic_Cells2	ALDH2
442	3.86036026356588e-30	0.778743	0.631	0.146	9.57716777788058e-26	Dendritic_Cells2	IKZF1
443	3.44902116744523e-27	0.773287	0.938	0.386	8.55667661431488e-23	Dendritic_Cells2	CSF2RA
444	2.57296679067847e-25	0.769177	0.677	0.194	6.38327331099423e-21	Dendritic_Cells2	FOXP1
445	4.07375383079534e-30	0.768237	0.723	0.192	1.01065758788202e-25	Dendritic_Cells2	RASSF4
446	6.29459936995443e-43	0.763168	0.569	0.084	1.56162715769199e-38	Dendritic_Cells2	NAV1
447	3.67685007047641e-63	0.760675	0.585	0.06	9.12189733984491e-59	Dendritic_Cells2	NDE1
448	6.1443428434078e-107	0.752911	0.338	0.008	1.52435001602104e-102	Dendritic_Cells2	CCL17
449	1.77966223873175e-25	0.751926	0.815	0.29	4.41516404806961e-21	Dendritic_Cells2	YWHAQ
450	5.92243564648658e-31	0.749542	0.631	0.137	1.46929705953686e-26	Dendritic_Cells2	CD274
451	2.36145304907025e-171	0.744497	0.415	0.006	5.85852886943839e-167	Dendritic_Cells2	AOC1
452	1.32416333778461e-22	0.736378	0.969	0.609	3.28511682470984e-18	Dendritic_Cells2	ID2
453	5.00752464689736e-54	0.733428	0.554	0.062	1.24231678964877e-49	Dendritic_Cells2	KDM2B
454	2.26741378608766e-21	0.733118	0.877	0.353	5.62522686190488e-17	Dendritic_Cells2	NRP2
455	8.75470534448743e-23	0.731955	0.692	0.235	2.17195484891389e-18	Dendritic_Cells2	RFTN1
456	3.24282710376967e-18	0.731813	0.615	0.21	8.04512976174218e-14	Dendritic_Cells2	GADD45A
457	6.10590542413217e-20	0.730193	0.538	0.149	1.51481407667295e-15	Dendritic_Cells2	VMO1
458	7.08759702094416e-20	0.720336	0.754	0.321	1.75836194492604e-15	Dendritic_Cells2	SWAP70
459	2.51628267787643e-85	0.712049	0.415	0.019	6.24264569554364e-81	Dendritic_Cells2	EBI3
460	2.49678702870187e-17	0.709761	0.892	0.512	6.19427893950647e-13	Dendritic_Cells2	ZFP36L1
461	4.47938946587545e-22	0.708267	0.677	0.213	1.11129173258904e-17	Dendritic_Cells2	ZBTB10
462	1.79403312489918e-25	0.702869	0.6	0.147	4.45081677956238e-21	Dendritic_Cells2	RAB11FIP1
463	5.83162067341678e-180	0.700437	0.385	0.004	1.44676677286797e-175	Dendritic_Cells2	NCCRP1
464	5.73475093756024e-20	0.699477	0.677	0.232	1.42273436009932e-15	Dendritic_Cells2	TMEM176B
465	5.42584417720729e-52	0.695803	0.477	0.048	1.34609768192336e-47	Dendritic_Cells2	IL15
466	3.30215647840922e-27	0.695665	0.6	0.145	8.19232000728544e-23	Dendritic_Cells2	ANXA6
467	1.68420667347934e-26	0.680851	0.585	0.139	4.17834833623488e-22	Dendritic_Cells2	CD80
468	6.49109742699795e-20	0.679073	0.585	0.181	1.61037636066392e-15	Dendritic_Cells2	CRIP1
469	3.46885924345726e-25	0.675149	0.508	0.111	8.60589289709312e-21	Dendritic_Cells2	HMGCS1
470	7.16735466792251e-194	0.668568	0.462	0.006	1.77814901956489e-189	Dendritic_Cells2	CD200
471	3.87119597793585e-25	0.659353	0.569	0.137	9.60405010166106e-21	Dendritic_Cells2	CCDC50
472	4.68804342406943e-17	0.658274	0.846	0.463	1.16305669307739e-12	Dendritic_Cells2	CYTIP
473	2.235004973417e-18	0.657874	0.569	0.183	5.54482383855022e-14	Dendritic_Cells2	MOB1B
474	9.53827338508009e-26	0.651344	0.523	0.109	2.36635024410452e-21	Dendritic_Cells2	ARAP2
475	1.63583285344189e-17	0.649224	0.769	0.333	4.05833772610399e-13	Dendritic_Cells2	FAM129A
476	1.91970401011851e-12	0.645231	0.631	0.304	4.762593678703e-08	Dendritic_Cells2	TNFSF13B
477	5.15030943654066e-37	0.642583	0.554	0.09	1.27774026811137e-32	Dendritic_Cells2	MMD
478	4.69424574760858e-23	0.641687	0.446	0.093	1.16459542752421e-18	Dendritic_Cells2	ERICH1
479	8.903031568512e-39	0.639277	0.462	0.061	2.20875310183214e-34	Dendritic_Cells2	TVP23A
480	5.20604124332173e-55	0.63814	0.462	0.041	1.29156677205569e-50	Dendritic_Cells2	MAP3K14
481	6.41367005379322e-29	0.623586	0.538	0.107	1.59116740364556e-24	Dendritic_Cells2	CLIC2
482	1.97651175127199e-46	0.619156	0.462	0.048	4.90352800373068e-42	Dendritic_Cells2	ANKRD33B
483	1.41322877429855e-18	0.617104	0.923	0.582	3.50607926615728e-14	Dendritic_Cells2	STK4
484	1.0061005704715e-15	0.616779	0.892	0.495	2.49603490528274e-11	Dendritic_Cells2	MARCKSL1
485	1.77962954074605e-14	0.610142	0.708	0.298	4.41508292763688e-10	Dendritic_Cells2	RPS27L
486	5.55086705912676e-143	0.609514	0.338	0.004	1.37711460869876e-138	Dendritic_Cells2	INSM1
487	5.47207944653042e-15	0.596491	0.677	0.282	1.35756818988973e-10	Dendritic_Cells2	GRASP
488	3.93380033483012e-15	0.593547	0.738	0.343	9.75936525068005e-11	Dendritic_Cells2	ATOX1
489	2.09977773654243e-20	0.592258	0.538	0.14	5.20933858658811e-16	Dendritic_Cells2	ARHGAP10
490	1.50983530746918e-62	0.591796	0.477	0.037	3.74575041430028e-58	Dendritic_Cells2	SOCS2
491	3.09772757854585e-16	0.587563	0.862	0.547	7.6851523496144e-12	Dendritic_Cells2	HINT1
492	1.56194166313977e-69	0.586797	0.4	0.023	3.87502107208345e-65	Dendritic_Cells2	LY75
493	9.60636386121741e-14	0.586522	0.538	0.195	2.38324281032943e-09	Dendritic_Cells2	BCL2L11
494	3.81320030202285e-17	0.575165	0.646	0.243	9.4601686292885e-13	Dendritic_Cells2	OSTF1
495	3.42816392894258e-13	0.574654	0.815	0.423	8.50493189131365e-09	Dendritic_Cells2	GSN
496	2.73465055974419e-22	0.574586	0.462	0.099	6.78439457366935e-18	Dendritic_Cells2	SOCS1
497	7.50428390378575e-26	0.574578	0.354	0.052	1.86173779369021e-21	Dendritic_Cells2	IL32
498	4.08482510891748e-28	0.574441	0.446	0.075	1.01340426127134e-23	Dendritic_Cells2	SLC15A4
499	7.82350895911033e-43	0.564753	0.462	0.052	1.94093433766568e-38	Dendritic_Cells2	RUBCN
500	2.24415462204625e-21	0.559505	0.415	0.083	5.56752320183453e-17	Dendritic_Cells2	SQLE
