# Supplementary material for: Basal-to-inflammatory transition and tumor resistance via crosstalk with a pro-inflammatory stromal niche
Source: Nat Commun. 2024 Sep 17;15:8134. doi: 10.1038/s41467-024-52394-3 (PMC11408617; doi:10.1038/s41467-024-52394-3)
Supplement: Supplementary file 8 — Supplementary Dataset 5 [file 41467_2024_52394_MOESM8_ESM.xlsx]

## Sheet: IL1a_OSM_48h_vs_WT_UP_top100_ge
Table S5. Top 100 upregulated genes in mouse BCC tumor cell line ASZ-001 upon 48-hour Il1a + Osm treatment against control. Related to Figure 6d.
	Row.names	baseMean	log2FoldChange	lfcSE	stat	pvalue	padj	row.names	chr	start	end	strand	length	copies	annotation	gene_name
1	4059	280.255	12.3516	1.44761	8.53243	1.43e-17	2.65e-16	NM_001357493	chr7	46740497	46742980	-	606	1	Saa1|Saa-1|Saa2|-|7 B3|7 30.54 cM|protein-coding	Saa1
2	8345	617.547	11.8361	1.41681	8.35409	6.59e-17	1.17e-15	NM_017370	chr8	109575128	109579172	-	1338	1	Hp|HP-1|preHP2|-|8 D3|8 57.11 cM|protein-coding	Hp
3	23981	8461.36	11.7933	0.406166	29.0356	2.34e-185	7.94e-183	NM_011315	chr7	46711998	46715676	-	525	1	Saa3|AV098916|Saa-3|l7R3|-|7 B3|7 30.51 cM|protein-coding	Saa3
4	2794	2153.68	10.7127	0.592905	18.0681	5.68e-73	5.81e-71	NM_008491	chr2	32384637	32387739	-	845	1	Lcn2|24p3|AW212229|NRL|Sip24|-|2 B|2 22.09 cM|protein-coding	Lcn2
5	6696	82.6779	10.6191	1.4588	7.27938	3.35e-13	4.64e-12	NM_009888	chr1	140085855	140183411	-	4341	1	Cfh|Mud-1|NOM|Sas-1|Sas1|-|1 61.62 cM|1 F|protein-coding	Cfh
6	8420	52.6406	9.67857	1.46406	6.61078	3.82e-11	4.43e-10	NM_011314	chr7	46751833	46754314	+	604	1	Saa2|AW111173|Saa-2|Saa1|-|7 B3|7 30.56 cM|protein-coding	Saa2
7	15661	76.1512	9.61191	1.45918	6.58722	4.48e-11	5.18e-10	NM_011469	chr3	92316705	92318085	+	695	1	Sprr2b|-|-|3 F1|3 40.14 cM|protein-coding	Sprr2b
8	22496	202.274	9.52922	1.42279	6.69754	2.12e-11	2.5e-10	NM_011474	chr3	92385685	92387324	+	748	1	Sprr2h|AI661967|-|3 F1|3 40.14 cM|protein-coding	Sprr2h
9	18298	1089.89	9.42395	0.725191	12.9951	1.3e-38	6.07e-37	NM_010927	chr11	78920787	78960226	+	4135	1	Nos2|MAC-NOS|NOS-II|Nos-2|Nos2a|i-NOS|iNOS|-|11 B5|11 46.74 cM|protein-coding	Nos2
10	1151	61.0593	9.27929	1.46582	6.33046	2.44e-10	2.65e-09	NM_011016	chr4	63362449	63365877	+	766	1	Orm2|Agp1|Orm-2|-|4 B3|4 33.96 cM|protein-coding	Orm2
11	18412	35.9032	9.25385	1.47893	6.25714	3.92e-10	4.17e-09	NM_001310604	chr5	52533517	52566306	-	6266	1	Lgi2|mKIAA1916|-|5|5 C1|protein-coding	Lgi2
12	14664	625.97	8.96801	0.55235	16.2361	2.8e-59	2.19e-57	NM_008768	chr4	63344556	63348163	+	771	1	Orm1|Agp-1|Agp-2|Orm-1|-|4 B3|4 33.96 cM|protein-coding	Orm1
13	22543	2501.49	8.89107	0.406903	21.8506	7.68e-106	1.35e-103	NM_009778	chr17	57203967	57228136	-	5096	1	C3|AI255234|ASP|HSE-MSF|Plp|-|17 D|17 29.72 cM|protein-coding	C3
14	17534	65.3585	8.84079	1.43184	6.17441	6.64e-10	6.87e-09	NM_007695	chr1	134182404	134190031	+	1677	1	Chil1|AW208766|Brp39|Chi3l1|Gp39|-|1 E4|1 58.15 cM|protein-coding	Chil1
15	22634	121.383	8.79002	1.42402	6.17266	6.72e-10	6.94e-09	NM_001033207	chr8	94472763	94527272	+	6894	1	Nlrc5|AI451557|AK220210|NOD27|-|8|8 C5|protein-coding	Nlrc5
16	11262	2477.54	8.60821	0.28778	29.9125	1.35e-196	5.47e-194	NM_011414	chr2	164354070	164356507	-	870	1	Slpi|ALP|-|2|2 H3|protein-coding	Slpi
17	7787	23.952	8.40897	1.49249	5.63418	1.76e-08	1.54e-07	NM_023332	chr13	27557996	27564606	-	933	1	Prl8a9|1600019F10Rik|Ghd15|PLP-C2|PLP-Cbeta|Prlpc2|-|13|13 A3.1|protein-coding	Prl8a9
18	22360	23.3284	8.2264	1.4875	5.53036	3.2e-08	2.69e-07	NR_106143	chr2	164354313	164354383	-	70	1	Mir7678|Gm27388|mmu-mir-7678|-|2|2 H3|ncRNA	Mir7678
19	22022	21.3667	8.2116	1.49882	5.47872	4.28e-08	3.53e-07	NM_008987	chr3	66219887	66225806	+	1917	1	Ptx3|AI607804|TSG-14|-|3 E1|3 30.25 cM|protein-coding	Ptx3
20	23442	5342.94	7.96877	0.227379	35.0462	4.46e-269	3.17e-266	NM_054098	chr5	7960472	7982213	+	3133	1	Steap4|1110021O17Rik|AI481214|Tiarp|Tnfaip9|-|5|5 A1|protein-coding	Steap4
21	21460	12.8852	7.95935	1.53629	5.1809	2.21e-07	1.65e-06	NM_011316	chr7	46727992	46732603	-	2094	1	Saa4|Saa-4|Saa-5|-|7 B3|7 30.53 cM|protein-coding	Saa4
22	23315	25.8284	7.30821	1.45788	5.01291	5.36e-07	3.83e-06	NM_001082546	chr16	36359382	36367570	-	436	1	Cstdc5|-|-|16|16 B3|protein-coding	Cstdc5
23	17282	12.5046	7.15271	1.53377	4.66349	3.11e-06	2.01e-05	NM_201376	chr1	107078193	107083480	-	1156	1	Serpinb3d|Serpinb3l1|-|1 E2.1|1|protein-coding	Serpinb3d
24	2770	38.2401	7.13064	1.4395	4.95354	7.29e-07	5.14e-06	NM_029415	chr5	103605711	103629403	-	2116	1	Slc10a6|8430417G17Rik|C78479|Soat|-|5|5 E5|protein-coding	Slc10a6
25	10627	12.1641	7.0981	1.52866	4.64334	3.43e-06	2.2e-05	NM_008356	chrX	147383478	147429192	-	2263	1	Il13ra2|CD213a2|IL-13R-alpha-2|-|X F2|X 68.46 cM|protein-coding	Il13ra2
26	17187	10.3587	7.08969	1.54441	4.59054	4.42e-06	2.79e-05	NR_003548	chr3	92373915	92375229	+	649	1	Sprr2g|-|-|3 F1|3 40.14 cM|pseudo	Sprr2g
27	16133	13.1324	7.05562	1.54884	4.55541	5.23e-06	3.25e-05	NR_033483	chr5	92209895	92215408	-	517	1	U90926|-|-|5|5 E2|ncRNA	U90926
28	20288	10.2355	6.95965	1.54989	4.49041	7.11e-06	4.31e-05	NM_001081957	chr11	83704056	83706269	+	465	1	Wfdc17|Amwap|Gm11428|-|11 C|11|protein-coding	Wfdc17
29	14951	7.14381	6.95769	1.59638	4.35842	1.31e-05	7.55e-05	NM_009126	chr1	107045587	107052303	-	1619	1	Serpinb3a|1110001H02Rik|1110013A16Rik|Scca2|Serpinb4|Sqn5|-|1|1 E2.1|protein-coding	Serpinb3a
30	11538	554.24	6.94473	0.327138	21.2287	5.19e-100	8.52e-98	NM_019946	chr6	138140527	138156754	+	949	1	Mgst1|1500002K10Rik|Gst|-|6|6 G1|protein-coding	Mgst1
31	14132	16.9183	6.89374	1.52359	4.52466	6.05e-06	3.72e-05	NM_001205311	chr8	94329208	94366221	+	3272	1	Slc12a3|AI035291|NCC|NCCT|TSC|-|8 C5|8 46.46 cM|protein-coding	Slc12a3
32	4359	10.8044	6.66707	1.55525	4.28683	1.81e-05	0.000102456	NM_008519	chr14	55765962	55768492	+	1388	1	Ltb4r1|BLT1|BLTR|Ltb4r|mBLTR|-|14 C3|14 28.19 cM|protein-coding	Ltb4r1
33	7332	103.961	6.66138	1.04039	6.40276	1.53e-10	1.69e-09	NM_174998	chr4	123183504	123194699	+	4645	1	Hpcal4|AI846570|NVP-2|-|4|4 D2.2|protein-coding	Hpcal4
34	7544	8.32867	6.64772	1.60085	4.15262	3.29e-05	0.000176656	NM_026907	chr11	121053423	121063569	-	2315	1	Sectm1b|1810003C24Rik|K12|Sectm1|-|11|11 E2|protein-coding	Sectm1b
35	5544	33.9213	6.61445	1.08372	6.10344	1.04e-09	1.05e-08	NM_001033131	chr7	30787905	30791089	+	454	1	Krtdap|Kdap|sk221|-|7|7 B1|protein-coding	Krtdap
36	22978	9.31	6.57439	1.56574	4.19891	2.68e-05	0.000146465	NM_008919	chr14	34145646	34152419	-	1899	1	Npy4r|NYYR-D|Ppyr1|Y4|-|14 B|14 20.8 cM|protein-coding	Npy4r
37	11061	127.745	6.55314	0.67038	9.77526	1.44e-22	3.53e-21	NM_007609	chr9	5308849	5336791	+	1432	1	Casp4|CASP-11|CASP-4|Casp11|Caspl|ich-3|-|9 A1|9 2.46 cM|protein-coding	Casp4
38	14162	106.342	6.53736	0.744205	8.78435	1.57e-18	3.08e-17	NM_001311129	chr13	13182716	13191925	+	965	1	Prl2c5|Ghd3|MRP-4|Mrpplf4|PLF-4|-|13|13 A1|protein-coding	Prl2c5
39	2828	24.6869	6.47387	1.45662	4.44446	8.81e-06	5.23e-05	NM_008273	chr2	74682323	74687016	+	3955	1	Hoxd11|E230017H14Rik|Hox-4.6|Hox-5.4|Hox-5.5|-|2 C3|2 44.13 cM|protein-coding	Hoxd11
40	5961	24.0508	6.42593	1.50817	4.26076	2.04e-05	0.000114008	NM_030601	chr3	144796559	144819494	-	3638	1	Clca3a2|Clca2|-|3|3 H2|protein-coding	Clca3a2
41	17509	6.54577	6.41761	1.63037	3.9363	8.27e-05	0.000410608	NM_013650	chr3	90669071	90670034	+	387	1	S100a8|60B8Ag|AI323541|B8Ag|CFAg|CP-10|Caga|MRP8|p8|-|3 F1|3 39.9 cM|protein-coding	S100a8
42	3256	8.17071	6.38242	1.59045	4.01298	6e-05	0.000305537	NM_027426	chr4	148098437	148130698	-	5191	1	Draxin|2610109H07Rik|neucrin|-|4|4 E2|protein-coding	Draxin
43	12004	6.57546	6.2047	1.64589	3.76981	0.000163372	0.00076351	NM_026439	chr16	45094011	45127924	+	3680	1	Ccdc80|2610001E17Rik|DRO1|Ssg1|Urb|-|16|16 B5|protein-coding	Ccdc80
44	2971	465.545	6.15219	0.384925	15.9829	1.68e-57	1.27e-55	NM_007987	chr19	34290659	34327770	+	1475	1	Fas|AI196731|APO1|APT1|CD95|TNFR6|Tnfrsf6|lpr|-|19 C1|19 29.48 cM|protein-coding	Fas
45	24024	5.37716	6.08966	1.64685	3.69775	0.000217517	0.000989022	NM_011475	chr3	92407991	92409271	+	613	1	Sprr2i|-|-|3 F1|3 40.14 cM|protein-coding	Sprr2i
46	21407	281.129	6.08698	0.439977	13.8348	1.57e-43	8.51e-42	NM_007914	chr2	103263433	103303196	-	4376	1	Ehf|9030625L19Rik|AU019492|-|2|2 E2|protein-coding	Ehf
47	10732	22.0281	6.08096	1.47568	4.12078	3.78e-05	0.000200485	NM_011435	chr5	52363804	52369738	+	2041	1	Sod3|AI314465|EC-SOD|-|5 C1|5 27.92 cM|protein-coding	Sod3
48	22388	237.999	6.06571	0.366172	16.5652	1.24e-61	9.89e-60	NM_010266	chr19	21391307	21472661	-	5401	1	Gda|AU015411|AW047581|GAH|-|19 B|19 14.32 cM|protein-coding	Gda
49	3172	5.01874	6.04584	1.68293	3.59246	0.000327575	0.00143528	NM_025655	chr11	76904545	76916586	+	1358	1	Tmigd1|2010002A20Rik|Tmigd|-|11|11 B5|protein-coding	Tmigd1
50	18450	11.8253	6.02312	1.54539	3.89748	9.72e-05	0.000474431	NM_001205349	chr19	34008254	34047903	+	2228	1	Lipk|9930115F20|BC055815|Lipl2|-|19|19 C1|protein-coding	Lipk
51	4957	14.6848	5.9678	1.5415	3.87141	0.000108206	0.000523543	NM_013654	chr11	82045712	82047523	+	794	1	Ccl7|MCP-3|Scya7|fic|marc|mcp3|-|11 C|11 49.83 cM|protein-coding	Ccl7
52	7082	18.3982	5.88546	1.4766	3.98582	6.72e-05	0.00033876	NM_011979	chr10	23851462	23869843	+	1802	1	Vnn3|-|-|10|10 A4|protein-coding	Vnn3
53	24194	24.9021	5.86413	1.08516	5.40395	6.52e-08	5.23e-07	NM_021560	chr3	18054325	18057514	+	3187	1	Bhlhe22|Beta3|Beta3a|Bhlhb5|-|3|3 A1|protein-coding	Bhlhe22
54	3420	6.45967	5.81056	1.61242	3.60362	0.000313816	0.00137985	NM_001271378	chr13	27432681	27438688	-	1117	1	Prl8a6|Ghd13|PLP-C1|PLP-Ca|PLP-calpha|Prlpc|Prlpc1|-|13 A3.1|13 12.45 cM|protein-coding	Prl8a6
55	14652	268.464	5.80223	0.604158	9.60383	7.7e-22	1.82e-20	NM_011333	chr11	82035577	82037452	+	801	1	Ccl2|AI323594|HC11|JE|MCAF|MCP-1|MCP1|SMC-CF|Scya2|Sigje|-|11 C|11 49.82 cM|protein-coding	Ccl2
56	16987	6.75595	5.74356	1.62248	3.53999	0.000400138	0.00171894	NR_037189	chr3	59952309	59973594	+	3045	1	Gm9696|-|-|3|3 D|pseudo	Gm9696
57	11877	67.5319	5.70845	0.679345	8.40288	4.36e-17	7.77e-16	NR_045009	chr6	128952353	128975029	-	1080	1	Gm15987|-|-|6 F3|6 63.11 cM|ncRNA	Gm15987
58	11327	3.61728	5.57934	1.77188	3.14883	0.00163924	0.00612297	NM_001081695	chr10	78042287	78063622	+	1806	1	Dnmt3l|D6Ertd14e|ecat7|-|10 C1|10 39.72 cM|protein-coding	Dnmt3l
59	12469	3.70315	5.57497	1.77561	3.13975	0.0016909	0.00629667	NM_198680	chr1	107153961	107161114	-	1622	1	Serpinb3b|Scca2-rs|Scca2-rs1|-|1|1 E2.1|protein-coding	Serpinb3b
60	23596	5.89305	5.55619	1.62735	3.41427	0.000639536	0.00262509	NM_009928	chr4	47208012	47313165	+	5277	1	Col15a1|-|-|4|4 B1|protein-coding	Col15a1
61	1783	227.354	5.45506	0.435664	12.5213	5.71e-36	2.42e-34	NM_001001495	chr6	65590398	65634040	+	3759	1	Tnip3|9030611K07Rik|ABIN-3|LIND|-|6|6 C1|protein-coding	Tnip3
62	11081	20.6963	5.41615	1.47762	3.66545	0.000246908	0.00110982	NM_001281819	chr11	105967948	105989964	+	5062	1	Ace|AW208573|CD143|-|11 E1|11 68.84 cM|protein-coding	Ace
63	24564	10.0183	5.3835	1.57862	3.41025	0.000649031	0.00265876	NM_001347387	chr17	37480851	37483554	-	1425	1	H2-M2|H-2M2|Thy19.4|-|17 B1|17 19.16 cM|protein-coding	H2-M2
64	3838	3.53666	5.37331	1.70453	3.15238	0.00161948	0.00605976	NR_015514	chr8	94433127	94435103	-	1535	1	9330175E14Rik|A630085K21|-|8|8 C5|ncRNA	9330175E14Rik
65	21753	5.90435	5.36666	1.61808	3.31669	0.000910912	0.00361486	NM_001285833	chr7	87246649	87398708	+	3842	1	Nox4|AI648021|-|7|7 D3|protein-coding	Nox4
66	15797	1643.96	5.34371	0.166883	32.0208	5.61e-225	2.79e-222	NM_009141	chr5	90759298	90761625	+	1650	1	Cxcl5|AMCF-II|Cxcl6|ENA-78|GCP-2|LIX|Scyb5|Scyb6|-|5 E1|5 44.78 cM|protein-coding	Cxcl5
67	8524	2.78413	5.29033	1.87311	2.82435	0.00473761	0.0156396	NM_009253	chr12	104387164	104394257	+	1652	1	Serpina3m|3e46|AI195004|MMCM7|MMSPi2.4|Spi-2l|Spi-2rs1|Spi2-rs1|Spi2.4|spi2|-|12|12 E|protein-coding	Serpina3m
68	25026	231.365	5.28803	0.366266	14.4377	3e-47	1.77e-45	NM_007843	chr8	21776555	21795185	+	912	1	Defb1|AW260221|BD-1|-|8 A2|8 10.35 cM|protein-coding	Defb1
69	11578	1.79036	5.28621	2.11177	2.50322	0.012307	0.0354774	NM_001163144	chr19	17558159	17837632	-	5760	1	Pcsk5|PC5|PC6|SPC6|b2b1549Clo|b2b585Clo|-|19 B|19 12.86 cM|protein-coding	Pcsk5
70	22870	2.89517	5.25233	1.81235	2.89807	0.00375466	0.0127439	NM_026960	chr15	75862339	75867404	+	1763	1	Gsdmd|1810036L03Rik|AW558049|DF5L|Dfna5l|Gsdmdc1|M2-4|-|15|15 D3|protein-coding	Gsdmd
71	21806	8.65494	5.24331	1.55938	3.36243	0.000772598	0.00310975	NM_007960	chr12	38780082	38868215	+	4292	1	Etv1|ER81|Etsrp81|-|12 A3|12 17.99 cM|protein-coding	Etv1
72	608	865.821	5.23793	0.178456	29.3513	2.3e-189	8.59e-187	NM_011578	chr5	107106567	107289629	-	6071	1	Tgfbr3|1110036H20Rik|AU015626|AW215636|TBRIII|-|5|5 E5|protein-coding	Tgfbr3
73	4362	480.814	5.19299	0.266892	19.4573	2.53e-84	3.15e-82	NM_033601	chr7	19808462	19822755	-	1824	1	Bcl3|AI528691|Bcl-3|-|7 A3|7 9.95 cM|protein-coding	Bcl3
74	1192	3.02944	5.15545	1.79535	2.87156	0.00408454	0.0137479	NM_175522	chr5	139907943	139974724	+	3830	1	Elfn1|A930017N06Rik|AI197272|Ppp1r28|-|5|5 G2|protein-coding	Elfn1
75	22025	7.35507	5.15516	1.62677	3.16895	0.00152989	0.00574756	NM_177129	chr1	132509425	132542940	-	9510	1	Cntn2|D130012K04Rik|TAG-1|TAG1|Tax|-|1|1 E4|protein-coding	Cntn2
76	5135	23.0674	5.11401	0.925404	5.52624	3.27e-08	2.75e-07	NM_010401	chr10	93488768	93516761	+	2754	1	Hal|Hsd|his|histidase|-|10 C2|10 48.49 cM|protein-coding	Hal
77	5070	770.236	5.10875	0.350259	14.5856	3.47e-48	2.12e-46	NM_007679	chr16	15887286	15889545	+	2257	1	Cebpd|c/EBPdelta|-|16 A2|16 10.09 cM|protein-coding	Cebpd
78	19906	3.23723	5.03296	1.82966	2.75075	0.00594584	0.0191088	NM_009474	chr3	146597149	146631483	+	1833	1	Uox|AI663847|-|3 H2|3 72.09 cM|protein-coding	Uox
79	5888	10.4506	4.99039	1.54231	3.23566	0.00121363	0.0046758	NR_003185	chr3	92418087	92419396	+	671	1	Sprr2j-ps|Sprr2j|-|3 F1|3 40.14 cM|pseudo	Sprr2j-ps
80	14618	54.8895	4.98267	0.638093	7.80868	5.78e-15	9.09e-14	NM_138648	chr6	129485247	129507165	-	3559	1	Olr1|LOX-1|SR-EI|Scare1|-|6|6 F3|protein-coding	Olr1
81	20331	3028.96	4.98197	0.128178	38.8675	0	0	NM_008176	chr5	90891245	90893115	+	943	1	Cxcl1|Fsp|Gro1|KC|Mgsa|N51|Scyb1|gro|-|5 E1|5 44.78 cM|protein-coding	Cxcl1
82	8341	143.83	4.96222	0.618562	8.02218	1.04e-15	1.71e-14	NM_009890	chr19	34473784	34475148	-	1362	1	Ch25h|AI462618|m25OH|-|19|19 C1|protein-coding	Ch25h
83	2033	19.4313	4.95755	1.11224	4.45726	8.3e-06	4.96e-05	NM_028351	chr10	29453107	29535867	-	2389	1	Rspo3|2810459H04Rik|AW742308|Cristin1|Thsd2|-|10|10 A4|protein-coding	Rspo3
84	10742	1.83962	4.91309	1.90985	2.57251	0.0100965	0.0300263	NM_173391	chr10	115078641	115185022	-	2613	1	Tph2|AU043594|Ntph|-|10|10 D2|protein-coding	Tph2
85	11857	555.548	4.91001	0.179457	27.3604	8.12e-165	2.33e-162	NM_008939	chr3	123446913	123506602	+	2594	1	Prss12|Bssp-3|motopsin|-|3|3 G1|protein-coding	Prss12
86	11528	2.90043	4.8988	1.82254	2.68789	0.0071905	0.0224474	NM_007532	chr6	144993835	145076157	-	7839	1	Bcat1|BCATc|Eca39|-|6 G3|6 77.27 cM|protein-coding	Bcat1
87	9602	2.9809	4.88603	1.80722	2.70362	0.00685882	0.0216117	NM_001357564	chr18	44073768	44083611	+	562	1	Spink6|EG433180|-|18|18 B3|protein-coding	Spink6
88	15263	1.53491	4.8852	2.01875	2.41991	0.0155243	0.0431652	NR_040512	chr16	66657118	66664626	+	373	1	1700010K23Rik|-|-|16|16 C1.3|ncRNA	1700010K23Rik
89	18485	12.8122	4.86016	1.12807	4.30838	1.64e-05	9.35e-05	NM_145403	chr9	45172726	45204035	-	2212	1	Tmprss4|CAP2|mCAP2|-|9|9 A5.2|protein-coding	Tmprss4
90	15938	6.60124	4.82266	1.60202	3.01037	0.00260931	0.00924928	NM_144783	chr2	105126529	105173614	+	3080	1	Wt1|D630046I19Rik|Wt-1|-|2 E2-E3|2 55.06 cM|protein-coding	Wt1
91	23139	29.5522	4.79681	0.895325	5.35762	8.43e-08	6.67e-07	NM_001364973	chr18	20961364	20987359	+	5141	1	Rnf125|4930553F04Rik|C730049O14Rik|-|18|18 A2|protein-coding	Rnf125
92	19674	1.47525	4.75322	2.19756	2.16295	0.0305447	0.0763816	NM_153511	chr2	24186476	24193567	+	1640	1	Il1f9|Il36g|-|2 A3|2 16.24 cM|protein-coding	Il1f9
93	856	4.0158	4.74892	1.71819	2.76391	0.00571125	0.0184541	NM_001034885	chr17	28858411	28890308	+	4471	1	Pnpla1|-|-|17|17 A3.3|protein-coding	Pnpla1
94	14950	2.18857	4.74419	1.92328	2.46671	0.013636	0.0387277	NM_001166172	chr3	92620085	92621660	-	786	1	Lce6a|2210420J11Rik|-|3|3 F1|protein-coding	Lce6a
95	24173	3.4199	4.74343	1.76296	2.69061	0.00713213	0.0223025	NM_028824	chr5	103648587	103655724	-	932	1	1700016H13Rik|-|-|5|5 E5|protein-coding	1700016H13Rik
96	8127	2.45315	4.73681	1.85838	2.54889	0.0108066	0.0318653	NM_011867	chr12	31519814	31559984	-	3080	1	Slc26a4|Pds|pendrin|-|12|12 A2|protein-coding	Slc26a4
97	24314	2.63754	4.73681	1.85986	2.54686	0.0108696	0.0320006	NM_021443	chr11	82115185	82116799	+	506	1	Ccl8|1810063B20Rik|AB023418|HC14|MCP-2|Mcp2|Scya8|-|11 C|11 49.91 cM|protein-coding	Ccl8
98	15507	1.93717	4.72872	1.98875	2.37773	0.0174196	0.0476764	NM_001356304	chr2	181195124	181202789	-	2245	1	Ptk6|BRK|Sik|Tksk|tks|-|2 H4|2 103.62 cM|protein-coding	Ptk6
99	2192	8.47033	4.70022	1.55587	3.02095	0.00251985	0.0089726	NM_031168	chr5	30013114	30019975	+	1134	1	Il6|Il-6|-|5 B1|5 15.7 cM|protein-coding	Il6
100	23712	313.48	4.65944	0.241701	19.2777	8.26e-83	1e-80	NM_130878	chr14	37077849	37098347	-	4321	1	Cdhr1|Pcdh21|Prcad|mKIAA1775|-|14|14 B|protein-coding	Cdhr1
