# Supplementary material for: Basal-to-inflammatory transition and tumor resistance via crosstalk with a pro-inflammatory stromal niche
Source: Nat Commun. 2024 Sep 17;15:8134. doi: 10.1038/s41467-024-52394-3 (PMC11408617; doi:10.1038/s41467-024-52394-3)
Supplement: Supplementary file 9 — Supplementary Dataset 6 [file 41467_2024_52394_MOESM9_ESM.xlsx]

## Sheet: Sheet 1
Table S6. List of differentially open chromatin sites (and associated genes) upon 48-hour Il1a + Osm treatment against control from ATAC-Seq data. Related to Supplementary Figure 6g.
PeakID (cmd=annotatePeaks.pl Ligand_vs_ctrl_ATAC_UP_pvalue_0.00001.bed mm10)	Chr	Start	End	Strand	Peak Score	Focus Ratio/Region Size	Annotation	Detailed Annotation	Distance to TSS	Nearest PromoterID	Entrez ID	Nearest Unigene	Nearest Refseq	Nearest Ensembl	Gene Name	Gene Alias	Gene Description	Gene Type
4232	chr8	124250896	124251098	+	0	NA	intron (NM_139272, intron 1 of 15)	intron (NM_139272, intron 1 of 15)	19603	NM_139272	108148	Mm.33808	NM_139272	ENSMUSG00000089704	Galnt2	AI480629	polypeptide N-acetylgalactosaminyltransferase 2	protein-coding
11111	chr4	123813818	123814676	+	0	NA	exon (NM_001356445, exon 2 of 7)	exon (NM_001356445, exon 2 of 7)	616	NM_001356445	230726	Mm.37334	NM_183163	ENSMUSG00000043333	Rhbdl2	9130416B15|RRP2	rhomboid like 2	protein-coding
7433	chr10	123281115	123281612	+	0	NA	intron (NM_001252387, intron 1 of 4)	LTR40a|LTR|ERVL	17287	NM_182807	268354	Mm.51939	NM_182807	ENSMUSG00000044071	Tafa2	6330575M02|FAM19A2 TAFA-2|Fam19a2|Sam2|Tafa-2	TAFA chemokine like family member 2	protein-coding
5919	chr5	150920004	150920450	+	0	NA	Intergenic	Intergenic	-32380	NM_013823	16591	Mm.6500	NM_013823	ENSMUSG00000058488	Kl	alpha-kl	klotho	protein-coding
9359	chr8	82296273	82296581	+	0	NA	Intergenic	Intergenic	106159	NM_008357	16168	Mm.4392	NM_008357	ENSMUSG00000031712	Il15	AI503618|IL-15	interleukin 15	protein-coding
2974	chr18	8876730	8877038	+	0	NA	Intergenic	Intergenic	-335972	NM_008058	14370	Mm.184289	NM_008058	ENSMUSG00000036904	Fzd8	Fz8	frizzled class receptor 8	protein-coding
1783	chr5	138257056	138257296	+	0	NA	intron (NM_001081108, intron 2 of 3)	intron (NM_001081108, intron 2 of 3)	1694	NM_001081108	66096	Mm.206901	NM_001081108	ENSMUSG00000050552	Lamtor4	0910001L09Rik|AV006840	late endosomal/lysosomal adaptor, MAPK and MTOR activator 4	protein-coding
5502	chr11	55364138	55364339	+	0	NA	Intergenic	MIRb|SINE|MIR	-51981	NM_001029988	245827	Mm.339363	NM_001029988	ENSMUSG00000055333	Fat2	EMI2|Fath2|Gm523|mKIAA0811	FAT atypical cadherin 2	protein-coding
468	chr1	53742138	53742397	+	0	NA	Intergenic	Intergenic	-35483	NM_001252070	627872	Mm.184692	NM_001252070	ENSMUSG00000096141	Dnah7a	Dnahc7|Dnahc7a|Gm992	dynein, axonemal, heavy chain 7A	protein-coding
3532	chr17	65629941	65630372	+	0	NA	Intergenic	Intergenic	9600	NM_153519	213272	Mm.255732	NM_153519	ENSMUSG00000050612	Txndc2	AU021712|Sptrx-1|Sptrx1|Trx4	thioredoxin domain containing 2 (spermatozoa)	protein-coding
5078	chr13	49357636	49358095	+	0	NA	intron (NM_029791, intron 1 of 7)	intron (NM_029791, intron 1 of 7)	16316	NM_029791	76895	Mm.197387	NM_029791	ENSMUSG00000037933	Bicd2	-	BICD cargo adaptor 2	protein-coding
861	chr5	107200979	107201384	+	0	NA	intron (NM_011578, intron 3 of 16)	ORR1E|LTR|ERVL-MaLR	88448	NM_011578	21814	Mm.200775	NM_011578	ENSMUSG00000029287	Tgfbr3	1110036H20Rik|AU015626|AW215636|TBRIII	transforming growth factor, beta receptor III	protein-coding
148	chr18	85451293	85451519	+	0	NA	Intergenic	Intergenic	499290	NM_001367965	50764	Mm.28369	NM_015798	ENSMUSG00000034391	Fbxo15	AU019763|Fbx15|ecat3	F-box protein 15	protein-coding
7012	chr10	80967302	80967637	+	0	NA	intron (NM_001038655, intron 2 of 3)	intron (NM_001038655, intron 2 of 3)	33896	NM_001038655	14708	Mm.222496	NM_010319	ENSMUSG00000048240	Gng7	AI840417	guanine nucleotide binding protein (G protein), gamma 7	protein-coding
368	chr13	103201049	103201379	+	0	NA	intron (NM_175171, intron 1 of 28)	intron (NM_175171, intron 1 of 28)	133278	NM_175171	328329	Mm.202606	NM_175171	ENSMUSG00000034751	Mast4	4930420O11Rik|AI642422|mKIAA0303	microtubule associated serine/threonine kinase family member 4	protein-coding
10689	chr9	92273311	92273717	+	0	NA	TTS (NM_011636)	TTS (NM_011636)	-2088	NM_001195084	18828	Mm.10306	NM_008880	ENSMUSG00000032372	Plscr2	-	phospholipid scramblase 2	protein-coding
5682	chr14	90541876	90542215	+	0	NA	Intergenic	Intergenic	415154	NR_045712	74967	Mm.390704	NR_045712	ENSMUSG00000115001	4930474H20Rik	-	RIKEN cDNA 4930474H20 gene	ncRNA
4133	chr12	34327030	34327250	+	0	NA	intron (NM_001271386, intron 14 of 27)	intron (NM_001271386, intron 14 of 27)	201749	NM_024124	79221	Mm.310551	NM_024124	ENSMUSG00000004698	Hdac9	AV022454|D030072B18Rik|HD7B|HD9|HDRP|Hdac7b|Mitr|mKIAA0744	histone deacetylase 9	protein-coding
7405	chr10	111813761	111814231	+	0	NA	Intergenic	Intergenic	60380	NR_046029	629206	Mm.391444	NR_046029	ENSMUSG00000112533	Gm20758	-	predicted gene, 20758	ncRNA
10029	chr4	9130054	9130451	+	0	NA	Intergenic	Intergenic	-139041	NM_001355183	74438	Mm.473368	NM_028940	ENSMUSG00000041216	Clvs1	4933402J24Rik|Clvl1|Rlbp1l1	clavesin 1	protein-coding
6896	chr12	88368668	88368977	+	0	NA	5' UTR (NM_001361598, exon 2 of 10)	5' UTR (NM_001361598, exon 2 of 10)	8040	NM_028105	72113	Mm.181387	NM_028105	ENSMUSG00000021044	Adck1	2610005A10Rik	aarF domain containing kinase 1	protein-coding
8630	chr1	138488213	138488574	+	0	NA	intron (NM_001311148, intron 7 of 7)	intron (NM_001311148, intron 7 of 7)	131364	NM_001311148	59125	Mm.143817	NM_021605	ENSMUSG00000026393	Nek7	2810460C19Rik|AU020186	NIMA (never in mitosis gene a)-related expressed kinase 7	protein-coding
901	chr17	74523213	74523599	+	0	NA	Intergenic	URR1B|DNA|hAT-Charlie	-4889	NM_007566	12211	Mm.442564	NM_007566	ENSMUSG00000024073	Birc6	A430032G04Rik|A430040A19Rik|AA501170|Bruce|D630005A10Rik|mKIAA1289	baculoviral IAP repeat-containing 6	protein-coding
2206	chr18	4671617	4672366	+	0	NA	intron (NM_001081963, intron 2 of 3)	intron (NM_001081963, intron 2 of 3)	37062	NM_001081963	240185	Mm.33179	NM_001081963	ENSMUSG00000033960	Jcad	1110056P05Rik|9430020K01Rik|Gm328|mKIAA1462	junctional cadherin 5 associated	protein-coding
7478	chr11	115660382	115660773	+	0	NA	intron (NM_008163, intron 2 of 5)	intron (NM_008163, intron 2 of 5)	-32282	NM_026071	67283	Mm.383426	NM_026071	ENSMUSG00000020744	Slc25a19	2900089E13Rik|DNC|MUP1|TPC	solute carrier family 25 (mitochondrial thiamine pyrophosphate carrier), member 19	protein-coding
1207	chr2	160394309	160394532	+	0	NA	Intergenic	Intergenic	-27355	NM_010658	16658	Mm.330745	NM_010658	ENSMUSG00000074622	Mafb	Kreisler|Krml|Krml1|kr	v-maf musculoaponeurotic fibrosarcoma oncogene family, protein B (avian)	protein-coding
2241	chr1	101409300	101409717	+	0	NA	Intergenic	RLTR20B3A_MM|LTR|ERVK	253740	NR_037989	100504525	Mm.87065	NR_037989	ENSMUSG00000100684	Gm20268	-	predicted gene, 20268	ncRNA
5095	chr1	149846616	149846975	+	0	NA	intron (NM_001305632, intron 14 of 16)	intron (NM_001305632, intron 14 of 16)	75644	NM_001305632	18783	Mm.4186	NM_008869	ENSMUSG00000056220	Pla2g4a	Pla2g4|cPLA2|cPLA2-alpha|cPLA2alpha	phospholipase A2, group IVA (cytosolic, calcium-dependent)	protein-coding
7205	chr4	143843771	143844421	+	0	NA	Intergenic	Intergenic	-2401	NM_177571	194225	Mm.252206	NM_177571	ENSMUSG00000029451	Gm13103	E330017N17	predicted gene 13103	protein-coding
5132	chr15	57985946	57986183	+	0	NA	exon (NM_173862, exon 1 of 4)	exon (NM_173862, exon 1 of 4)	161	NM_173862	239463	Mm.221241	NM_173862	ENSMUSG00000051225	Fam83a	-	family with sequence similarity 83, member A	protein-coding
4326	chr2	145173302	145173504	+	0	NA	intron (NM_001356497, intron 1 of 16)	intron (NM_001356497, intron 1 of 16)	5628	NM_001356497	94249	Mm.217171	NM_053195	ENSMUSG00000063873	Slc24a3	NCKX3	solute carrier family 24 (sodium/potassium/calcium exchanger), member 3	protein-coding
4681	chr2	11333284	11333700	+	0	NA	Intergenic	Intergenic	-5997	NR_040369	100503147	Mm.91961	NR_040369	ENSMUSG00000086006	Gm13293	-	predicted gene 13293	ncRNA
10858	chr10	7841383	7842381	+	0	NA	intron (NM_172785, intron 2 of 5)	intron (NM_172785, intron 2 of 5)	5501	NR_039563	100628581		NR_039563	ENSMUSG00000093060	Mir5104	mir-5104|mmu-mir-5104|mu-mir-5104	microRNA 5104	ncRNA
9879	chr4	129081467	129081981	+	0	NA	intron (NM_029219, intron 7 of 8)	intron (NM_029219, intron 7 of 8)	23580	NM_001368763	75234	Mm.259672	NM_029219	ENSMUSG00000028793	Rnf19b	4930534K13Rik|4930555L03Rik|Ibrdc3	ring finger protein 19B	protein-coding
5881	chr6	117651989	117652359	+	0	NA	Intergenic	Intergenic	99595	NR_045731	72263	Mm.443289	NR_045731	ENSMUSG00000099869	1700030F04Rik	-	RIKEN cDNA 1700030F04 gene	ncRNA
6115	chr10	37141693	37141904	+	0	NA	Intergenic	B1_Mur1|SINE|Alu	-2872	NM_008538	17118	Mm.30059	NM_008538	ENSMUSG00000069662	Marcks	Macs|PKCSL	myristoylated alanine rich protein kinase C substrate	protein-coding
2826	chr10	98352124	98352457	+	0	NA	promoter-TSS (NR_045179)	promoter-TSS (NR_045179)	-423	NR_045179	667438	Mm.414522	NR_045179	ENSMUSG00000112896	Gm8633	EG667438	predicted gene 8633	ncRNA
7832	chr1	170059393	170059743	+	0	NA	intron (NM_022563, intron 1 of 16)	intron (NM_022563, intron 1 of 16)	29376	NM_022563	18214	Mm.229249	NM_022563	ENSMUSG00000026674	Ddr2	AW495251|Ntrkr3|tyro10	discoidin domain receptor family, member 2	protein-coding
6397	chr8	127164987	127165166	+	0	NA	intron (NM_001363431, intron 2 of 24)	MERVL_2A-int|LTR|ERVL	101020	NM_033620	93742	Mm.299254	NM_033620	ENSMUSG00000025812	Pard3	AA960621|AI256638|Asip|D8Ertd580e|Par-3|Par3|Pard-3|Pard3a|Phip	par-3 family cell polarity regulator	protein-coding
7619	chr16	21955978	21956383	+	0	NA	intron (NM_153404, intron 8 of 8)	intron (NM_153404, intron 8 of 8)	-8628	NR_037773	66664	Mm.46480	NM_025693	ENSMUSG00000022856	Tmem41a	2900010K02Rik|5730578N08Rik	transmembrane protein 41a	protein-coding
2910	chr13	43600844	43601253	+	0	NA	Intergenic	Intergenic	-14749	NM_183204	328234	Mm.40588	NM_183204	ENSMUSG00000044164	Rnf182	C630023L15Rik	ring finger protein 182	protein-coding
9906	chr16	84677400	84677632	+	0	NA	Intergenic	Intergenic	-2273	NR_040537	78023	Mm.243853	NR_040537		4930529L06Rik	-	RIKEN cDNA 4930529L06 gene	ncRNA
5601	chr2	31757503	31758099	+	0	NA	intron (NM_001283047, intron 2 of 11)	intron (NM_001283047, intron 2 of 11)	-2138	NM_009594	11350	Mm.1318	NM_009594	ENSMUSG00000026842	Abl1	AI325092|Abl|E430008G22Rik|c-Abl	c-abl oncogene 1, non-receptor tyrosine kinase	protein-coding
2289	chr6	94994440	94994707	+	0	NA	Intergenic	Intergenic	50739	NR_040761	78773	Mm.67065	NR_040761	ENSMUSG00000108187	4930511E03Rik	-	RIKEN cDNA 4930511E03 gene	ncRNA
8290	chr6	66895098	66895290	+	0	NA	Intergenic	Intergenic	-1203	NM_025278	14701	Mm.234342	NM_025278	ENSMUSG00000036402	Gng12	2010305F15Rik|AA536815|AI115529|AI314170|AI842738	guanine nucleotide binding protein (G protein), gamma 12	protein-coding
9682	chr6	119757167	119757383	+	0	NA	intron (NR_155458, intron 7 of 18)	Tigger7|DNA|TcMar-Tigger	90875	NR_155458	111173	Mm.288860	NM_053204	ENSMUSG00000030172	Erc1	4930404L01Rik|5033405M01Rik|9630025C19Rik|B430107L16Rik|CAST2|ELKS|Elks1|RAB6IP2A|RAB6IP2B|Rab6ip2|mKIAA1081	ELKS/RAB6-interacting/CAST family member 1	protein-coding
7813	chr16	11405418	11405804	+	0	NA	promoter-TSS (NM_001290148)	promoter-TSS (NM_001290148)	-37	NM_001290148	74478	Mm.325831	NM_028964	ENSMUSG00000071669	Snx29	4933437K13Rik|Gm11170|Gm1737|Gm930|Rundc2a	sorting nexin 29	protein-coding
6066	chr5	21348413	21348785	+	0	NA	intron (NM_029195, intron 2 of 18)	intron (NM_029195, intron 2 of 18)	-24074	NM_008013	14190	Mm.292100	NM_008013	ENSMUSG00000039899	Fgl2	AI385601|musfiblp	fibrinogen-like protein 2	protein-coding
4785	chr13	5674526	5674978	+	0	NA	Intergenic	Intergenic	183340	NR_045891	71867	Mm.179181	NR_045891	ENSMUSG00000100625	1700016G22Rik	-	RIKEN cDNA 1700016G22 gene	ncRNA
9564	chr15	36724544	36724808	+	0	NA	Intergenic	Intergenic	66256	NM_001253807	22631	Mm.3360	NM_011740	ENSMUSG00000022285	Ywhaz	1110013I11Rik|14-3-3zeta|AI596267|AL022924|AU020854	tyrosine 3-monooxygenase/tryptophan 5-monooxygenase activation protein, zeta polypeptide	protein-coding
3282	chr18	58313492	58313712	+	0	NA	Intergenic	Intergenic	-103676	NM_010181	14119	Mm.20271	NM_010181	ENSMUSG00000024598	Fbn2	BC063774|Fib-2|mKIAA4226|sne|sy	fibrillin 2	protein-coding
5266	chr6	8105848	8106158	+	0	NA	intron (NM_001037865, intron 14 of 34)	MER58A|DNA|hAT-Charlie	86614	NM_001037865	213945	Mm.297404	NM_001037865	ENSMUSG00000068794	Col28a1	Col28|Gm466	collagen, type XXVIII, alpha 1	protein-coding
448	chr1	26027692	26027997	+	0	NA	Intergenic	ORR1F|LTR|ERVL-MaLR	-198137	NM_175642	210933	Mm.336569	NM_175642	ENSMUSG00000033569	Adgrb3	A830096D10Rik|Bai3	adhesion G protein-coupled receptor B3	protein-coding
4113	chr15	58488681	58488990	+	0	NA	Intergenic	Intergenic	-21213	NM_001370912	631797		NM_001370912	ENSMUSG00000037106	Fer1l6	EG631797	fer-1-like 6 (C. elegans)	protein-coding
4383	chr9	27813131	27813810	+	0	NA	Intergenic	Intergenic	416258	NM_001305058	75469	Mm.45824	NM_029299	ENSMUSG00000031991	Spata19	1700001L23Rik|AV047838|spergen-1	spermatogenesis associated 19	protein-coding
7080	chr6	114423258	114423869	+	0	NA	intron (NM_008285, intron 2 of 2)	intron (NM_008285, intron 2 of 2)	19897	NM_001252643	15465	Mm.333327	NM_008285	ENSMUSG00000053004	Hrh1	Bphs|H1R|HH1R|Hir	histamine receptor H1	protein-coding
1648	chr7	125579347	125579419	+	0	NA	TTS (NM_001363983)	TTS (NM_001363983)	-24046	NM_021887	60504	Mm.155643	NM_021887	ENSMUSG00000030745	Il21r	NILR	interleukin 21 receptor	protein-coding
10404	chr9	15037698	15038079	+	0	NA	intron (NM_019482, intron 1 of 4)	ORR1D1|LTR|ERVL-MaLR	7590	NM_019482	55991	Mm.142253	NM_019482	ENSMUSG00000031934	Panx1	AI847747	pannexin 1	protein-coding
1636	chr9	85480595	85481096	+	0	NA	Intergenic	Intergenic	-153695	NM_001160379	212943	Mm.74610	NM_001160378	ENSMUSG00000032265	Tent5a	BAP014|D930050G01Rik|Fam46a	terminal nucleotidyltransferase 5A	protein-coding
3420	chr15	56682817	56683062	+	0	NA	intron (NM_008216, intron 1 of 3)	intron (NM_008216, intron 1 of 3)	-7005	NR_002874	594843	Mm.484850	NR_002874	ENSMUSG00000086541	Has2os	EG594843|Has2as|Hasnt	hyaluronan synthase 2, opposite strand	ncRNA
1396	chr2	38525058	38525291	+	0	NA	intron (NM_001159631, intron 1 of 9)	intron (NM_001159631, intron 1 of 9)	13298	NM_001159631	59126	Mm.143818	NM_021606	ENSMUSG00000026749	Nek6	1300007C09Rik	NIMA (never in mitosis gene a)-related expressed kinase 6	protein-coding
1755	chr2	97714798	97715236	+	0	NA	Intergenic	Intergenic	247360	NM_001363049	241568	Mm.241682	NM_178725	ENSMUSG00000050587	Lrrc4c	6430556C10Rik|NGL-1	leucine rich repeat containing 4C	protein-coding
3117	chr2	38717543	38717840	+	0	NA	Intergenic	Intergenic	-3149	NM_139051	26423	Mm.31387	NM_139051	ENSMUSG00000026751	Nr5a1	Ad4BP|ELP|ELP-3|Ftz-F1|Ftzf1|SF-1|SF1|STF-1	nuclear receptor subfamily 5, group A, member 1	protein-coding
4941	chr5	53385601	53386087	+	0	NA	Intergenic	Intergenic	118738	NM_001145433	66278	Mm.27900	NM_001145433	ENSMUSG00000061461	Smim20	1110067B18Rik|1810013D10Rik|N28078	small integral membrane protein 20	protein-coding
5866	chr8	114675202	114675617	+	0	NA	intron (NM_019573, intron 5 of 8)	intron (NM_019573, intron 5 of 8)	235757	NM_019573	80707	Mm.440420	NM_019573	ENSMUSG00000004637	Wwox	5330426P09Rik|9030416C10Rik|WOX1	WW domain-containing oxidoreductase	protein-coding
4170	chr19	37252099	37252530	+	0	NA	Intergenic	RLTR20D|LTR|ERVK	11781	NR_040298	77059	Mm.251476	NR_040298		4931408D14Rik	-	RIKEN cDNA 4931408D14 gene	ncRNA
538	chr1	173499634	173499847	+	0	NA	Intergenic	Intergenic	36217	NM_001024721	545384	Mm.371698	NM_001024721	ENSMUSG00000070501	Ifi214	Pyhin-B|p214	interferon activated gene 214	protein-coding
9511	chr11	68863758	68864071	+	0	NA	Intergenic	Intergenic	-10779	NM_001363304	83431	Mm.31979	NM_023668	ENSMUSG00000018736	Ndel1	2600006O07Rik|MITAP1|NUDEL|mNudE-L|mNudel	nudE neurodevelopment protein 1 like 1	protein-coding
9988	chr6	33399313	33399826	+	0	NA	intron (NM_001347089, intron 7 of 9)	ORR1C2|LTR|ERVL-MaLR	150441	NM_001347089	20336	Mm.265512	NM_009148	ENSMUSG00000029763	Exoc4	C78892|Sec8|Sec8l1	exocyst complex component 4	protein-coding
10599	chr5	142774805	142775257	+	0	NA	intron (NM_178242, intron 8 of 15)	intron (NM_178242, intron 8 of 15)	42631	NM_178242	231861	Mm.354649	NM_178242	ENSMUSG00000039477	Tnrc18	BC025631|EG381742|Zfp469	trinucleotide repeat containing 18	protein-coding
4550	chr13	9146640	9146815	+	0	NA	intron (NM_001311117, intron 7 of 16)	RSINE1|SINE|B4	52846	NM_001311117	217980	Mm.234944	NM_172585	ENSMUSG00000033499	Larp4b	A630096F19|AI256361|D13Wsu64e|Larp5	La ribonucleoprotein domain family, member 4B	protein-coding
2186	chr3	95052042	95052162	+	0	NA	Intergenic	MTC|LTR|ERVL-MaLR	-9488	NM_008951	19185	Mm.2261	NM_008951	ENSMUSG00000005625	Psmd4	Af1|Mcb1|angiocidin	proteasome (prosome, macropain) 26S subunit, non-ATPase, 4	protein-coding
4811	chr14	67979490	67979788	+	0	NA	Intergenic	Intergenic	-46067	NM_177780	68813	Mm.258155	NM_177780	ENSMUSG00000044447	Dock5	1110060D06Rik|AI666732|AI956923|BC016533|E130320D18|lr2|rlc	dedicator of cytokinesis 5	protein-coding
610	chr10	55264839	55265038	+	0	NA	Intergenic	Intergenic	-841979	NM_001163833	73390	Mm.181475	NM_133751	ENSMUSG00000047669	Msl3l2	1700060H10Rik	MSL3 like 2	protein-coding
1223	chr19	32319691	32319964	+	0	NA	intron (NM_001362423, intron 2 of 9)	intron (NM_001362423, intron 2 of 9)	29489	NM_001168525	208449	Mm.329810	NM_144792	ENSMUSG00000040451	Sgms1	9530058O11Rik|AI841905|C80702|Mob|Sms1|Sor1|Tmem23	sphingomyelin synthase 1	protein-coding
3078	chr1	91245265	91245488	+	0	NA	Intergenic	Intergenic	-4928	NM_026454	67921	Mm.337238	NM_026454	ENSMUSG00000034343	Ube2f	2510010F15Rik|AI851109	ubiquitin-conjugating enzyme E2F (putative)	protein-coding
2046	chr14	62831693	62832156	+	0	NA	Intergenic	Intergenic	-5766	NM_175546	268752	Mm.1960	NM_175546	ENSMUSG00000014547	Wdfy2	5830485M08|B130024L21Rik|ProF|ZFYVE22	WD repeat and FYVE domain containing 2	protein-coding
9541	chr1	183219098	183219354	+	0	NA	intron (NM_026866, intron 1 of 9)	intron (NM_026866, intron 1 of 9)	2303	NM_001278219	68897	Mm.327216	NM_026866	ENSMUSG00000030768	Disp1	1190008H24Rik|DispA	dispatched RND transporter family member 1	protein-coding
6578	chr4	31323938	31324158	+	0	NA	Intergenic	Intergenic	-640059	NM_009316	26409	Mm.258589	NM_009316	ENSMUSG00000028284	Map3k7	B430101B05|C87327|Tak1	mitogen-activated protein kinase kinase kinase 7	protein-coding
1714	chr7	46035087	46035306	+	0	NA	intron (NM_153057, intron 1 of 30)	intron (NM_153057, intron 1 of 30)	1500	NM_153057	211548	Mm.274811	NM_153057	ENSMUSG00000030835	Nomo1	D7Ertd156e|Nomo|pM5	nodal modulator 1	protein-coding
2684	chr4	7760361	7760676	+	0	NA	Intergenic	MMERVK10D3_I-int|LTR|ERVK	199830	NR_040645	71510	Mm.410775	NR_040645	ENSMUSG00000086070	8430436N08Rik	-	RIKEN cDNA 8430436N08 gene	ncRNA
1154	chr14	55730092	55730467	+	0	NA	Intergenic	Intergenic	-8016	NM_001360387	56187	Mm.87216	NM_019519	ENSMUSG00000040472	Rabggta	gm	Rab geranylgeranyl transferase, a subunit	protein-coding
8061	chr6	112492637	112492917	+	0	NA	Intergenic	Intergenic	-2952	NM_001081147	18430	Mm.333310	NM_001081147	ENSMUSG00000049112	Oxtr	OTR	oxytocin receptor	protein-coding
11516	chr1	183933840	183934454	+	0	NA	Intergenic	Intergenic	99851	NM_028516	73363	Mm.50115	NM_028516	ENSMUSG00000044854	1700056E22Rik	-	RIKEN cDNA 1700056E22 gene	protein-coding
87	chr3	24663400	24663644	+	0	NA	intron (NM_001326288, intron 1 of 13)	intron (NM_001326288, intron 1 of 13)	120484	NM_001326288	635702	Mm.448351	NM_001326288	ENSMUSG00000102758	Naaladl2	2810043G22Rik|EG635702|Gm1021	N-acetylated alpha-linked acidic dipeptidase-like 2	protein-coding
3196	chr13	52914534	52914756	+	0	NA	intron (NM_016709, intron 3 of 9)	intron (NM_016709, intron 3 of 9)	15032	NM_016709	11992	Mm.252034	NM_016709	ENSMUSG00000021460	Auh	C77140|W91705	AU RNA binding protein/enoyl-coenzyme A hydratase	protein-coding
8004	chr13	42276667	42276959	+	0	NA	Intergenic	Intergenic	-24663	NM_010104	13614	Mm.14543	NM_010104	ENSMUSG00000021367	Edn1	ET-1|PPET1|preproET	endothelin 1	protein-coding
8570	chr1	90275902	90276185	+	0	NA	Intergenic	Intergenic	72063	NM_001271607	12778	Mm.6522	NM_007722	ENSMUSG00000044337	Ackr3	AW541270|CXC-R7|CXCR-7|Cmkor1|Cxcr7|RDC-1|Rdc1	atypical chemokine receptor 3	protein-coding
3665	chr3	145859085	145859355	+	0	NA	intron (NM_026993, intron 4 of 5)	Lx8|LINE|L1	-65042	NM_009740	12042	Mm.239141	NM_009740	ENSMUSG00000028191	Bcl10	AI132454|BCL-10|C81403|CARMEN|CIPER|CLAP|ME10|cE10	B cell leukemia/lymphoma 10	protein-coding
9082	chr5	17280242	17280524	+	0	NA	Intergenic	Intergenic	-195739	NM_027609	70935	Mm.332225	NM_027609	ENSMUSG00000058643	Speer4f1	4922502J04Rik|SPEER-4F|Speer4f	spermatogenesis associated glutamate (E)-rich protein 4F1	protein-coding
4210	chr6	84390919	84391435	+	0	NA	Intergenic	L3|LINE|CR1	32661	NR_046063	100038556	Mm.387783	NR_046063	ENSMUSG00000107797	Gm10445	-	predicted gene 10445	ncRNA
5557	chr1	170962402	170962635	+	0	NA	intron (NM_010187, intron 5 of 6)	intron (NM_010187, intron 5 of 6)	13553	NM_001077189	14130	Mm.425062	NM_010187	ENSMUSG00000026656	Fcgr2b	AI528646|CD32|F630109E10Rik|Fc[g]RII|FcgRII|Fcgr2|Fcgr2a|Fcr-2|Fcr-3|Ly-17|Ly-m20|LyM-1|Lym-1|fcRII	Fc receptor, IgG, low affinity IIb	protein-coding
1402	chr7	40276085	40276524	+	0	NA	Intergenic	Intergenic	-398433	NR_045504	71029	Mm.399496	NR_045504	ENSMUSG00000102004	4933402C06Rik	-	RIKEN cDNA 4933402C06 gene	ncRNA
2249	chr11	7242829	7243038	+	0	NA	Intergenic	Tigger7|DNA|TcMar-Tigger	-29010	NM_008343	16009	Mm.29254	NM_008343	ENSMUSG00000020427	Igfbp3	AI649005|IGFBP-3|IGgfbp3	insulin-like growth factor binding protein 3	protein-coding
1916	chr4	89460425	89460714	+	0	NA	intron (NR_132431, intron 7 of 9)	Lx9|LINE|L1	-149537	NM_007670	12579	Mm.423094	NM_007670	ENSMUSG00000073802	Cdkn2b	AV083695|INK4b|MTS2|p15|p15(INK4b)|p15INK4b	cyclin dependent kinase inhibitor 2B	protein-coding
7134	chr10	42712985	42713356	+	0	NA	Intergenic	RLTR24|LTR|ERV1	34254	NM_172416	14628	Mm.46636	NM_172416	ENSMUSG00000038280	Ostm1	1200002H13Rik|HSPC019|gl	osteopetrosis associated transmembrane protein 1	protein-coding
7704	chr5	124582229	124582836	+	0	NA	intron (NM_181410, intron 2 of 12)	intron (NM_181410, intron 2 of 12)	3384	NM_181410	209357	Mm.185467	NM_181410	ENSMUSG00000029387	Gtf2h3	34kDa|5033417D07Rik|BTF2|BTF2 p34|C730029A10|D5Ertd679e|TFIIH	general transcription factor IIH, polypeptide 3	protein-coding
9147	chr8	72145512	72145836	+	0	NA	intron (NM_001001491, intron 4 of 7)	Lx8|LINE|L1	10386	NM_001001491	326618	Mm.295124	NM_001001491	ENSMUSG00000031799	Tpm4	2610528G24Rik|Tpm4.2|Tpm4.2cy	tropomyosin 4	protein-coding
2768	chr1	169671900	169672071	+	0	NA	intron (NM_009063, intron 1 of 4)	intron (NM_009063, intron 1 of 4)	16484	NM_009063	19737	Mm.20954	NM_009063	ENSMUSG00000026678	Rgs5	1110070A02Rik	regulator of G-protein signaling 5	protein-coding
6871	chr8	106287380	106287847	+	0	NA	intron (NR_126091, intron 1 of 2)	intron (NR_126091, intron 1 of 2)	5384	NR_126091	75044	Mm.445896	NR_126090		4930506A18Rik	-	RIKEN cDNA 4930506A18 gene	ncRNA
3575	chr13	99490043	99490351	+	0	NA	intron (NM_008634, intron 2 of 6)	intron (NM_008634, intron 2 of 6)	26405	NM_008634	17755	Mm.4173	NM_008634	ENSMUSG00000052727	Map1b	A230055D22|AI843217|LC1|MAP5|Mtap-5|Mtap1b|Mtap5	microtubule-associated protein 1B	protein-coding
6435	chr13	13074567	13074840	+	0	NA	Intergenic	Lx|LINE|L1	-69310	NM_031191	18811	Mm.88796	NM_031191	ENSMUSG00000079092	Prl2c2	Ghd2|MRP-1|PLF-1|Plf|Plf1	prolactin family 2, subfamily c, member 2	protein-coding
3071	chr9	41509664	41509939	+	0	NA	intron (NR_131930, intron 2 of 3)	intron (NR_131930, intron 2 of 3)	-21624	NR_029790	723892		NR_029790	ENSMUSG00000093011	Mir100	Mirn100|mir-100|mmu-mir-100	microRNA 100	ncRNA
3675	chr12	70655494	70655846	+	0	NA	intron (NR_037248, intron 4 of 4)	intron (NR_037248, intron 4 of 4)	-169844	NM_028127	319710	Mm.2962	NM_028127	ENSMUSG00000048285	Frmd6	2610019M19Rik|4930488L10Rik|AW212977|Willin	FERM domain containing 6	protein-coding
7135	chr7	98383431	98383804	+	0	NA	Intergenic	Intergenic	-22289	NM_001168539	244152	Mm.25317	NM_001024619	ENSMUSG00000049580	Tsku	9530051K01Rik|E2ig4|Lrrc54|Tsk	tsukushi, small leucine rich proteoglycan	protein-coding
2457	chr3	13649924	13650317	+	0	NA	intron (NR_040598, intron 1 of 3)	intron (NR_040598, intron 1 of 3)	2745	NR_040598	75203	Mm.490940	NR_040598		4930539N22Rik	-	RIKEN cDNA 4930539N22 gene	ncRNA
3066	chr3	33074197	33074903	+	0	NA	intron (NR_040595, intron 3 of 7)	intron (NR_040595, intron 3 of 7)	8510	NM_001310460	58869	Mm.151332	NM_021483	ENSMUSG00000027674	Pex5l	1700016J08Rik|PXR2|Pex2|TRIP8b|pex5Rp	peroxisomal biogenesis factor 5-like	protein-coding
4840	chr9	23594991	23595212	+	0	NA	Intergenic	Lx8|LINE|L1	372025	NM_028472	73230	Mm.335020	NM_028472	ENSMUSG00000031963	Bmper	3110056H04Rik|CV-2|Crim3|Cv2	BMP-binding endothelial regulator	protein-coding
6090	chr11	69720790	69721278	+	0	NA	Intergenic	Intergenic	-24936	NM_001034097	619441	Mm.8983	NM_001034097	ENSMUSG00000018752	Tnfsfm13	Tnfsf12-Tnfsf13|Tnfsf12Tnfsf13|Tnfsf12tnfsf13|Twe-pril	tumor necrosis factor (ligand) superfamily, membrane-bound member 13	protein-coding
7334	chr7	92483414	92483752	+	0	NA	Intergenic	MIRb|SINE|MIR	-77566	NM_001162918	66365	Mm.21173	NM_025515	ENSMUSG00000030613	Ccdc90b	2310015N07Rik|C86558	coiled-coil domain containing 90B	protein-coding
4374	chr10	21609624	21609848	+	0	NA	intron (NR_027968, intron 2 of 2)	intron (NR_027968, intron 2 of 2)	16591	NR_027968	67692	Mm.54306	NM_183266	ENSMUSG00000050844	1700020N01Rik	-	RIKEN cDNA 1700020N01 gene	ncRNA
8454	chr11	117344970	117345191	+	0	NA	intron (NM_001113488, intron 1 of 9)	intron (NM_001113488, intron 1 of 9)	12767	NM_001113488	53860	Mm.38450	NM_017380	ENSMUSG00000059248	2023-09-09	MSF1|Msf|PNUTL4|Sint1	septin 9	protein-coding
5444	chr2	145149206	145149418	+	0	NA	Intergenic	L1MC1|LINE|L1	-18463	NM_001356497	94249	Mm.217171	NM_053195	ENSMUSG00000063873	Slc24a3	NCKX3	solute carrier family 24 (sodium/potassium/calcium exchanger), member 3	protein-coding
3645	chr9	23358237	23358528	+	0	NA	intron (NM_028472, intron 6 of 14)	intron (NM_028472, intron 6 of 14)	135306	NM_028472	73230	Mm.335020	NM_028472	ENSMUSG00000031963	Bmper	3110056H04Rik|CV-2|Crim3|Cv2	BMP-binding endothelial regulator	protein-coding
8735	chr13	98146541	98146894	+	0	NA	intron (NM_012026, intron 1 of 35)	intron (NM_012026, intron 1 of 35)	59448	NM_012026	110596	Mm.252718	NM_012026	ENSMUSG00000021662	Arhgef28	9230110L08Rik|AI323540|D13Bwg1089e|RIP2|Rgnef|RhoGEF|Rhoip2|p190RhoGEF	Rho guanine nucleotide exchange factor (GEF) 28	protein-coding
4844	chr3	119771363	119771907	+	0	NA	intron (NM_001310711, intron 2 of 13)	intron (NM_001310711, intron 2 of 13)	11753	NM_019550	56195	Mm.29966	NM_019550	ENSMUSG00000028134	Ptbp2	Ptb2|brPTB|nPTB	polypyrimidine tract binding protein 2	protein-coding
4160	chr14	17903210	17903478	+	0	NA	intron (NM_001113417, intron 2 of 9)	intron (NM_001113417, intron 2 of 9)	-78300	NM_009380	21834	Mm.32563	NM_009380	ENSMUSG00000021779	Thrb	Nr1a2|T3R[b]|T3Rbeta|Thrb1|Thrb2|c-erbAbeta	thyroid hormone receptor beta	protein-coding
2722	chr13	71910304	71910704	+	0	NA	Intergenic	Intergenic	53219	NM_010573	16371	Mm.316056	NM_010573	ENSMUSG00000060969	Irx1	-	Iroquois homeobox 1	protein-coding
6167	chr15	38908409	38908799	+	0	NA	Intergenic	RMER19B|LTR|ERVK	-25305	NM_080640	118452	Mm.233837	NM_080640	ENSMUSG00000022296	Baalc	2810457D07Rik	brain and acute leukemia, cytoplasmic	protein-coding
8872	chr2	32235386	32235732	+	0	NA	Intergenic	Intergenic	-1081	NM_145145	99011	Mm.31192	NM_145145	ENSMUSG00000039254	Pomt1	AI505244	protein-O-mannosyltransferase 1	protein-coding
7191	chr8	90857583	90857940	+	0	NA	intron (NM_177224, intron 2 of 39)	intron (NM_177224, intron 2 of 39)	28926	NM_177224	109151	Mm.100615	NM_177224	ENSMUSG00000056608	Chd9	1810014J18Rik|9030205D12Rik|A330063D19Rik|AD013|PRIC320|mKIAA0308	chromodomain helicase DNA binding protein 9	protein-coding
6656	chr11	83729133	83729585	+	0	NA	Intergenic	Intergenic	-17581	NM_183249	66107	Mm.902	NM_183249	ENSMUSG00000051748	Wfdc21	1100001G20Rik|Wdnm1-like	WAP four-disulfide core domain 21	protein-coding
11419	chr2	132323458	132324524	+	0	NA	Intergenic	(TC)n|Simple_repeat|Simple_repeat	38052	NM_001291039	110911	Mm.284503	NM_138651	ENSMUSG00000058793	Cds2	5730450N06Rik|5730460C18Rik|AI854580|D2Wsu127e	CDP-diacylglycerol synthase (phosphatidate cytidylyltransferase) 2	protein-coding
3637	chr5	143929555	143929803	+	0	NA	intron (NM_008886, intron 14 of 14)	intron (NM_008886, intron 14 of 14)	19678	NM_008886	18861	Mm.2950	NM_008886	ENSMUSG00000075569	Pms2	AW555130|Pmsl2	PMS1 homolog2, mismatch repair system component	protein-coding
1671	chr2	155010774	155011037	+	0	NA	Intergenic	L1ME3Cz|LINE|L1	-2665	NM_015770	50518	Mm.315593	NM_015770	ENSMUSG00000027596	a	A<y>|ASIP|ASP|As	nonagouti	protein-coding
2287	chr13	70369521	70369688	+	0	NA	Intergenic	Intergenic	136782	NR_036596	75086	Mm.390616	NR_036596	ENSMUSG00000113463	4930520P13Rik	-	RIKEN cDNA 4930520P13 gene	ncRNA
4519	chr18	34919143	34919364	+	0	NA	intron (NM_144866, intron 2 of 10)	intron (NM_144866, intron 2 of 10)	12750	NM_144866	225363	Mm.329353	NM_144866	ENSMUSG00000024360	Etf1	AI463371|D6Ertd109e|ERF|ERF1|SUP45L1|TB3-1	eukaryotic translation termination factor 1	protein-coding
4177	chr18	47581411	47581776	+	0	NA	intron (NR_033454, intron 1 of 5)	intron (NR_033454, intron 1 of 5)	43858	NR_033454	328953	Mm.246768	NR_033454	ENSMUSG00000118259	Gm5095	A730092B10	predicted gene 5095	ncRNA
3597	chr4	59313651	59313897	+	0	NA	TTS (NM_001163288)	TTS (NM_001163288)	53723	NR_105031	101055769	Mm.421401	NR_105031		Gm12596	-	predicted gene 12596	ncRNA
10770	chr9	14557560	14557888	+	0	NA	intron (NM_001081395, intron 8 of 12)	intron (NM_001081395, intron 8 of 12)	57105	NM_023153	66070	Mm.245938	NM_023153	ENSMUSG00000004096	Cwc15	0610040D20Rik|2900052N06Rik|Ed1|c11orf5|mED1	CWC15 spliceosome-associated protein	protein-coding
482	chr13	59887346	59887566	+	0	NA	Intergenic	Intergenic	-64309	NM_153538	214290	Mm.233082	NM_153538	ENSMUSG00000035248	Tut7	6030448M23Rik|AA420405|Tent3b|Zcchc6	terminal uridylyl transferase 7	protein-coding
4606	chr15	82090820	82091083	+	0	NA	intron (NM_028897, intron 12 of 30)	intron (NM_028897, intron 12 of 30)	8475	NM_001310435	74369	Mm.289351	NM_028897	ENSMUSG00000068117	Mei1	4932408F18Rik|mei1	meiotic double-stranded break formation protein 1	protein-coding
570	chr15	102232839	102233008	+	0	NA	promoter-TSS (NM_013566)	promoter-TSS (NM_013566)	-988	NM_013566	16421	Mm.58	NM_013566	ENSMUSG00000001281	Itgb7	Ly69	integrin beta 7	protein-coding
10720	chr5	142795052	142795373	+	0	NA	intron (NM_178242, intron 2 of 15)	ZP3AR|Satellite|Satellite	22450	NM_178242	231861	Mm.354649	NM_178242	ENSMUSG00000039477	Tnrc18	BC025631|EG381742|Zfp469	trinucleotide repeat containing 18	protein-coding
4436	chr1	56404843	56405041	+	0	NA	Intergenic	Intergenic	232509	NM_027661	71066	Mm.152656	NM_027661	ENSMUSG00000045336	Hsfy2	4933413G11Rik|Hspy2l	heat shock transcription factor, Y-linked 2	protein-coding
4333	chr2	166461978	166462427	+	0	NA	Intergenic	Intergenic	14751	NR_015558	319684	Mm.399746	NR_015558		5031425F14Rik	-	RIKEN cDNA 5031425F14 gene	ncRNA
297	chr8	106106281	106106476	+	0	NA	intron (NM_010901, intron 8 of 9)	PB1D9|SINE|Alu	-29022	NR_040345	69771	Mm.393274	NR_040344		1810019D21Rik	-	RIKEN cDNA 1810019D21 gene	ncRNA
301	chr9	52246766	52247104	+	0	NA	Intergenic	Intergenic	-78529	NM_001162921	244871	Mm.295686	NM_001162921	ENSMUSG00000035164	Zc3h12c	A230108E06|C230027N18Rik|mKIAA1726	zinc finger CCCH type containing 12C	protein-coding
2266	chr1	152954226	152954495	+	0	NA	promoter-TSS (NM_175460)	promoter-TSS (NM_175460)	-741	NM_175460	226518	Mm.40548	NM_175460	ENSMUSG00000042751	Nmnat2	AI843915|D030041I09Rik|PNAT1|PNAT2	nicotinamide nucleotide adenylyltransferase 2	protein-coding
3569	chr5	107212213	107212378	+	0	NA	intron (NM_011578, intron 3 of 16)	intron (NM_011578, intron 3 of 16)	77334	NM_011578	21814	Mm.200775	NM_011578	ENSMUSG00000029287	Tgfbr3	1110036H20Rik|AU015626|AW215636|TBRIII	transforming growth factor, beta receptor III	protein-coding
11127	chr4	124983929	124984550	+	0	NA	Intergenic	Intergenic	-2191	NM_138683	192199	Mm.42202	NM_138683	ENSMUSG00000028871	Rspo1	R-spondin|Rspondin	R-spondin 1	protein-coding
7724	chr6	92555654	92555992	+	0	NA	intron (NM_001081146, intron 2 of 8)	Lx9|LINE|L1	11543	NM_001134461	243548	Mm.248820	NM_001081146	ENSMUSG00000030020	Prickle2	6230400G14Rik|6720451F06Rik|mpk2	prickle planar cell polarity protein 2	protein-coding
4472	chr5	137175509	137175789	+	0	NA	Intergenic	Intergenic	-9603	NM_010843	666339	Mm.7184	NM_010843		Muc3	-	mucin 3, intestinal	protein-coding
10809	chr15	38326297	38326779	+	0	NA	Intergenic	LTR33C|LTR|ERVL	-25827	NM_013692	21847	Mm.4292	NM_013692	ENSMUSG00000037465	Klf10	AI115143|EGR[a]|Egral|Gdnfif|TIEG-1|Tieg|Tieg1|mGIF	Kruppel-like factor 10	protein-coding
5435	chr1	151548829	151549217	+	0	NA	Intergenic	Intergenic	-22350	NM_022018	63913	Mm.157700	NM_022018	ENSMUSG00000026483	Fam129a	AI256368|AU019833|Niban	family with sequence similarity 129, member A	protein-coding
7865	chr18	67745615	67746255	+	0	NA	Intergenic	Intergenic	-21314	NM_008977	19255	Mm.260433	NM_008977	ENSMUSG00000024539	Ptpn2	AI325124|Ptpt|TC-PTP	protein tyrosine phosphatase, non-receptor type 2	protein-coding
860	chr15	14262566	14262873	+	0	NA	Intergenic	Intergenic	-1089044	NM_007666	12563	Mm.57048	NM_007666	ENSMUSG00000039385	Cdh6	cad6	cadherin 6	protein-coding
1283	chr15	78215216	78215646	+	0	NA	Intergenic	Intergenic	-9031	NM_013645	19293	Mm.2766	NM_013645	ENSMUSG00000005716	Pvalb	PV|Parv|Pva	parvalbumin	protein-coding
1842	chr9	41841501	41841672	+	0	NA	Intergenic	Intergenic	235627	NM_001357261	20660	Mm.121920	NM_011436	ENSMUSG00000049313	Sorl1	2900010L19Rik|AI596264|AW261561|LR11|SorLA|gp250|mSorLA	sortilin-related receptor, LDLR class A repeats-containing	protein-coding
10632	chr9	61952230	61952669	+	0	NA	Intergenic	Intergenic	-5650	NM_024245	71819	Mm.259374	NM_024245	ENSMUSG00000032254	Kif23	3110001D19Rik|C87313|CHO1|Knsl5|MKLP-1|MKLP1	kinesin family member 23	protein-coding
6253	chr4	35305310	35305623	+	0	NA	Intergenic	Intergenic	-79630	NM_001081343	73205	Mm.331544	NM_028466	ENSMUSG00000028300	C9orf72	3110043O21Rik|AI840585	C9orf72, member of C9orf72-SMCR8 complex	protein-coding
3174	chr6	146463982	146464229	+	0	NA	intron (NM_019923, intron 2 of 56)	B3A|SINE|B2	38118	NM_019923	16439	Mm.7800	NM_010586	ENSMUSG00000030287	Itpr2	AI649341|InsP3R-2|InsP3R-5|Ip3r2|Itpr5|insP3R2	inositol 1,4,5-triphosphate receptor 2	protein-coding
7041	chr12	9232449	9232736	+	0	NA	Intergenic	Intergenic	202595	NM_029321	75516	Mm.37581	NM_029321	ENSMUSG00000066637	Ttc32	1700013G20Rik	tetratricopeptide repeat domain 32	protein-coding
5939	chr4	124928106	124928516	+	0	NA	intron (NM_026560, intron 3 of 9)	intron (NM_026560, intron 3 of 9)	8606	NM_026560	52276	Mm.28038	NM_026560	ENSMUSG00000028873	Cdca8	4831429J16Rik|AU044747|BOR|Borealin|D4Ertd421e|DasraB|MESRGP	cell division cycle associated 8	protein-coding
8881	chr1	156971234	156971659	+	0	NA	Intergenic	Intergenic	-31820	NM_001159965	78255	Mm.28376	NM_023884	ENSMUSG00000026594	Ralgps2	1810020P17Rik|2210408F11Rik|4921528G01Rik|9130014M22Rik|AU043409|AW046161	Ral GEF with PH domain and SH3 binding motif 2	protein-coding
1562	chr13	31381197	31381833	+	0	NA	Intergenic	Intergenic	-140429	NR_045957	73924	Mm.417825	NR_045957	ENSMUSG00000087460	4930401O12Rik	-	RIKEN cDNA 4930401O12 gene	ncRNA
2596	chr12	77859690	77859942	+	0	NA	Intergenic	Intergenic	-366839	NM_172952	268566	Mm.341742	NM_145965	ENSMUSG00000047454	Gphn	5730552E08Rik|AI662856|BC027112|C230040D23|GPH|GPHRYN|geph	gephyrin	protein-coding
1789	chr17	10326562	10327092	+	0	NA	intron (NR_045461, intron 2 of 2)	intron (NR_045461, intron 2 of 2)	2225	NR_045461	76634	Mm.491052	NR_045461	ENSMUSG00000099384	1700110C19Rik	-	RIKEN cDNA 1700110C19 gene	ncRNA
5547	chr19	3459898	3460474	+	0	NA	intron (NM_001360429, intron 22 of 24)	intron (NM_001360429, intron 22 of 24)	-45642	NM_001329667	14419	Mm.4655	NM_010253	ENSMUSG00000024907	Gal	Galn	galanin and GMAP prepropeptide	protein-coding
4358	chr19	34007990	34008384	+	0	NA	promoter-TSS (NM_001205349)	promoter-TSS (NM_001205349)	-67	NM_172837	240633	Mm.58924	NM_172837	ENSMUSG00000024771	Lipk	9930115F20|BC055815|Lipl2	lipase, family member K	protein-coding
449	chr7	121821712	121821955	+	0	NA	Intergenic	Intergenic	-43205	NM_011325	20277	Mm.7709	NM_011325	ENSMUSG00000030873	Scnn1b	-	sodium channel, nonvoltage-gated 1 beta	protein-coding
4935	chr5	10792875	10793345	+	0	NA	Intergenic	RLTR19|LTR|ERVK	-71919	NR_003596	623849	Mm.335888	NR_003596	ENSMUSG00000091422	Gm6455	EG623849	predicted gene 6455	pseudo
4588	chr14	118756154	118756446	+	0	NA	Intergenic	Intergenic	-31571	NM_023878	58187	Mm.390755	NM_021386	ENSMUSG00000022132	Cldn10	6720456I16Rik|Cldn10a|Cldn10b|D14Ertd728e	claudin 10	protein-coding
9248	chr15	7842835	7843058	+	0	NA	Intergenic	Intergenic	27396	NM_001301357	14573	Mm.4679	NM_010275	ENSMUSG00000022144	Gdnf	AI385739|ATF	glial cell line derived neurotrophic factor	protein-coding
7434	chr3	147183663	147184041	+	0	NA	Intergenic	Intergenic	331485	NM_001302958	70892	Mm.187793	NM_027594	ENSMUSG00000036745	Ttll7	1110049N09Rik|4921517B04Rik|C630030B20|mTTLL7	tubulin tyrosine ligase-like family, member 7	protein-coding
893	chr1	87986951	87987212	+	0	NA	intron (NM_001033291, intron 10 of 27)	L1MA4A|LINE|L1	21470	NM_001033291	227334	Mm.80484	NM_001033291	ENSMUSG00000005501	Usp40	B230215L03Rik|C730029K03	ubiquitin specific peptidase 40	protein-coding
3959	chr2	35437844	35438151	+	0	NA	intron (NM_001145821, intron 1 of 7)	MIRb|SINE|MIR	23452	NM_001308300	14594	Mm.281124	NM_010283	ENSMUSG00000035778	Ggta1	AW108479|GALT|Gal|Ggta|Ggta-1|alpha Gal|alpha3GalT	glycoprotein galactosyltransferase alpha 1, 3	protein-coding
7817	chr18	12158564	12158929	+	0	NA	Intergenic	ORR1C2|LTR|ERVL-MaLR	-9984	NM_029623	76482	Mm.196596	NM_029623	ENSMUSG00000024410	Rmc1	2400010D15Rik|3110002H16Rik|Mic-1|Mic1|Wdr98	regulator of MON1-CCZ1	protein-coding
2340	chr13	13005344	13005672	+	0	NA	promoter-TSS (NM_031191)	promoter-TSS (NM_031191)	-115	NM_031191	18811	Mm.88796	NM_031191	ENSMUSG00000079092	Prl2c2	Ghd2|MRP-1|PLF-1|Plf|Plf1	prolactin family 2, subfamily c, member 2	protein-coding
7143	chr8	81751125	81751422	+	0	NA	intron (NM_001297593, intron 4 of 23)	intron (NM_001297593, intron 4 of 23)	408711	NM_001297591	234515	Mm.324468	NM_001024617	ENSMUSG00000037940	Inpp4b	E130107I17Rik	inositol polyphosphate-4-phosphatase, type II	protein-coding
9848	chr17	74018315	74018720	+	0	NA	intron (NM_053188, intron 4 of 4)	Lx8|LINE|L1	29343	NM_053188	94224	Mm.38933	NM_053188	ENSMUSG00000038541	Srd5a2	5ART2|S5AR 2	steroid 5 alpha-reductase 2	protein-coding
3543	chr9	14086301	14086670	+	0	NA	Intergenic	MTEa|LTR|ERVL-MaLR	93587	NR_162811	114483371		NR_162811		Mir12204	mmu-mir-12204	microRNA mir-12204	ncRNA
422	chr4	88994473	88994803	+	0	NA	Intergenic	Intergenic	-52596	NR_132735	106557447	Mm.484668	NR_132734		LOC106557447	-	uncharacterized LOC106557447	ncRNA
2995	chr2	134342551	134343012	+	0	NA	Intergenic	Intergenic	211571	NM_010403	15112	Mm.26634	NM_010403	ENSMUSG00000027261	Hao1	GOX|Gox1|Hao-1	hydroxyacid oxidase 1, liver	protein-coding
3048	chr7	128538759	128539160	+	0	NA	intron (NM_013863, intron 1 of 3)	intron (NM_013863, intron 1 of 3)	15376	NM_013863	29810	Mm.84073	NM_013863	ENSMUSG00000030847	Bag3	AA407278|Bis|mg638	BCL2-associated athanogene 3	protein-coding
10174	chr10	123268670	123268957	+	0	NA	intron (NM_001252387, intron 1 of 4)	intron (NM_001252387, intron 1 of 4)	4737	NM_182807	268354	Mm.51939	NM_182807	ENSMUSG00000044071	Tafa2	6330575M02|FAM19A2 TAFA-2|Fam19a2|Sam2|Tafa-2	TAFA chemokine like family member 2	protein-coding
2451	chr13	112679155	112679406	+	0	NA	intron (NM_178746, intron 2 of 14)	intron (NM_178746, intron 2 of 14)	18514	NM_178746	268706	Mm.40834	NM_175376	ENSMUSG00000047789	Slc38a9	4833412L08Rik|6720411P22Rik|9130023D20Rik|9430067K09Rik|A730092C09	solute carrier family 38, member 9	protein-coding
6238	chr3	10263534	10263848	+	0	NA	intron (NM_029310, intron 1 of 5)	intron (NM_029310, intron 1 of 5)	-9439	NM_001357160	75497	Mm.47052	NM_029310	ENSMUSG00000027530	Fabp12	1700008G05Rik	fatty acid binding protein 12	protein-coding
5387	chr2	164359012	164359603	+	0	NA	Intergenic	L2a|LINE|L2	-2800	NM_011414	20568	Mm.371583	NM_011414	ENSMUSG00000017002	Slpi	ALP	secretory leukocyte peptidase inhibitor	protein-coding
10690	chr2	130029775	130030249	+	0	NA	exon (NM_009374, exon 7 of 13)	exon (NM_009374, exon 7 of 13)	-13604	NR_105757	102466628		NR_105757	ENSMUSG00000098347	Mir6339	Gm27848|mmu-mir-6339	microRNA 6339	ncRNA
9177	chr10	111874389	111874647	+	0	NA	promoter-TSS (NR_046029)	promoter-TSS (NR_046029)	-142	NR_046029	629206	Mm.391444	NR_046029	ENSMUSG00000112533	Gm20758	-	predicted gene, 20758	ncRNA
4551	chr2	132097583	132097853	+	0	NA	intron (NM_001355431, intron 2 of 6)	intron (NM_001355431, intron 2 of 6)	47390	NM_018824	54338	Mm.103581	NM_018824	ENSMUSG00000027340	Slc23a2	AI844736|NBTL1|SVCT2|Slc23a1|YSPL2|YSPL3|mKIAA0238	solute carrier family 23 (nucleobase transporters), member 2	protein-coding
2948	chr5	66911219	66911520	+	0	NA	intron (NM_001368863, intron 3 of 25)	MER58B|DNA|hAT-Charlie	53900	NM_001368863	77569	Mm.374778	NM_001001980	ENSMUSG00000037736	Limch1	3732412D22Rik|mKIAA1102	LIM and calponin homology domains 1	protein-coding
2639	chr11	62148144	62148356	+	0	NA	intron (NM_001029936, intron 7 of 12)	intron (NM_001029936, intron 7 of 12)	71226	NM_001029936	432572	Mm.438022	NM_001029936	ENSMUSG00000042331	Specc1	2810012G08Rik|B230396K10Rik|Cytsb	sperm antigen with calponin homology and coiled-coil domains 1	protein-coding
4599	chr8	45562649	45562983	+	0	NA	intron (NM_172752, intron 1 of 22)	URR1B|DNA|hAT-Charlie	55028	NM_001205219	234214	Mm.211096	NM_172752	ENSMUSG00000031626	Sorbs2	2010203O03Rik|9430041O17Rik|A530071H08|Argbp2|mKIAA0777|nArgBP2	sorbin and SH3 domain containing 2	protein-coding
2064	chr3	92410311	92410483	+	0	NA	Intergenic	MLTR25C|LTR|ERVK	2406	NM_011475	20763	Mm.196439	NM_011475	ENSMUSG00000042157	Sprr2i	-	small proline-rich protein 2I	protein-coding
8495	chr12	104053995	104054313	+	0	NA	Intergenic	MIRc|SINE|MIR	-9711	NM_026535	68054	Mm.20286	NM_026535	ENSMUSG00000041567	Serpina12	4632419J12Rik	serine (or cysteine) peptidase inhibitor, clade A (alpha-1 antiproteinase, antitrypsin), member 12	protein-coding
6815	chr6	51423804	51424288	+	0	NA	Intergenic	Intergenic	-8623	NM_010903	18025	Mm.42138	NM_010903	ENSMUSG00000029832	Nfe2l3	Nrf3	nuclear factor, erythroid derived 2, like 3	protein-coding
4323	chr8	78555891	78556161	+	0	NA	intron (NR_104094, intron 3 of 9)	intron (NR_104094, intron 3 of 9)	46698	NR_104094	76775	Mm.334631	NM_029736	ENSMUSG00000031684	Slc10a7	2410193C02Rik|P7	solute carrier family 10 (sodium/bile acid cotransporter family), member 7	protein-coding
138	chr1	91677122	91677371	+	0	NA	Intergenic	L1MD|LINE|L1	-124215	NM_007855	13345	Mm.9474	NM_007855	ENSMUSG00000007805	Twist2	Dermo1|bHLHa39	twist basic helix-loop-helix transcription factor 2	protein-coding
10713	chr3	38459559	38459848	+	0	NA	intron (NM_001167883, intron 3 of 3)	intron (NM_001167883, intron 3 of 3)	25113	NM_001167883	99696	Mm.290937	NM_001033198	ENSMUSG00000044864	Ankrd50	AI662170|E430012K20Rik|mKIAA1223|mKIAA3019	ankyrin repeat domain 50	protein-coding
2041	chr2	165375597	165375820	+	0	NA	Intergenic	Intergenic	12551	NM_178411	228876	Mm.26316	NM_178411	ENSMUSG00000017667	Zfp334	D2Ertd535e	zinc finger protein 334	protein-coding
10300	chr7	29425360	29425616	+	0	NA	intron (NM_001081028, intron 3 of 22)	intron (NM_001081028, intron 3 of 22)	79972	NM_001081028	74206	Mm.447042	NM_001081028	ENSMUSG00000030583	Sipa1l3	2610511M17Rik	signal-induced proliferation-associated 1 like 3	protein-coding
3335	chr8	88141708	88141937	+	0	NA	intron (NM_172757, intron 4 of 14)	intron (NM_172757, intron 4 of 14)	3616	NR_106039	102465649		NR_106039	ENSMUSG00000099080	Mir7071	Gm27623|mmu-mir-7071	microRNA 7071	ncRNA
6898	chr8	11637585	11637841	+	0	NA	Intergenic	Intergenic	-1956	NM_001281975	102334	Mm.12459	NM_133971	ENSMUSG00000031508	Ankrd10	4833425P12Rik|AW549277	ankyrin repeat domain 10	protein-coding
1072	chr2	124772093	124772450	+	0	NA	Intergenic	Intergenic	118690	NM_199240	214968	Mm.330536	NM_172537	ENSMUSG00000027200	Sema6d	1110067B02Rik|AA409156|D330011G23|mKIAA1479	sema domain, transmembrane domain (TM), and cytoplasmic domain, (semaphorin) 6D	protein-coding
3062	chr3	104601716	104602015	+	0	NA	Intergenic	Intergenic	-36799	NM_009196	20501	Mm.9086	NM_009196	ENSMUSG00000032902	Slc16a1	AL022710|Mct1	solute carrier family 16 (monocarboxylic acid transporters), member 1	protein-coding
4650	chr12	93675103	93675320	+	0	NA	Intergenic	Intergenic	-230388	NR_126436	75295	Mm.243878	NR_126436	ENSMUSG00000113164	4930559C10Rik	-	RIKEN cDNA 4930559C10 gene	ncRNA
9286	chr13	18875323	18875738	+	0	NA	Intergenic	LTR33B|LTR|ERVL	-72821	NM_175007	218038	Mm.101650	NM_175007	ENSMUSG00000021314	Amph	-	amphiphysin	protein-coding
7394	chr1	119534392	119534815	+	0	NA	intron (NR_126486, intron 3 of 3)	MTD|LTR|ERVL-MaLR	1562	NR_126486	320069	Mm.406320	NR_126486	ENSMUSG00000101731	3830432H09Rik	-	RIKEN cDNA 3830432H09 gene	ncRNA
714	chrX	106149459	106150067	+	0	NA	intron (NM_205820, intron 2 of 2)	intron (NM_205820, intron 2 of 2)	6488	NM_205820	279572	Mm.336203	NM_205820	ENSMUSG00000033777	Tlr13	AI666735|Gm713	toll-like receptor 13	protein-coding
11311	chr19	29063857	29064891	+	0	NA	Intergenic	Intergenic	-2927	NR_045687	100503337	Mm.103412	NR_045687	ENSMUSG00000118038	Gm9895	-	predicted gene 9895	ncRNA
5937	chr18	66501895	66502217	+	0	NA	Intergenic	(TG)n|Simple_repeat|Simple_repeat	-2122	NR_040528	100503565	Mm.98256	NR_040528	ENSMUSG00000118376	Gm9926	-	predicted gene 9926	ncRNA
1998	chr2	110078326	110078540	+	0	NA	Intergenic	Intergenic	-27954	NR_040508	75517	Mm.363927	NR_040508	ENSMUSG00000086186	Ccdc34os	1700024P03Rik	coiled-coil domain containing 34, opposite strand	ncRNA
6650	chr5	90837522	90837983	+	0	NA	Intergenic	Intergenic	43218	NM_011339	20309	Mm.64326	NM_011339	ENSMUSG00000029375	Cxcl15	Il8|Scyb15|lungkine|weche	chemokine (C-X-C motif) ligand 15	protein-coding
1653	chr13	117848881	117849116	+	0	NA	intron (NM_010408, intron 3 of 7)	intron (NM_010408, intron 3 of 7)	-128987	NR_045508	71100	Mm.414841	NR_045508	ENSMUSG00000079048	4933413L06Rik	-	RIKEN cDNA 4933413L06 gene	ncRNA
8411	chr5	134119490	134119938	+	0	NA	intron (NM_030719, intron 1 of 8)	intron (NM_030719, intron 1 of 8)	19966	NM_030719	80909	Mm.45218	NM_030719	ENSMUSG00000015944	Castor2	7530428J21Rik|AW742413|Gats|Gatsl1|Gatsl2	cytosolic arginine sensor for mTORC1 subunit 2	protein-coding
8826	chr16	31113693	31113970	+	0	NA	intron (NM_030138, intron 13 of 22)	Lx8|LINE|L1	-32399	NM_198626	268880	Mm.286693	NM_198626	ENSMUSG00000047434	Xxylt1	AI480653	xyloside xylosyltransferase 1	protein-coding
6458	chr8	83333065	83333444	+	0	NA	promoter-TSS (NM_001170691)	promoter-TSS (NM_001170691)	-768	NM_178736	244548	Mm.38762	NM_178736	ENSMUSG00000035151	Elmod2	9830169G11Rik	ELMO/CED-12 domain containing 2	protein-coding
2821	chr13	33085659	33085939	+	0	NA	intron (NM_173052, intron 2 of 6)	intron (NM_173052, intron 2 of 6)	1696	NM_173052	282663	Mm.314490	NM_173052	ENSMUSG00000051029	Serpinb1b	6330533H24Rik|EIB|Serpin1b1|ovalbumin	serine (or cysteine) peptidase inhibitor, clade B, member 1b	protein-coding
8448	chr13	36696203	36696787	+	0	NA	Intergenic	Intergenic	37982	NM_153529	68404	Mm.232930	NM_153529	ENSMUSG00000039114	Nrn1	0710008J23Rik|Cpg15|Nrn	neuritin 1	protein-coding
7641	chr9	13445191	13445479	+	0	NA	Intergenic	Intergenic	13974	NR_028271	18689	Mm.41972	NM_008835	ENSMUSG00000031802	Phxr4	Sp5	per-hexamer repeat gene 4	ncRNA
7028	chr6	119586062	119586363	+	0	NA	intron (NR_155458, intron 18 of 18)	intron (NR_155458, intron 18 of 18)	-41865	NM_009525	22419	Mm.321818	NM_009525	ENSMUSG00000030170	Wnt5b	AW545702|Wnt-5b	wingless-type MMTV integration site family, member 5B	protein-coding
10225	chr2	50130402	50131033	+	0	NA	intron (NR_033304, intron 2 of 5)	Lx5c|LINE|L1	64288	NR_033304	320343	Mm.130607	NM_177139	ENSMUSG00000050447	Lypd6	E130115E03Rik	LY6/PLAUR domain containing 6	protein-coding
4812	chr8	92969573	92969805	+	0	NA	intron (NM_009209, intron 1 of 13)	intron (NM_009209, intron 1 of 13)	8642	NM_009209	20538	Mm.57040	NM_009209	ENSMUSG00000055368	Slc6a2	NE-T|NET|Slc6a5	solute carrier family 6 (neurotransmitter transporter, noradrenalin), member 2	protein-coding
1866	chr5	119228444	119229201	+	0	NA	Intergenic	Intergenic	-28804	NR_046033	665194	Mm.491047	NR_046033	ENSMUSG00000107334	Gm7538	EG665194	predicted gene 7538	ncRNA
4994	chr4	45447324	45447536	+	0	NA	intron (NM_001033306, intron 4 of 5)	intron (NM_001033306, intron 4 of 5)	-38664	NM_001009949	230125	Mm.260210	NM_001009949	ENSMUSG00000045973	Slc25a51	9130208E07Rik|D130005A03Rik|Gm138|Mcart1	solute carrier family 25, member 51	protein-coding
9674	chr15	89277347	89277712	+	0	NA	intron (NM_001356970, intron 15 of 24)	intron (NM_001356970, intron 15 of 24)	28203	NR_105924	102465981		NR_105924	ENSMUSG00000098442	Mir6959	Gm27807|mmu-mir-6959	microRNA 6959	ncRNA
808	chr1	61043666	61043894	+	0	NA	Intergenic	MTD|LTR|ERVL-MaLR	65866	NM_017480	54167	Mm.42044	NM_017480	ENSMUSG00000026009	Icos	AILIM|CCLP|CRP-1|H4|Ly115	inducible T cell co-stimulator	protein-coding
4718	chr15	55002120	55002631	+	0	NA	Intergenic	Intergenic	-15512	NR_155513	100039911	Mm.252735	NR_155513	ENSMUSG00000115245	Gm2491	4930478E11Rik	predicted gene 2491	ncRNA
2949	chr9	44548433	44548784	+	0	NA	Intergenic	Charlie1b|DNA|hAT-Charlie	-22164	NM_007551	12145	Mm.6246	NM_007551	ENSMUSG00000047880	Cxcr5	Blr1|CXC-R5|CXCR-5|Gpcr6|MDR15	chemokine (C-X-C motif) receptor 5	protein-coding
2059	chr8	13027702	13027900	+	0	NA	intron (NM_010172, intron 1 of 7)	intron (NM_010172, intron 1 of 7)	1767	NM_010172	14068	Mm.4827	NM_010172	ENSMUSG00000031443	F7	AI132620|Cf7|FVII	coagulation factor VII	protein-coding
6585	chr2	157810776	157811177	+	0	NA	intron (NM_025680, intron 7 of 15)	intron (NM_025680, intron 7 of 15)	73575	NM_025680	66642	Mm.45193	NM_025680	ENSMUSG00000027649	Ctnnbl1	5730471K09Rik|NAP|NYD-SP19|P14L	catenin, beta like 1	protein-coding
10090	chr5	43799617	43799839	+	0	NA	Intergenic	Intergenic	-17579	NM_178729	242960	Mm.25794	NM_178729	ENSMUSG00000039753	Fbxl5	Fbl4|Fir4	F-box and leucine-rich repeat protein 5	protein-coding
10603	chr12	108393685	108394080	+	0	NA	intron (NM_001286346, intron 1 of 21)	intron (NM_001286346, intron 1 of 21)	-16751	NM_001043336	68519	Mm.236645	NM_001043335	ENSMUSG00000058070	Eml1	1110008N23Rik|A930030P13Rik|AA171013|AI847476|AI853955|ELP79|EMAP|EMAP-1|EMAPL|heco	echinoderm microtubule associated protein like 1	protein-coding
9888	chr10	121536234	121536474	+	0	NA	Intergenic	MT2B1|LTR|ERVL	50440	NM_019786	56480	Mm.34580	NM_019786	ENSMUSG00000020115	Tbk1	1200008B05Rik|AI462036|AW048562	TANK-binding kinase 1	protein-coding
8213	chrX	100687828	100688310	+	0	NA	intron (NM_008446, intron 12 of 29)	intron (NM_008446, intron 12 of 29)	-41778	NM_023608	71584	Mm.283495	NM_023608	ENSMUSG00000019359	Gdpd2	9130017L10Rik|Gde3|Obdpf	glycerophosphodiester phosphodiesterase domain containing 2	protein-coding
7523	chr9	107264062	107264332	+	0	NA	intron (NM_178907, intron 2 of 10)	intron (NM_178907, intron 2 of 10)	25199	NM_001316691	102626	Mm.222612	NM_178907	ENSMUSG00000032577	Mapkapk3	3PK|AI874665|MAPKAP-K3|MAPKAP3|MK-3|MK3|MapkKapk3	mitogen-activated protein kinase-activated protein kinase 3	protein-coding
664	chr12	84046913	84047281	+	0	NA	Intergenic	Intergenic	-5047	NM_001346701	171281	Mm.202331	NM_134246	ENSMUSG00000021228	Acot3	AW108394|PTE-Ia|Pte2a	acyl-CoA thioesterase 3	protein-coding
10254	chr5	36776009	36776538	+	0	NA	Intergenic	Intergenic	20481	NM_026242	67568	Mm.332336	NM_026242	ENSMUSG00000055302	Mrfap1	9130413I22Rik|AL022827|Pam14	Morf4 family associated protein 1	protein-coding
2508	chr11	113764042	113764280	+	0	NA	Intergenic	Intergenic	-12346	NM_001163346	56699	Mm.293378	NM_020006	ENSMUSG00000041598	Cdc42ep4	1500041M20Rik|Borg4|CEP4	CDC42 effector protein (Rho GTPase binding) 4	protein-coding
10761	chr1	158310459	158310807	+	0	NA	intron (NM_207583, intron 1 of 7)	intron (NM_207583, intron 1 of 7)	45627	NM_207583	240843	Mm.329579	NM_207583	ENSMUSG00000004031	Brinp2	6430517E21Rik|BB361039|Fam5b|mKIAA1747	bone morphogenic protein/retinoic acid inducible neural-specific 2	protein-coding
3556	chr15	82144230	82144450	+	0	NA	Intergenic	Intergenic	-2929	NM_033218	20788	Mm.38016	NM_033218	ENSMUSG00000022463	Srebf2	AI608257|SREBP-2|SREBP2|SREBP2gc|bHLHd2|lop13|nuc	sterol regulatory element binding factor 2	protein-coding
11020	chr9	56265560	56266110	+	0	NA	intron (NM_172924, intron 3 of 6)	intron (NM_172924, intron 3 of 6)	-104765	NM_019793	56434	Mm.28484	NM_019793	ENSMUSG00000032324	Tspan3	1700055K04Rik|TM4-A|Tm4sf8	tetraspanin 3	protein-coding
5816	chr3	28485597	28486059	+	0	NA	intron (NM_001163009, intron 2 of 30)	intron (NM_001163009, intron 2 of 30)	65885	NR_130342	100628591		NR_130342	ENSMUSG00000092990	Mir466q	Mir446q|mmu-mir-466q|mu-mir-446q	microRNA 466q	ncRNA
8561	chr9	41827785	41828124	+	0	NA	Intergenic	Intergenic	246028	NR_029822	387236		NR_029822	ENSMUSG00000093354	Mir125b-1	Mirn125b|Mirn125b-1|mir-125b-1	microRNA 125b-1	ncRNA
6249	chr10	115099968	115100581	+	0	NA	intron (NM_173391, intron 8 of 10)	RLTR17|LTR|ERVK	84748	NM_173391	216343	Mm.31597	NM_173391	ENSMUSG00000006764	Tph2	AU043594|Ntph	tryptophan hydroxylase 2	protein-coding
7125	chr13	42383163	42383458	+	0	NA	Intergenic	Intergenic	81834	NM_010104	13614	Mm.14543	NM_010104	ENSMUSG00000021367	Edn1	ET-1|PPET1|preproET	endothelin 1	protein-coding
2016	chr5	132436996	132437237	+	0	NA	intron (NM_001363480, intron 1 of 19)	intron (NM_001363480, intron 1 of 19)	106104	NM_001363480	319974	Mm.409595	NM_177047	ENSMUSG00000029673	Auts2	2700063G02Rik|A730011F23Rik|D830032G16Rik	autism susceptibility candidate 2	protein-coding
6505	chr4	116788123	116788595	+	0	NA	intron (NM_146151, intron 4 of 10)	intron (NM_146151, intron 4 of 10)	19200	NM_026654	68276	Mm.30534	NM_026654	ENSMUSG00000028688	Toe1	4930584N22Rik|4933424D16Rik|AI413517	target of EGR1, member 1 (nuclear)	protein-coding
8086	chr18	44132290	44132597	+	0	NA	Intergenic	RLTR21|LTR|ERVK	27442	NM_001281470	100042855	Mm.479515	NM_001165950	ENSMUSG00000069385	Gm10267	Vtlgl1	predicted gene 10267	protein-coding
2788	chr5	91026214	91026349	+	0	NA	Intergenic	Intergenic	-1236	NM_053087	71920	Mm.197319	NM_053087	ENSMUSG00000035020	Epgn	2310069M11Rik|epigen	epithelial mitogen	protein-coding
183	chr7	130400342	130400540	+	0	NA	intron (NM_001029895, intron 11 of 11)	intron (NM_001029895, intron 11 of 11)	119139	NM_001136054	11907	Mm.216321	NM_013799	ENSMUSG00000030850	Ate1	AI225793|AW547406	arginyltransferase 1	protein-coding
8624	chr15	9528258	9528550	+	0	NA	intron (NM_001355680, intron 1 of 7)	intron (NM_001355680, intron 1 of 7)	1472	NM_001355680	16197	Mm.389	NM_008372	ENSMUSG00000003882	Il7r	CD127|IL-7Ralpha	interleukin 7 receptor	protein-coding
5377	chr3	145526933	145527317	+	0	NA	intron (NM_001317733, intron 55 of 59)	intron (NM_001317733, intron 55 of 59)	-49083	NM_001081094	229937	Mm.24586	NM_001081094	ENSMUSG00000074182	Znhit6	2410019A14Rik	zinc finger, HIT type 6	protein-coding
6865	chr2	75204838	75205134	+	0	NA	Intergenic	Intergenic	239193	NR_040635	77269	Mm.389278	NR_040635		9430019J16Rik	-	RIKEN cDNA 9430019J16 gene	ncRNA
10299	chr8	77895208	77895696	+	0	NA	Intergenic	ORR1E|LTR|ERVL-MaLR	-171000	NM_010332	13617	Mm.283168	NM_010332	ENSMUSG00000031616	Ednra	AEA001|ET-AR|ETa|Gpcr10|Mhdaaea1	endothelin receptor type A	protein-coding
10116	chr5	137370731	137371136	+	0	NA	intron (NM_001159571, intron 14 of 16)	intron (NM_001159571, intron 14 of 16)	20824	NM_001159571	13846	Mm.34533	NM_010144	ENSMUSG00000029710	Ephb4	AI042935|Htk|MDK2|Myk1|Tyro11|b2b2412Clo	Eph receptor B4	protein-coding
6146	chr8	3289846	3290099	+	0	NA	Intergenic	RMER19C|LTR|ERVK	-10355	NM_010568	16337	Mm.268003	NM_010568	ENSMUSG00000005534	Insr	4932439J01Rik|CD220|D630014A15Rik|IR|IR-A|IR-B	insulin receptor	protein-coding
10119	chr5	29083011	29083693	+	0	NA	Intergenic	Intergenic	-112641	NM_021470	56874	Mm.87352	NM_021470	ENSMUSG00000029130	Rnf32	1700009J01Rik|2700025B22Rik|4930542N22Rik|Lmbr2	ring finger protein 32	protein-coding
9619	chr10	21791016	21791360	+	0	NA	Intergenic	Intergenic	-90996	NM_001161845	20393	Mm.28405	NM_011361	ENSMUSG00000019970	Sgk1	Sgk	serum/glucocorticoid regulated kinase 1	protein-coding
2122	chr1	45355918	45356326	+	0	NA	Intergenic	Intergenic	44584	NM_009930	12825	Mm.249555	NM_009930	ENSMUSG00000026043	Col3a1	AW550625|Col3a-1|Tsk-2|Tsk2	collagen, type III, alpha 1	protein-coding
782	chr6	115897091	115897557	+	0	NA	intron (NM_031177, intron 14 of 28)	intron (NM_031177, intron 14 of 28)	-34584	NM_145383	212541	Mm.2965	NM_145383	ENSMUSG00000030324	Rho	Noerg1|Opn2|Ops|RP4	rhodopsin	protein-coding
3917	chr5	36525103	36525537	+	0	NA	intron (NM_001113362, intron 4 of 14)	intron (NM_001113362, intron 4 of 14)	5303	NM_001113364	100855	Mm.486203	NM_133910	ENSMUSG00000029192	Tbc1d14	2810413P16Rik|AU043625|C86258|D5Ertd110e|mKIAA1322	TBC1 domain family, member 14	protein-coding
1827	chr15	71499509	71499740	+	0	NA	intron (NM_177819, intron 7 of 19)	intron (NM_177819, intron 7 of 19)	228214	NM_177819	70363	Mm.126450	NM_177819	ENSMUSG00000036800	Fam135b	1700010C24Rik|A830008O07Rik	family with sequence similarity 135, member B	protein-coding
552	chr14	118751234	118751590	+	0	NA	Intergenic	Intergenic	-36459	NM_023878	58187	Mm.390755	NM_021386	ENSMUSG00000022132	Cldn10	6720456I16Rik|Cldn10a|Cldn10b|D14Ertd728e	claudin 10	protein-coding
749	chr4	85564125	85564468	+	0	NA	Intergenic	Intergenic	358840	NM_019535	20404	Mm.143603	NM_019535	ENSMUSG00000028488	Sh3gl2	9530001L19Rik|AI120490|AW555077|B930049H17Rik|EEN-B1|SH3PA|Sh3d2a	SH3-domain GRB2-like 2	protein-coding
9361	chr5	13810503	13810858	+	0	NA	Intergenic	Intergenic	19061	NM_027650	71026	Mm.158536	NM_027650	ENSMUSG00000067855	Speer3	4933405P08Rik|SPEER-3	spermatogenesis associated glutamate (E)-rich protein 3	protein-coding
1875	chr6	116666202	116666542	+	0	NA	intron (NM_178045, intron 1 of 10)	L1MA4|LINE|L1	7464	NM_178045	213391	Mm.257931	NM_178045	ENSMUSG00000042129	Rassf4	3830411C14Rik|AD037|AI586137	Ras association (RalGDS/AF-6) domain family member 4	protein-coding
999	chr13	60431434	60431785	+	0	NA	Intergenic	Intergenic	-170338	NM_001285917	69635	Mm.24103	NM_029653	ENSMUSG00000021559	Dapk1	D13Ucla1|DAP-Kinase	death associated protein kinase 1	protein-coding
8382	chr6	124637075	124637469	+	0	NA	Intergenic	Intergenic	-1187	NM_173864	317677	Mm.483270	NM_173864	ENSMUSG00000079343	C1s2	C1sb|EG317677|Gm5077	complement component 1, s subcomponent 2	protein-coding
11055	chr8	24364713	24365454	+	0	NA	Intergenic	MLT1H1|LTR|ERVL-MaLR	73863	NM_026931	69068	Mm.25775	NM_026931	ENSMUSG00000056313	Tcim	1110065B09Rik|1810011O10Rik|AW121743|AW321058	transcriptional and immune response regulator	protein-coding
3099	chr2	127741227	127741486	+	0	NA	intron (NM_001355429, intron 19 of 19)	intron (NM_001355429, intron 19 of 19)	-11459	NM_145532	228576	Mm.133036	NM_145532	ENSMUSG00000027377	Mall	BC012256|BENE	mal, T cell differentiation protein-like	protein-coding
9928	chr13	33586113	33586422	+	0	NA	Intergenic	Intergenic	-16950	NR_131141	619715	Mm.390575	NR_131140	ENSMUSG00000112963	Gm6093	EG619715	predicted gene 6093	ncRNA
8887	chr7	5799313	5799825	+	0	NA	Intergenic	Lx5c|LINE|L1	4062	NM_001167568	100039499	Mm.160382	NM_001167568	ENSMUSG00000096244	Vmn1r187	-	vomeronasal 1 receptor Vmn1r187	protein-coding
2615	chr8	86878662	86878804	+	0	NA	intron (NM_030563, intron 1 of 6)	intron (NM_030563, intron 1 of 6)	6525	NM_030563	80750	Mm.25117	NM_030563	ENSMUSG00000031652	N4bp1	AI481586|C81621	NEDD4 binding protein 1	protein-coding
8509	chr13	52345672	52346019	+	0	NA	Intergenic	Intergenic	184991	NM_001024474	68203	Mm.29362	NM_001024474	ENSMUSG00000047842	Diras2	2900052J15Rik|AI414999	DIRAS family, GTP-binding RAS-like 2	protein-coding
3320	chr9	110334993	110335163	+	0	NA	intron (NM_001001144, intron 1 of 22)	intron (NM_001001144, intron 1 of 22)	1722	NM_001001144	235623	Mm.288741	NM_001001144	ENSMUSG00000032485	Scap	9530044G19|mKIAA0199	SREBF chaperone	protein-coding
78	chr1	183954141	183954473	+	0	NA	Intergenic	Intergenic	79691	NM_028516	73363	Mm.50115	NM_028516	ENSMUSG00000044854	1700056E22Rik	-	RIKEN cDNA 1700056E22 gene	protein-coding
3646	chr6	51527929	51528043	+	0	NA	intron (NM_001361581, intron 1 of 6)	intron (NM_001361581, intron 1 of 6)	3726	NM_001361581	71982	Mm.294166	NM_028035	ENSMUSG00000038301	Snx10	2410004M09Rik	sorting nexin 10	protein-coding
1501	chr6	92451503	92451795	+	0	NA	intron (NM_001081146, intron 3 of 8)	intron (NM_001081146, intron 3 of 8)	29743	NM_001134460	243548	Mm.248820	NM_001081146	ENSMUSG00000030020	Prickle2	6230400G14Rik|6720451F06Rik|mpk2	prickle planar cell polarity protein 2	protein-coding
6062	chr5	61615826	61616087	+	0	NA	Intergenic	MTC|LTR|ERVL-MaLR	-192887	NM_019468	14380	Mm.347430	NM_019468	ENSMUSG00000089992	G6pd2	G6pdx-ps1|Gpd-2|Gpd2	glucose-6-phosphate dehydrogenase 2	protein-coding
6315	chr7	28347831	28348089	+	0	NA	Intergenic	Intergenic	-2729	NM_013647	20055	Mm.702	NM_013647	ENSMUSG00000037563	Rps16	AA420385|AI317031	ribosomal protein S16	protein-coding
8140	chr17	29281618	29281865	+	0	NA	intron (NM_030561, intron 2 of 8)	PB1|SINE|Alu	12953	NM_030561	80748	Mm.290116	NM_030561	ENSMUSG00000052712	BC004004	2400006G15Rik	cDNA sequence BC004004	protein-coding
8415	chr13	113972348	113972744	+	0	NA	intron (NM_172595, intron 4 of 4)	intron (NM_172595, intron 4 of 4)	178038	NM_172595	218639	Mm.79837	NM_172595	ENSMUSG00000042348	Arl15	A430036I03|Arfrp2|C230032K13Rik	ADP-ribosylation factor-like 15	protein-coding
11103	chr8	71603546	71604004	+	0	NA	exon (NM_001166213, exon 9 of 15)	exon (NM_001166213, exon 9 of 15)	6129	NM_001166213	100037278	Mm.482159	NM_001166213	ENSMUSG00000043243	Fam129c	Bcnp1	family with sequence similarity 129, member C	protein-coding
5796	chr14	14639242	14639644	+	0	NA	Intergenic	Intergenic	-63582	NM_001360511	218756	Mm.258893	NM_001033270	ENSMUSG00000021733	Slc4a7	E430014N10Rik|NBC3|NBCn1|NBCn1-G|Tg(Thy1-SNCA)12Mjff	solute carrier family 4, sodium bicarbonate cotransporter, member 7	protein-coding
6071	chr15	100111082	100111224	+	0	NA	intron (NR_037311, intron 2 of 3)	RSINE1|SINE|B4	-43243	NM_172819	239667	Mm.243658	NM_172819	ENSMUSG00000023026	Dip2b	4932422C22|AI317237|AI854602|mKIAA1463	disco interacting protein 2 homolog B	protein-coding
6824	chr18	62470775	62471044	+	0	NA	intron (NM_001364957, intron 5 of 5)	intron (NM_001364957, intron 5 of 5)	72943	NM_001361091	107035	Mm.21295	NM_134136	ENSMUSG00000042211	Fbxo38	6030410I24Rik|AU044865|AW214031|Moka|SP329	F-box protein 38	protein-coding
3309	chr11	45885653	45885965	+	0	NA	intron (NM_001045520, intron 3 of 11)	intron (NM_001045520, intron 3 of 11)	33840	NM_001346760	216705	Mm.169673	NM_001045520	ENSMUSG00000006169	Clint1	AI642036|AW537616|C530049I24Rik|Enth|Epn4|F630206G17Rik	clathrin interactor 1	protein-coding
8108	chr3	34525768	34526179	+	0	NA	Intergenic	L1MA6|LINE|L1	-34408	NR_015580	320478	Mm.444063	NR_015580	ENSMUSG00000105265	Sox2ot	B230215L15Rik	SOX2 overlapping transcript (non-protein coding)	ncRNA
426	chr2	130488474	130488949	+	0	NA	intron (NM_008980, intron 1 of 21)	intron (NM_008980, intron 1 of 21)	38433	NM_001163688	19262	Mm.224246	NM_008980	ENSMUSG00000027303	Ptpra	Ptpa|Ptpalpha|Rptpalpha|Rptra|Rptralpha	protein tyrosine phosphatase, receptor type, A	protein-coding
6459	chr16	87261584	87261913	+	0	NA	Intergenic	Intergenic	-92437	NM_001159331	67768	Mm.296532	NM_026366	ENSMUSG00000044442	N6amt1	5830445C04Rik|Hemk2|Pred28	N-6 adenine-specific DNA methyltransferase 1 (putative)	protein-coding
2989	chr16	95855985	95856207	+	0	NA	intron (NR_040484, intron 1 of 3)	L1M3|LINE|L1	42617	NR_040485	69776	Mm.120470	NR_040484	ENSMUSG00000117232	1600002D24Rik	-	RIKEN cDNA 1600002D24 gene	ncRNA
7692	chr8	120152628	120153028	+	0	NA	intron (NM_001163762, intron 6 of 7)	intron (NM_001163762, intron 6 of 7)	7899	NM_001163760	234797	Mm.101958	NM_172286	ENSMUSG00000031824	6430548M08Rik	AW049007|Kiaa0513|mKIAA0513	RIKEN cDNA 6430548M08 gene	protein-coding
8715	chr14	46512188	46512466	+	0	NA	Intergenic	Intergenic	63524	NR_046459	100873094	Mm.318596	NR_046459	ENSMUSG00000085123	Rubie	Gm15219|Gm1584	RNA upstream of Bmp4 expressed in inner ear	ncRNA
6260	chr19	23451444	23451742	+	0	NA	Intergenic	MLT1D|LTR|ERVL-MaLR	-3271	NM_174857	71738	Mm.50841	NM_174857	ENSMUSG00000033207	Mamdc2	1200015L10Rik|AI591564|mamcan	MAM domain containing 2	protein-coding
6462	chr14	70331357	70332006	+	0	NA	intron (NM_144808, intron 1 of 9)	intron (NM_144808, intron 1 of 9)	16752	NM_001135152	213053	Mm.270647	NM_144808	ENSMUSG00000022094	Slc39a14	FAD-123|ZIP-14|Zip14|fad123	solute carrier family 39 (zinc transporter), member 14	protein-coding
6385	chr6	103419080	103419424	+	0	NA	Intergenic	Intergenic	-91624	NM_007697	12661	Mm.251288	NM_007697	ENSMUSG00000030077	Chl1	A530023M13Rik|AI465420|CALL|LICAM2	cell adhesion molecule L1-like	protein-coding
1119	chrX	75110500	75110879	+	0	NA	TTS (NM_001359413)	TTS (NM_001359413)	14835	NM_001359413	245474	Mm.291062	NM_001030307	ENSMUSG00000031403	Dkc1	BC068171	dyskeratosis congenita 1, dyskerin	protein-coding
7186	chr6	115493452	115493834	+	0	NA	Intergenic	Intergenic	-51048	NM_199033	381802	Mm.291208	NM_199033	ENSMUSG00000042389	Tsen2	AU067695	tRNA splicing endonuclease subunit 2	protein-coding
4379	chr16	95918694	95919014	+	0	NA	intron (NR_040484, intron 1 of 3)	intron (NR_040484, intron 1 of 3)	10223	NR_040484	69776	Mm.120470	NR_040484	ENSMUSG00000117232	1600002D24Rik	-	RIKEN cDNA 1600002D24 gene	ncRNA
10862	chr10	126905632	126905815	+	0	NA	Intergenic	Intergenic	-4352	NM_001358969	68876	Mm.276769	NM_026858	ENSMUSG00000025436	Atp23	1110068E08Rik|2410012H02Rik|Xrcc6bp1	ATP23 metallopeptidase and ATP synthase assembly factor homolog	protein-coding
3842	chr1	56685211	56685472	+	0	NA	Intergenic	Intergenic	-47890	NM_027661	71066	Mm.152656	NM_027661	ENSMUSG00000045336	Hsfy2	4933413G11Rik|Hspy2l	heat shock transcription factor, Y-linked 2	protein-coding
2977	chr11	101175913	101176036	+	0	NA	promoter-TSS (NM_007721)	promoter-TSS (NM_007721)	-143	NM_016782	53321	Mm.474527	NM_016782	ENSMUSG00000017167	Cntnap1	AI841080|Caspr|NCP1|Nrxn4|p190|shm	contactin associated protein-like 1	protein-coding
3589	chr16	15185793	15186097	+	0	NA	Intergenic	Tigger7|DNA|TcMar-Tigger	279299	NM_025769	66793	Mm.100270	NM_025769	ENSMUSG00000068617	Efcab1	4930449A16Rik|5430404L10Rik	EF-hand calcium binding domain 1	protein-coding
7342	chr5	30215773	30216358	+	0	NA	Intergenic	MER21B|LTR|ERVL	-10343	NM_001014394	381628	Mm.291148	NM_001014394	ENSMUSG00000067642	Adgrf3	Gm1041|Gpr113|Pgr23	adhesion G protein-coupled receptor F3	protein-coding
131	chr18	12192954	12193137	+	0	NA	intron (NM_008720, intron 23 of 24)	intron (NM_008720, intron 23 of 24)	24315	NM_029623	76482	Mm.196596	NM_029623	ENSMUSG00000024410	Rmc1	2400010D15Rik|3110002H16Rik|Mic-1|Mic1|Wdr98	regulator of MON1-CCZ1	protein-coding
6055	chr4	78565164	78565884	+	0	NA	Intergenic	Intergenic	-28523	NR_131142	623726		NR_131142		A430085M09Rik	EG623726	RIKEN cDNA A430085M09 gene	ncRNA
6807	chr6	29627701	29628122	+	0	NA	Intergenic	MTD|LTR|ERVL-MaLR	-18062	NM_001361290	320938	Mm.276381	NM_177296	ENSMUSG00000012535	Tnpo3	5730544L10Rik|C430013M08Rik|C81142|D6Ertd313e|Trn-SR|mKIAA4133	transportin 3	protein-coding
505	chr4	63799593	63800033	+	0	NA	Intergenic	RMER19A|LTR|ERVK	-54754	NM_177371	326623	Mm.208152	NM_177371	ENSMUSG00000050395	Tnfsf15	Tl1|Tl1a|Tnlg1b|Vegi	tumor necrosis factor (ligand) superfamily, member 15	protein-coding
950	chr15	7841747	7841950	+	0	NA	Intergenic	Intergenic	26298	NM_001301357	14573	Mm.4679	NM_010275	ENSMUSG00000022144	Gdnf	AI385739|ATF	glial cell line derived neurotrophic factor	protein-coding
5741	chr5	39251099	39251386	+	0	NA	Intergenic	Intergenic	352332	NR_045416	75095	Mm.332354	NR_045416	ENSMUSG00000106741	4930513D17Rik	-	RIKEN cDNA 4930513D17 gene	ncRNA
5053	chr4	41368131	41368696	+	0	NA	intron (NM_001290454, intron 2 of 5)	intron (NM_001290454, intron 2 of 5)	16450	NM_001355508	67123	Mm.289795	NM_023305	ENSMUSG00000028437	Ubap1	2700092A01Rik|NAG20|UBAP-1|Ubap	ubiquitin-associated protein 1	protein-coding
8515	chr8	61313102	61313692	+	0	NA	intron (NM_021506, intron 2 of 11)	intron (NM_021506, intron 2 of 11)	-24525	NR_045475	69279	Mm.417857	NR_045475	ENSMUSG00000099419	1700001D01Rik	-	RIKEN cDNA 1700001D01 gene	ncRNA
1933	chr4	84067963	84068208	+	0	NA	Intergenic	Intergenic	-23206	NR_130998	78238	Mm.243903	NR_130998	ENSMUSG00000085217	6030471H07Rik	-	RIKEN cDNA 6030471H07 gene	ncRNA
7695	chr17	5255457	5255880	+	0	NA	intron (NM_001085355, intron 5 of 19)	intron (NM_001085355, intron 5 of 19)	163099	NM_175349	106557	Mm.432764	NM_175349	ENSMUSG00000101959	Ldhal6b	4933402O15Rik|AI326310|LDHL|Ldhal	lactate dehydrogenase A-like 6B	protein-coding
2080	chr4	86690216	86690580	+	0	NA	Intergenic	Intergenic	-20339	NM_007408	11520	Mm.381	NM_007408	ENSMUSG00000028494	Plin2	AA407157|ADPH|Adfp|Adrp	perilipin 2	protein-coding
8869	chr10	24581055	24581353	+	0	NA	intron (NR_163910, intron 2 of 4)	intron (NR_163910, intron 2 of 4)	-14238	NM_010217	14219	Mm.390287	NM_010217	ENSMUSG00000019997	Ccn2	Ctgf|Fisp12|Hcs24|fisp-12	cellular communication network factor 2	protein-coding
10421	chr5	147620207	147620612	+	0	NA	intron (NM_010228, intron 14 of 29)	intron (NM_010228, intron 14 of 29)	105602	NM_001363135	14254	Mm.389712	NM_010228	ENSMUSG00000029648	Flt1	AI323757|Flt-1|VEGFR-1|VEGFR1|sFlt1	FMS-like tyrosine kinase 1	protein-coding
3762	chr1	179862951	179863388	+	0	NA	Intergenic	Intergenic	-59154	NM_026375	226747	Mm.128165	NM_026375	ENSMUSG00000026491	Ahctf1	6230412P20Rik|AV011447|Elys	AT hook containing transcription factor 1	protein-coding
6426	chr3	30367315	30367552	+	0	NA	intron (NM_001361034, intron 1 of 16)	B4A|SINE|B4	142242	NM_021442	14013	Mm.56965	NM_007963	ENSMUSG00000027684	Mecom	D630039M04Rik|Evi-1|Evi1|Jbo|Mds|Mds1|Mds1-Evi1|Prdm3|Znfpr1b1	MDS1 and EVI1 complex locus	protein-coding
7943	chr18	7255890	7256463	+	0	NA	intron (NM_001357492, intron 11 of 20)	intron (NM_001357492, intron 11 of 20)	41760	NM_001357492	74934	Mm.107918	NM_001081393	ENSMUSG00000061802	Armc4	4930463I21Rik|b2b227.1Clo|b2b643Clo	armadillo repeat containing 4	protein-coding
3748	chr13	15907694	15908128	+	0	NA	intron (NR_155430, intron 3 of 3)	intron (NR_155430, intron 3 of 3)	100668	NR_046131	328190	Mm.446957	NR_046131	ENSMUSG00000113338	A530046M15Rik	A530046M15	RIKEN cDNA A530046M15 gene	ncRNA
3131	chr4	54910417	54910582	+	0	NA	Intergenic	Intergenic	-37446	NM_172867	242466	Mm.102904	NM_172867	ENSMUSG00000060206	Zfp462	6030417H05|9430078C22Rik|Gt4-2|Zfpip|Znf462	zinc finger protein 462	protein-coding
4968	chr6	35424923	35425236	+	0	NA	Intergenic	Intergenic	94233	NR_040526	73409	Mm.69443	NR_040526	ENSMUSG00000107341	1700065J11Rik	-	RIKEN cDNA 1700065J11 gene	ncRNA
11026	chr11	117778915	117779159	+	0	NA	exon (NM_145439, exon 3 of 20)	exon (NM_145439, exon 3 of 20)	611	NR_154387	217353	Mm.286963	NM_145439	ENSMUSG00000025572	Tmc6	D11Ertd204e|EVER1	transmembrane channel-like gene family 6	protein-coding
4067	chr13	17606237	17606670	+	0	NA	intron (NM_138654, intron 6 of 13)	intron (NM_138654, intron 6 of 13)	88312	NM_138654	192136	Mm.364180	NM_138654	ENSMUSG00000055137	Sugct	5033411D12Rik|D17907	succinyl-CoA glutarate-CoA transferase	protein-coding
2146	chr1	72550403	72550889	+	0	NA	Intergenic	Intergenic	-13487	NM_001045533	381270	Mm.337023	NM_001045533	ENSMUSG00000039372	2023-03-04	BC056494|mKIAA1399	membrane-associated ring finger (C3HC4) 4	protein-coding
6347	chr18	62054120	62054299	+	0	NA	Intergenic	Intergenic	101134	NM_172628	225608	Mm.262320	NM_172628	ENSMUSG00000045629	Sh3tc2	D430044G18Rik	SH3 domain and tetratricopeptide repeats 2	protein-coding
6019	chr11	5022740	5023006	+	0	NA	intron (NM_001355659, intron 7 of 22)	intron (NM_001355659, intron 7 of 22)	-35255	NM_145216	75668	Mm.374836	NM_145216	ENSMUSG00000034209	Rasl10a	2210403B10Rik|AI852688	RAS-like, family 10, member A	protein-coding
9189	chr10	128790795	128791208	+	0	NA	promoter-TSS (NM_001164197)	promoter-TSS (NM_001164197)	46	NM_021412	58223	Mm.131266	NM_021412	ENSMUSG00000025355	Mmp19	-	matrix metallopeptidase 19	protein-coding
9862	chr5	36133909	36134315	+	0	NA	intron (NM_030889, intron 3 of 26)	intron (NM_030889, intron 3 of 26)	-69909	NM_175249	76943	Mm.44242	NM_175249	ENSMUSG00000043430	Psapl1	2310020A21Rik	prosaposin-like 1	protein-coding
6925	chr3	97933911	97934126	+	0	NA	intron (NM_001033779, intron 1 of 1)	intron (NM_001033779, intron 1 of 1)	3845	NM_001033779	433632	Mm.212421	NM_001033779		Gm5544	EG433632	predicted gene 5544	protein-coding
5088	chr4	57735566	57735791	+	0	NA	intron (NM_001304544, intron 5 of 8)	MLT1K|LTR|ERVL-MaLR	-109570	NM_001035532	11641	Mm.467752	NM_009649	ENSMUSG00000038729	Akap2	AA959716|AI649048|Akap-2|Akap-kl|B230340M18Rik|Prka2	A kinase (PRKA) anchor protein 2	protein-coding
10718	chr1	185209610	185210194	+	0	NA	intron (NM_001163754, intron 1 of 34)	intron (NM_001163754, intron 1 of 34)	5734	NM_001163754	98732	Mm.275841	NM_172649	ENSMUSG00000039318	Rab3gap2	1110059F07Rik|2010002H18Rik|5830469C09|AI851069|AW743433|RAB3-GAP150|mKIAA0839	RAB3 GTPase activating protein subunit 2	protein-coding
5404	chr3	97334760	97335061	+	0	NA	Intergenic	Intergenic	76269	NM_146275	258272	Mm.377406	NM_146275	ENSMUSG00000051392	Olfr1402	MOR217-1	olfactory receptor 1402	protein-coding
3980	chr18	61837418	61838064	+	0	NA	intron (NM_198649, intron 7 of 22)	intron (NM_198649, intron 7 of 22)	-51079	NM_178928	106877	Mm.26632	NM_178928	ENSMUSG00000033032	Afap1l1	AI173486	actin filament associated protein 1-like 1	protein-coding
2264	chr13	51381574	51381844	+	0	NA	Intergenic	Intergenic	-26909	NM_010101	13610	Mm.136736	NM_010101	ENSMUSG00000067586	S1pr3	AI132464|Edg3|Lpb3|S1p3	sphingosine-1-phosphate receptor 3	protein-coding
1259	chr9	11805965	11806421	+	0	NA	Intergenic	L1_Mur2|LINE|L1	-901418	NM_001170787	244682	Mm.187021	NM_001033359	ENSMUSG00000039488	Cntn5	6720426O10Rik|A830025P08Rik|Gm507|NB-2	contactin 5	protein-coding
9957	chr5	32089307	32089839	+	0	NA	Intergenic	RLTR20A4|LTR|ERVK	-3150	NR_162804	114483662		NR_162804		Mir12198	mmu-mir-12198	microRNA mir-12198	ncRNA
8999	chr8	120036225	120036628	+	0	NA	intron (NM_001310635, intron 13 of 14)	intron (NM_001310635, intron 13 of 14)	43988	NM_030209	78892	Mm.264680	NM_030209	ENSMUSG00000031825	Crispld2	1810049K24Rik|Lcrisp2|Lgl1|coffeecrisp	cysteine-rich secretory protein LCCL domain containing 2	protein-coding
4758	chr18	60473260	60473516	+	0	NA	TTS (NM_134133)	TTS (NM_134133)	28595	NM_134133	106878	Mm.273197	NM_134133	ENSMUSG00000038059	Smim3	2010002N04Rik|AI195350|AW561905|Nid67|cI-41	small integral membrane protein 3	protein-coding
8419	chr8	11691316	11691654	+	0	NA	Intergenic	Intergenic	3029	NR_028307	624710	Mm.482623	NR_028307	ENSMUSG00000110177	Gm6524	EG624710	katanin p60 (ATPase-containing) subunit A1 pseudogene	pseudo
2478	chr2	160394781	160395021	+	0	NA	Intergenic	Intergenic	-27836	NM_010658	16658	Mm.330745	NM_010658	ENSMUSG00000074622	Mafb	Kreisler|Krml|Krml1|kr	v-maf musculoaponeurotic fibrosarcoma oncogene family, protein B (avian)	protein-coding
1013	chr19	34444966	34445107	+	0	NA	Intergenic	MIRb|SINE|MIR	30112	NM_009890	12642	Mm.30824	NM_009890	ENSMUSG00000050370	Ch25h	AI462618|m25OH	cholesterol 25-hydroxylase	protein-coding
7193	chr14	45732486	45732844	+	0	NA	Intergenic	L1MB2|LINE|L1	-74522	NM_001039106	114874	Mm.121918	NM_176845	ENSMUSG00000037697	Ddhd1	Mir5131|PA-PLA1	DDHD domain containing 1	protein-coding
2414	chr10	60822685	60822890	+	0	NA	intron (NM_001359273, intron 1 of 15)	intron (NM_001359273, intron 1 of 15)	8794	NM_001359273	107449	Mm.290433	NM_029770	ENSMUSG00000020099	Unc5b	6330415E02Rik|A630020F16|D10Bwg0792e|Unc5h2	unc-5 netrin receptor B	protein-coding
700	chr3	54246544	54246813	+	0	NA	intron (NR_046161, intron 3 of 10)	intron (NR_046161, intron 3 of 10)	90621	NM_016984	22066	Mm.10100	NM_016984	ENSMUSG00000027748	Trpc4	CCE1|STRPC4|Trp4|Trrp4	transient receptor potential cation channel, subfamily C, member 4	protein-coding
2603	chr9	41832512	41833152	+	0	NA	Intergenic	Intergenic	244381	NM_001357261	20660	Mm.121920	NM_011436	ENSMUSG00000049313	Sorl1	2900010L19Rik|AI596264|AW261561|LR11|SorLA|gp250|mSorLA	sortilin-related receptor, LDLR class A repeats-containing	protein-coding
9590	chr18	82461898	82462542	+	0	NA	Intergenic	(CAG)n|Simple_repeat|Simple_repeat	-12903	NM_010777	17196	Mm.252063	NM_010777	ENSMUSG00000041607	Mbp	C76307|Hmbpr|R75289|golli-mbp|jve|mld|shi	myelin basic protein	protein-coding
7564	chr1	153556194	153556496	+	0	NA	Intergenic	Intergenic	-6631	NM_028749	74091	Mm.24887	NM_028749	ENSMUSG00000042684	Npl	0610033B02Rik	N-acetylneuraminate pyruvate lyase	protein-coding
11262	chr5	36538652	36539165	+	0	NA	intron (NM_001113362, intron 4 of 14)	intron (NM_001113362, intron 4 of 14)	-8285	NM_001113364	100855	Mm.486203	NM_133910	ENSMUSG00000029192	Tbc1d14	2810413P16Rik|AU043625|C86258|D5Ertd110e|mKIAA1322	TBC1 domain family, member 14	protein-coding
5344	chr13	102355616	102355901	+	0	NA	Intergenic	Intergenic	-337789	NM_001360519	17079	Mm.373974	NM_008533	ENSMUSG00000021624	Cd180	F630107B15|Ly-78|Ly78|RP105	CD180 antigen	protein-coding
3352	chr12	27853384	27853785	+	0	NA	Intergenic	Intergenic	-510866	NM_009234	20666	Mm.41702	NM_009234	ENSMUSG00000063632	Sox11	1110038H03Rik|6230403H02Rik|AI836553|end1	SRY (sex determining region Y)-box 11	protein-coding
7420	chr10	117993722	117994274	+	0	NA	Intergenic	Intergenic	68539	NR_045342	71067	Mm.410793	NR_045342	ENSMUSG00000112500	4933411E08Rik	-	RIKEN cDNA 4933411E08 gene	ncRNA
7890	chr6	54222583	54222820	+	0	NA	intron (NM_001163640, intron 6 of 12)	intron (NM_001163640, intron 6 of 12)	-42157	NM_001311133	69993	Mm.321147	NM_023543	ENSMUSG00000004633	Chn2	1700026N20Rik|4930557O16Rik|ARHGAP3|Bch	chimerin 2	protein-coding
143	chr11	111545360	111545581	+	0	NA	Intergenic	MTD|LTR|ERVL-MaLR	479306	NM_008425	16518	Mm.4951	NM_008425	ENSMUSG00000041695	Kcnj2	IRK1|Kcnf1|Kir2.1	potassium inwardly-rectifying channel, subfamily J, member 2	protein-coding
11102	chr2	101827208	101827831	+	0	NA	intron (NM_001355625, intron 1 of 8)	intron (NM_001355625, intron 1 of 8)	11461	NM_001110849	72446	Mm.24138	NM_175181	ENSMUSG00000032841	Prr5l	2600010E01Rik|4833411O04Rik|Protor-2|Protor2	proline rich 5 like	protein-coding
10253	chr11	96972456	96972847	+	0	NA	intron (NM_001363225, intron 2 of 7)	intron (NM_001363225, intron 2 of 7)	-3986	NM_001363226	78912	Mm.491183	NM_030220	ENSMUSG00000018678	Sp2	4930480I16Rik|mKIAA0048	Sp2 transcription factor	protein-coding
9163	chr12	100396872	100397313	+	0	NA	intron (NM_001033213, intron 9 of 19)	L1MB7|LINE|L1	120483	NR_045741	100038713	Mm.470751	NR_045741	ENSMUSG00000113679	Gm10432	-	predicted gene 10432	ncRNA
1541	chr5	135161282	135161535	+	0	NA	3' UTR (NM_013763, exon 7 of 7)	3' UTR (NM_013763, exon 7 of 7)	-6964	NM_009745	12054	Mm.405834	NM_009745	ENSMUSG00000029681	Bcl7b	-	B cell CLL/lymphoma 7B	protein-coding
1509	chr13	24096689	24096899	+	0	NA	intron (NM_026825, intron 21 of 37)	intron (NM_026825, intron 21 of 37)	-105580	NM_145399	214189	Mm.255667	NM_145399	ENSMUSG00000021337	Scgn	-	secretagogin, EF-hand calcium binding protein	protein-coding
5983	chr6	106979710	106980095	+	0	NA	Intergenic	Intergenic	-179815	NM_175357	58799	Mm.290085	NM_021449	ENSMUSG00000005362	Crbn	2610203G15Rik|2900045O07Rik|AF229032|AW108261|piL	cereblon	protein-coding
5334	chr5	60047684	60048093	+	0	NA	Intergenic	RMER1B|Other|Other	-61886	NR_040682	71057	Mm.50817	NR_040682	ENSMUSG00000106013	4933402J10Rik	-	RIKEN cDNA 4933402J10 gene	ncRNA
1268	chr19	56534982	56535507	+	0	NA	intron (NM_001360437, intron 8 of 9)	L1MB7|LINE|L1	12878	NM_001360437	55947	Mm.2805	NM_018831	ENSMUSG00000025077	Dclre1a	2810043H12Rik|AU022226|Pso2|Smn1a|Snm1|mKIAA0086	DNA cross-link repair 1A	protein-coding
8433	chr13	119713535	119713723	+	0	NA	intron (NM_175538, intron 3 of 3)	intron (NM_175538, intron 3 of 3)	23278	NM_145942	208715	Mm.61526	NM_145942	ENSMUSG00000093930	Hmgcs1	B130032C06Rik	3-hydroxy-3-methylglutaryl-Coenzyme A synthase 1	protein-coding
6226	chr12	35607596	35608155	+	0	NA	Intergenic	Intergenic	-72886	NM_013464	11622	Mm.341377	NM_013464	ENSMUSG00000019256	Ahr	Ah|Ahh|Ahre|In|bHLHe76	aryl-hydrocarbon receptor	protein-coding
2144	chr3	127769244	127769477	+	0	NA	intron (NM_027808, intron 1 of 13)	intron (NM_027808, intron 1 of 13)	11167	NM_027808	71481	Mm.158704	NM_027808	ENSMUSG00000028028	Alpk1	8430410J10Rik|LAK	alpha-kinase 1	protein-coding
9398	chr17	32521928	32522458	+	0	NA	exon (NM_001101445, exon 6 of 13)	exon (NM_001101445, exon 6 of 13)	-14364	NM_001356303	70101	Mm.30504	NM_024442	ENSMUSG00000048440	Cyp4f16	2310021J05Rik|AI746515	cytochrome P450, family 4, subfamily f, polypeptide 16	protein-coding
10526	chr6	37465345	37465664	+	0	NA	Intergenic	B4|SINE|B4	-23356	NM_178661	208647	Mm.169929	NM_178661	ENSMUSG00000038648	Creb3l2	BBF2H7|C530025K05Rik|SCIRR69	cAMP responsive element binding protein 3-like 2	protein-coding
306	chr1	159596693	159597005	+	0	NA	intron (NM_022312, intron 1 of 22)	intron (NM_022312, intron 1 of 22)	73080	NM_022312	21960	Mm.44701	NM_022312	ENSMUSG00000015829	Tnr	J1-tenascin|TN-R|janusin|restrictin	tenascin R	protein-coding
11493	chr2	51311949	51312618	+	0	NA	Intergenic	Intergenic	70452	NR_040636	329404	Mm.417725	NR_040636	ENSMUSG00000086349	Gm13497	A730015I17	predicted gene 13497	ncRNA
7816	chr17	88645304	88645577	+	0	NA	3' UTR (NM_029858, exon 4 of 4)	3' UTR (NM_029858, exon 4 of 4)	18885	NM_029858	77057	Mm.482203	NM_029858	ENSMUSG00000033855	Ston1	4921524J06Rik|C86231|Salf|Sblf	stonin 1	protein-coding
8682	chr9	14061933	14062278	+	0	NA	Intergenic	Intergenic	117967	NR_162811	114483371		NR_162811		Mir12204	mmu-mir-12204	microRNA mir-12204	ncRNA
6495	chr14	98453588	98454008	+	0	NA	Intergenic	Intergenic	-284033	NM_007826	13134	Mm.320593	NM_007826	ENSMUSG00000055639	Dach1	Dac|Dach	dachshund family transcription factor 1	protein-coding
229	chr18	39666226	39666886	+	0	NA	Intergenic	Intergenic	-106941	NM_011033	18459	Mm.9493	NM_011033	ENSMUSG00000051732	Pabpc2	Pabp|Pabp+|Pabp2	poly(A) binding protein, cytoplasmic 2	protein-coding
7208	chr11	4661306	4661725	+	0	NA	intron (NM_029291, intron 8 of 19)	intron (NM_029291, intron 8 of 19)	23722	NM_029291	75452	Mm.439906	NM_029291	ENSMUSG00000020412	Ascc2	1700011I11Rik|2610034L15Rik|AI482016|ASC1p100|AW046480	activating signal cointegrator 1 complex subunit 2	protein-coding
11124	chr13	63748932	63749428	+	0	NA	Intergenic	Intergenic	-14882	NR_126476	75522	Mm.54259	NR_126476	ENSMUSG00000113825	1700024I08Rik	-	RIKEN cDNA 1700024I08 gene	ncRNA
8885	chr9	21126287	21126535	+	0	NA	intron (NM_018793, intron 3 of 24)	intron (NM_018793, intron 3 of 24)	4864	NM_001205312	54721	Mm.20249	NM_018793	ENSMUSG00000032175	Tyk2	JTK1	tyrosine kinase 2	protein-coding
761	chr14	72760140	72760432	+	0	NA	Intergenic	Intergenic	-50283	NM_207636	319448	Mm.205421	NM_207636	ENSMUSG00000033487	Fndc3a	1700094E19Rik|D14Ertd453e|F730017H24Rik|Fndc3|sys	fibronectin type III domain containing 3A	protein-coding
7708	chr10	77531149	77531565	+	0	NA	intron (NR_157228, intron 1 of 13)	intron (NR_157228, intron 1 of 13)	987	NM_008404	16414	Mm.1137	NM_008404	ENSMUSG00000000290	Itgb2	2E6|AI528527|Cd18|LAD|LCAMB|Lfa1|MF17	integrin beta 2	protein-coding
7389	chr18	76350580	76350807	+	0	NA	Intergenic	RMER15|LTR|ERVL	88248	NM_001311070	17126	Mm.152699	NM_010754	ENSMUSG00000024563	Smad2	7120426M23Rik|Madh2|Madr2|Smad-2|mMad2	SMAD family member 2	protein-coding
3500	chr11	97307376	97307631	+	0	NA	Intergenic	RLTR23|LTR|ERV1	-8213	NM_025927	67036	Mm.5381	NM_025927	ENSMUSG00000018882	Mrpl45	2600005P05Rik|AU043542|R75241	mitochondrial ribosomal protein L45	protein-coding
8279	chr14	37117063	37117488	+	0	NA	Intergenic	Intergenic	-7174	NM_001206684	70045	Mm.271619	NM_001206684	ENSMUSG00000096001	2610528A11Rik	AW494830|Gpr15l	RIKEN cDNA 2610528A11 gene	protein-coding
2475	chr10	70530341	70530728	+	0	NA	intron (NM_001359551, intron 7 of 14)	intron (NM_001359551, intron 7 of 14)	62278	NM_001162846	70911	Mm.19825	NM_178621	ENSMUSG00000037747	Phyhipl	4921522K17Rik|AI267048	phytanoyl-CoA hydroxylase interacting protein-like	protein-coding
9133	chr17	63948823	63949481	+	0	NA	intron (NM_008000, intron 3 of 13)	intron (NM_008000, intron 3 of 13)	11180	NM_008000	14158	Mm.23039	NM_008000	ENSMUSG00000000127	Fer	AV082135|C330004K01Rik|Fert|Fert2	fer (fms/fps related) protein kinase	protein-coding
8975	chr7	51955411	51956049	+	0	NA	intron (NM_001330607, intron 7 of 7)	Lx8|LINE|L1	49984	NR_027704	75744	Mm.386823	NM_001160345	ENSMUSG00000074093	Svip	1700006C13Rik|6620401M08Rik	small VCP/p97-interacting protein	protein-coding
8321	chr6	140562083	140562541	+	0	NA	intron (NM_144920, intron 15 of 30)	intron (NM_144920, intron 15 of 30)	-60351	NM_178803	11569	Mm.86453	NM_009637	ENSMUSG00000030232	Aebp2	AU023766|B230313N05Rik	AE binding protein 2	protein-coding
7788	chr18	34675586	34676107	+	0	NA	Intergenic	Intergenic	-24110	NM_178347	52563	Mm.196638	NM_178347	ENSMUSG00000024370	Cdc23	6030435O18|D18Ertd243e	CDC23 cell division cycle 23	protein-coding
7136	chr6	120860081	120860598	+	0	NA	intron (NM_153516, intron 2 of 6)	PB1D10|SINE|Alu	24109	NM_153516	94044	Mm.27990	NM_153516	ENSMUSG00000009112	Bcl2l13	BCL-RAMBO|E430016C20Rik|Mil-1|Mil1	BCL2-like 13 (apoptosis facilitator)	protein-coding
6746	chr8	86862886	86863251	+	0	NA	intron (NM_030563, intron 1 of 6)	intron (NM_030563, intron 1 of 6)	22190	NM_030563	80750	Mm.25117	NM_030563	ENSMUSG00000031652	N4bp1	AI481586|C81621	NEDD4 binding protein 1	protein-coding
3764	chr3	67564530	67564773	+	0	NA	Intergenic	Intergenic	-18117	NM_025813	66868	Mm.491153	NM_025813	ENSMUSG00000027775	Mfsd1	1200003O06Rik	major facilitator superfamily domain containing 1	protein-coding
11415	chr15	38458202	38458641	+	0	NA	Intergenic	Intergenic	32126	NR_105916	102465574		NR_105916	ENSMUSG00000099110	Mir6951	Gm27765|mmu-mir-6951	microRNA 6951	ncRNA
554	chr11	85152303	85152553	+	0	NA	Intergenic	MLT1F|LTR|ERVL-MaLR	-12473	NM_001029934	237898	Mm.178524	NM_001029934	ENSMUSG00000000804	Usp32	2900074J03Rik|6430526O11Rik|AW045245	ubiquitin specific peptidase 32	protein-coding
2315	chr4	111969380	111969584	+	0	NA	Intergenic	Lx7|LINE|L1	-3445	NM_001142775	328505	Mm.226771	NM_177818	ENSMUSG00000049214	Skint7	C130057D23Rik	selection and upkeep of intraepithelial T cells 7	protein-coding
3506	chr16	96124996	96125188	+	0	NA	intron (NM_008251, intron 4 of 5)	intron (NM_008251, intron 4 of 5)	2633	NM_008251	15312	Mm.2756	NM_008251	ENSMUSG00000040681	Hmgn1	HMG-14|Hmg14	high mobility group nucleosomal binding domain 1	protein-coding
4703	chr2	162230687	162231032	+	0	NA	intron (NM_001291151, intron 6 of 30)	intron (NM_001291151, intron 6 of 30)	-159954	NR_040617	77645	Mm.447752	NR_040617	ENSMUSG00000084919	Ptprtos	C330008G21Rik	protein tyrosine phosphatase, receptor type T, opposite strand	ncRNA
4464	chr1	153069220	153069554	+	0	NA	intron (NM_175460, intron 1 of 10)	intron (NM_175460, intron 1 of 10)	114286	NM_175460	226518	Mm.40548	NM_175460	ENSMUSG00000042751	Nmnat2	AI843915|D030041I09Rik|PNAT1|PNAT2	nicotinamide nucleotide adenylyltransferase 2	protein-coding
9515	chr18	60718584	60718924	+	0	NA	intron (NM_001348146, intron 1 of 6)	intron (NM_001348146, intron 1 of 6)	8812	NM_001348103	15531	Mm.181862	NM_008306	ENSMUSG00000054008	Ndst1	1200015G06Rik|HSNST|HSNST 1|Hsst|N-HSST|N-HSST 1|NDST-1|b2b2230Clo	N-deacetylase/N-sulfotransferase (heparan glucosaminyl) 1	protein-coding
8258	chr13	50442796	50443149	+	0	NA	Intergenic	Intergenic	-24335	NM_001033400	328250	Mm.315205	NM_001033400	ENSMUSG00000071909	Nutm2	Fam22|Gm806	NUT family member 2	protein-coding
1892	chr1	72263176	72263366	+	0	NA	intron (NM_001356516, intron 5 of 6)	RMER12|LTR|ERVK	19278	NR_155355	320933	Mm.440953	NR_155355		D230017M19Rik	B930094L07Rik	RIKEN cDNA D230017M19 gene	ncRNA
1756	chr11	54181710	54182272	+	0	NA	intron (NR_045506, intron 2 of 2)	MER3|DNA|hAT-Charlie	31297	NR_045506	71056	Mm.56332	NR_045506	ENSMUSG00000086209	4933405E24Rik	-	RIKEN cDNA 4933405E24 gene	ncRNA
9390	chr4	150146187	150146656	+	0	NA	Intergenic	Intergenic	-2466	NM_001085529	435818		NM_001085529	ENSMUSG00000062064	Slc2a7	-	solute carrier family 2 (facilitated glucose transporter), member 7	protein-coding
7639	chr7	49209667	49209918	+	0	NA	intron (NM_001111016, intron 2 of 38)	intron (NM_001111016, intron 2 of 38)	-36397	NM_175272	78286	Mm.333881	NM_175272	ENSMUSG00000052512	Nav2	5330421F07Rik|AU067780|BQ960892|HELAD1|POMFIL2|RAINB1|RAINB2|Unc53H2|mKIAA3015	neuron navigator 2	protein-coding
3469	chr7	89699647	89700280	+	0	NA	intron (NM_181407, intron 1 of 13)	MamRep38|DNA|hAT	67145	NM_181407	109264	Mm.334011	NM_181407	ENSMUSG00000030621	Me3	1700020C08Rik|B230207H15Rik	malic enzyme 3, NADP(+)-dependent, mitochondrial	protein-coding
1216	chr2	75731192	75731413	+	0	NA	Intergenic	Intergenic	-26639	NR_132727	18024	Mm.1025	NM_010902	ENSMUSG00000015839	Nfe2l2	Nrf2	nuclear factor, erythroid derived 2, like 2	protein-coding
1897	chr15	76643424	76643605	+	0	NA	3' UTR (NM_019396, exon 5 of 5)	3' UTR (NM_019396, exon 5 of 5)	-3585	NM_183091	72749	Mm.358749	NM_183091	ENSMUSG00000059323	Tonsl	2810439M11Rik|Nfkbil2	tonsoku-like, DNA repair protein	protein-coding
1123	chr4	53830670	53830915	+	0	NA	intron (NM_028053, intron 1 of 5)	intron (NM_028053, intron 1 of 5)	4747	NM_028053	52076	Mm.27184	NM_028053	ENSMUSG00000028420	Tmem38b	1600017F22Rik|AA437809|AV051057|D4Ertd89e|TRIC-B|mg33b	transmembrane protein 38B	protein-coding
8901	chr6	108835792	108836133	+	0	NA	intron (NM_138677, intron 1 of 11)	intron (NM_138677, intron 1 of 11)	7321	NM_138677	192193	Mm.21596	NM_138677	ENSMUSG00000030104	Edem1	A130059K23Rik|EDEM|mKIAA0212	ER degradation enhancer, mannosidase alpha-like 1	protein-coding
7152	chr2	25598848	25599153	+	0	NA	intron (NM_001024616, intron 3 of 14)	intron (NM_001024616, intron 3 of 14)	9481	NM_001024616	227624	Mm.29600	NM_001024616	ENSMUSG00000015087	Rabl6	B230208H17Rik|Rbel1|Rbel1a|Rbel1b|parf	RAB, member RAS oncogene family-like 6	protein-coding
4195	chr13	110435722	110435924	+	0	NA	Intergenic	B1F1|SINE|Alu	40779	NM_152804	20620	Mm.380	NM_152804	ENSMUSG00000021701	Plk2	Snk	polo like kinase 2	protein-coding
5367	chr13	27497750	27498014	+	0	NA	Intergenic	ORR1A4|LTR|ERVL-MaLR	15335	NM_001311125	74188	Mm.46090	NM_023741	ENSMUSG00000021346	Prl8a8	1600032B14Rik|Ghd14|PLP-C3|PLP-Cgamma|Prlpc3	prolactin family 8, subfamily a, member 81	protein-coding
4105	chr4	58331334	58331562	+	0	NA	intron (NM_001037127, intron 6 of 15)	intron (NM_001037127, intron 6 of 15)	45486	NM_001037130	18198	Mm.16148	NM_010944	ENSMUSG00000057280	Musk	Mdk4|Mlk|Nsk1|Nsk2|Nsk3	muscle, skeletal, receptor tyrosine kinase	protein-coding
7441	chr10	84339483	84339772	+	0	NA	Intergenic	Intergenic	101041	NM_001004363	77976	Mm.25874	NM_001004363	ENSMUSG00000020032	Nuak1	AU014801|AW494241|B230104P22Rik|Omphk1	NUAK family, SNF1-like kinase, 1	protein-coding
7601	chr2	118375596	118376256	+	0	NA	Intergenic	MLT1I|LTR|ERVL-MaLR	-2507	NM_201367	381413	Mm.70979	NM_201367	ENSMUSG00000040133	Gpr176	Gm1012	G protein-coupled receptor 176	protein-coding
9384	chr7	66335485	66335726	+	0	NA	intron (NM_146191, intron 3 of 33)	intron (NM_146191, intron 3 of 33)	46119	NR_106024	102465640		NR_106024	ENSMUSG00000098353	Mir7057	Gm27550|mmu-mir-7057	microRNA 7057	ncRNA
4284	chr6	89957444	89957886	+	0	NA	Intergenic	SRV_MM-int|LTR|ERVK	-17158	NM_011684	22297	Mm.431981	NM_011684	ENSMUSG00000044248	Vmn1r45	V1RA9|V1r2|V1ra11|V1ra2|mV1R2	vomeronasal 1 receptor 45	protein-coding
8914	chr1	193536630	193536881	+	0	NA	Intergenic	MER77|LTR|ERVL	-29225	NR_029592	387201		NR_029592	ENSMUSG00000065533	Mir205	Mirn205|mir-205|mmu-mir-205	microRNA 205	ncRNA
11418	chr5	34663264	34663533	+	0	NA	intron (NM_001080743, intron 1 of 5)	intron (NM_001080743, intron 1 of 5)	3019	NM_019497	14772	Mm.117076	NM_019497	ENSMUSG00000052783	Grk4	A830025H08Rik|GRK|Gprk2l|Gprk4	G protein-coupled receptor kinase 4	protein-coding
2816	chr12	103673108	103673655	+	0	NA	intron (NM_001310472, intron 3 of 5)	intron (NM_001310472, intron 3 of 5)	3381	NM_001310472	194604		NM_001310472	ENSMUSG00000071179	Serpina16	Gm46	serine (or cysteine) peptidase inhibitor, clade A (alpha-1 antiproteinase, antitrypsin), member 16	protein-coding
10250	chr3	138197482	138197936	+	0	NA	Intergenic	Intergenic	-10996	NM_001163385	67741	Mm.383221	NM_001163385	ENSMUSG00000012042	4930579F01Rik	-	RIKEN cDNA 4930579F01 gene	protein-coding
2517	chr19	30107481	30107693	+	0	NA	intron (NM_138595, intron 21 of 24)	intron (NM_138595, intron 21 of 24)	67854	NM_138595	104174	Mm.274852	NM_138595	ENSMUSG00000024827	Gldc	D030049L12Rik|D19Wsu57e|b2b2679Clo	glycine decarboxylase	protein-coding
6784	chr6	98846027	98846270	+	0	NA	Intergenic	Intergenic	182150	NM_001197322	108655	Mm.234965	NM_053202	ENSMUSG00000030067	Foxp1	3110052D19Rik|4932443N09Rik|AI461938|AW494214	forkhead box P1	protein-coding
5476	chr9	13443599	13443817	+	0	NA	Intergenic	Intergenic	12347	NR_028271	18689	Mm.41972	NM_008835	ENSMUSG00000031802	Phxr4	Sp5	per-hexamer repeat gene 4	ncRNA
5863	chr6	144640453	144641048	+	0	NA	Intergenic	Intergenic	-32118	NR_040519	66760	Mm.233631	NR_040519	ENSMUSG00000085785	Sox5os3	4933425H06Rik	SRY (sex determining region Y)-box 5, opposite strand 3	ncRNA
4674	chr5	44878530	44878873	+	0	NA	Intergenic	Intergenic	-78955	NM_001286348	16826	Mm.25785	NM_010698	ENSMUSG00000039706	Ldb2	AI035351|AW146358|CLIM1|CLP-36|Ldb3	LIM domain binding 2	protein-coding
4465	chr1	14159901	14160173	+	0	NA	Intergenic	Intergenic	150162	NM_010164	14048	Mm.250185	NM_010164	ENSMUSG00000025932	Eya1	bor	EYA transcriptional coactivator and phosphatase 1	protein-coding
11117	chr11	83563787	83564061	+	0	NA	Intergenic	Intergenic	14712	NM_011338	20308	Mm.416125	NM_011338	ENSMUSG00000019122	Ccl9	CCF18|MRP-2|Scya10|Scya9	chemokine (C-C motif) ligand 9	protein-coding
6817	chr7	24272692	24273067	+	0	NA	intron (NM_009567, intron 2 of 3)	MTC|LTR|ERVL-MaLR	2461	NM_009567	22755	Mm.383535	NM_009567	ENSMUSG00000055305	Zfp93	Znf235	zinc finger protein 93	protein-coding
5103	chr17	74354726	74355034	+	0	NA	intron (NM_001357738, intron 2 of 15)	intron (NM_001357738, intron 2 of 15)	15893	NM_001162870	50850	Mm.19804	NM_016962	ENSMUSG00000024068	Spast	Spg4|mKIAA1083	spastin	protein-coding
10356	chr8	90116538	90116870	+	0	NA	Intergenic	Intergenic	231548	NM_172913	244579	Mm.302755	NM_172913	ENSMUSG00000043668	Tox3	500-9|BC052044|C230068E13|CAGF9|Tnrc9	TOX high mobility group box family member 3	protein-coding
8751	chr1	193414129	193414449	+	0	NA	Intergenic	Intergenic	-44007	NM_144817	215303	Mm.40329	NM_144817	ENSMUSG00000016179	Camk1g	CLICK-III|CaMKIgamma	calcium/calmodulin-dependent protein kinase I gamma	protein-coding
1202	chr13	33688459	33688794	+	0	NA	Intergenic	Intergenic	27151	NM_001300892	238568	Mm.249698	NM_001076790	ENSMUSG00000047889	Serpinb6d	Gm11390|SPI3D	serine (or cysteine) peptidase inhibitor, clade B, member 6d	protein-coding
6029	chr18	75524858	75525132	+	0	NA	intron (NM_201354, intron 7 of 11)	intron (NM_201354, intron 7 of 11)	10350	NR_045879	100038353	Mm.440724	NR_045879	ENSMUSG00000097712	Gm10532	-	predicted gene 10532	ncRNA
9930	chr7	47104001	47104350	+	0	NA	intron (NM_001163565, intron 2 of 13)	intron (NM_001163565, intron 2 of 13)	-20951	NR_106023	102465639		NR_106023	ENSMUSG00000098960	Mir7056	Gm27696|mmu-mir-7056	microRNA 7056	ncRNA
9738	chr12	84217518	84217850	+	0	NA	intron (NM_001163501, intron 1 of 12)	intron (NM_001163501, intron 1 of 12)	1197	NM_001163501	238317	Mm.31256	NM_001163501	ENSMUSG00000042507	Elmsan1	9430029N19Rik|C130039O16Rik|Gm260	ELM2 and Myb/SANT-like domain containing 1	protein-coding
3889	chr5	41419176	41419442	+	0	NA	Intergenic	MIRb|SINE|MIR	288382	NM_001310592	100972	Mm.41555	NM_027295	ENSMUSG00000029128	Rab28	2700023P08Rik|AW496496	RAB28, member RAS oncogene family	protein-coding
7958	chr1	119299809	119300731	+	0	NA	Intergenic	Intergenic	121978	NM_008381	16324	Mm.3092	NM_008381	ENSMUSG00000037035	Inhbb	-	inhibin beta-B	protein-coding
139	chr1	66901024	66901281	+	0	NA	Intergenic	L1MD2|LINE|L1	34214	NM_001113387	17901	Mm.1000	NM_021285	ENSMUSG00000061816	Myl1	AI325107|MLC1f|MLC3f|Mylf	myosin, light polypeptide 1	protein-coding
933	chr5	47559660	47559983	+	0	NA	Intergenic	Intergenic	-423334	NR_111900	20563	Mm.289739	NM_178804	ENSMUSG00000031558	Slit2	Drad-1|E030015M03Rik|E130320P19Rik|Slil3|b2b1200.1Clo|mKIAA4141|slit-2	slit guidance ligand 2	protein-coding
6234	chr14	47252581	47252812	+	0	NA	intron (NM_001360532, intron 15 of 24)	intron (NM_001360532, intron 15 of 24)	24161	NM_172598	218973	Mm.265615	NM_172598	ENSMUSG00000037572	Wdhd1	A630092E18|AND-1|D630024B06Rik	WD repeat and HMG-box DNA binding protein 1	protein-coding
11032	chr19	53543596	53544085	+	0	NA	Intergenic	Intergenic	14695	NM_001085390	240672	Mm.482424	NM_001085390	ENSMUSG00000034765	Dusp5	Gm337	dual specificity phosphatase 5	protein-coding
5501	chr5	51866067	51866384	+	0	NA	Intergenic	Intergenic	269792	NR_105845	102466648		NR_105845	ENSMUSG00000098726	Mir6417	Gm27334|mmu-mir-6417	microRNA 6417	ncRNA
4027	chr4	141570019	141570166	+	0	NA	Intergenic	Intergenic	23930	NR_030695	320456	Mm.32859	NM_177163		B330016D10Rik	-	RIKEN cDNA B330016D10 gene	ncRNA
5539	chr17	80347284	80347663	+	0	NA	intron (NM_001145452, intron 4 of 17)	intron (NM_001145452, intron 4 of 17)	26069	NR_028385	791338	Mm.204722	NR_028385		Gm10190	-	predicted gene 10190	ncRNA
9403	chr8	33103994	33104316	+	0	NA	Intergenic	Charlie1a|DNA|hAT-Charlie	-154129	NM_001177589	100042715	Mm.291093	NM_001177589		Gm3985	-	predicted gene 3985	protein-coding
6025	chr13	30602822	30603170	+	0	NA	Intergenic	Intergenic	-12047	NR_045975	75090	Mm.292232	NR_045975	ENSMUSG00000086263	4930519D14Rik	-	RIKEN cDNA 4930519D14 gene	ncRNA
7037	chr10	107171736	107172406	+	0	NA	Intergenic	(CA)n|Simple_repeat|Simple_repeat	-48434	NM_198636	380660	Mm.336072	NM_198636	ENSMUSG00000035948	Acss3	8430416H19Rik|Gm874	acyl-CoA synthetase short-chain family member 3	protein-coding
7018	chr11	119775420	119775755	+	0	NA	intron (NM_001306081, intron 6 of 32)	intron (NM_001306081, intron 6 of 32)	58778	NR_045312	319454	Mm.442144	NR_045312	ENSMUSG00000085081	Rptoros	A430071A18Rik	regulatory associated protein of MTOR, complex 1, opposite strand	ncRNA
1353	chr11	100979897	100980243	+	0	NA	Intergenic	Intergenic	-9453	NM_008986	19285	Mm.21864	NM_008986	ENSMUSG00000004044	Cavin1	2310075E07Rik|AW546441|Cav-p60|Cavin|Ptrf	caveolae associated 1	protein-coding
4591	chr4	129259234	129259460	+	0	NA	intron (NM_001285867, intron 1 of 6)	intron (NM_001285867, intron 1 of 6)	2057	NM_001285867	97130	Mm.331907	NM_001033189	ENSMUSG00000050390	C77080	mKIAA1522	expressed sequence C77080	protein-coding
2329	chr18	11316988	11317198	+	0	NA	Intergenic	Intergenic	-264526	NR_105022	68434	Mm.57626	NR_105022	ENSMUSG00000097222	1010001N08Rik	Gata6as	RIKEN cDNA 1010001N08 gene	ncRNA
10737	chr2	180234402	180234630	+	0	NA	Intergenic	Intergenic	-8657	NM_001081171	16776	Mm.4339	NM_001081171	ENSMUSG00000015647	Lama5	AA408760|AA408762|AI853660|[a]5|laminin-511|mKIAA0533	laminin, alpha 5	protein-coding
7489	chr13	110054538	110054996	+	0	NA	3' UTR (NM_023852, exon 5 of 5)	3' UTR (NM_023852, exon 5 of 5)	150958	NR_035442	100316683		NR_035442	ENSMUSG00000084651	Mir1904	Mirn1904|mmu-mir-1904	microRNA 1904	ncRNA
2957	chr13	101545749	101546226	+	0	NA	Intergenic	Intergenic	146643	NM_001024955	18708	Mm.259333	NM_001024955	ENSMUSG00000041417	Pik3r1	PI3K|p50alpha|p55alpha|p85alpha	phosphoinositide-3-kinase regulatory subunit 1	protein-coding
10112	chr6	127286295	127287073	+	0	NA	Intergenic	Intergenic	21283	NR_073373	232386	Mm.257367	NR_073373	ENSMUSG00000107153	Gm38404	D130058E03	predicted gene, 38404	ncRNA
6663	chr4	64142324	64142622	+	0	NA	Intergenic	Intergenic	-95458	NM_011607	21923	Mm.980	NM_011607	ENSMUSG00000028364	Tnc	AI528729|C130033P17Rik|Hxb|TN|TN-C|Ten|cytotactin|tenascin-C	tenascin C	protein-coding
2523	chr10	60252624	60252916	+	0	NA	Intergenic	Intergenic	-24858	NM_001146123	19156	Mm.29978	NM_011179	ENSMUSG00000004207	Psap	AI037048|SGP-1	prosaposin	protein-coding
5079	chr18	78286061	78286283	+	0	NA	intron (NM_030683, intron 3 of 11)	intron (NM_030683, intron 3 of 11)	-79732	NM_001110274	27411	Mm.44158	NM_030683	ENSMUSG00000024552	Slc14a2	UT-A1|UT-A3	solute carrier family 14 (urea transporter), member 2	protein-coding
2823	chr6	86788388	86788525	+	0	NA	intron (NM_013471, intron 1 of 12)	intron (NM_013471, intron 1 of 12)	5128	NM_013471	11746	Mm.259702	NM_013471	ENSMUSG00000029994	Anxa4	AI265406|AIV|AW106930|Anx4|Xanx-4	annexin A4	protein-coding
11230	chr19	47221055	47221351	+	0	NA	intron (NM_021360, intron 1 of 5)	intron (NM_021360, intron 1 of 5)	-7640	NM_001163480	18011	Mm.313651	NM_021360	ENSMUSG00000006435	Neurl1a	2410129E16Rik|AI450910|AI481072|Neu1|Neur1|Neurl|Neurl1|Nlz|Rnf67	neuralized E3 ubiquitin protein ligase 1A	protein-coding
1702	chr1	146955838	146956093	+	0	NA	Intergenic	Intergenic	458278	NM_001357572	215378	Mm.441817	NM_153539	ENSMUSG00000035131	Brinp3	B830045N13Rik|Fam5c	bone morphogenetic protein/retinoic acid inducible neural specific 3	protein-coding
6278	chr16	50478747	50478980	+	0	NA	Intergenic	Intergenic	-46397	NM_001347240	70508	Mm.28940	NM_027444	ENSMUSG00000022641	Bbx	5530401J07Rik|5730403O13Rik	bobby sox HMG box containing	protein-coding
9497	chr7	97070029	97070460	+	0	NA	Intergenic	Intergenic	-11507	NM_001162477	14389	Mm.42033	NM_010248	ENSMUSG00000004508	Gab2	AI463667|D130058I17Rik|p97	growth factor receptor bound protein 2-associated protein 2	protein-coding
2301	chr7	75088325	75088654	+	0	NA	Intergenic	Intergenic	58278	NR_131122	75205	Mm.399304	NR_131122	ENSMUSG00000108803	4930533N22Rik	Gm44904	RIKEN cDNA 4930533N22 gene	ncRNA
2886	chr16	22827832	22828086	+	0	NA	intron (NM_001316746, intron 3 of 7)	Lx9|LINE|L1	-16549	NM_009967	12970	Mm.6253	NM_009967	ENSMUSG00000033501	Crygs	AI327013|Opj|rncat	crystallin, gamma S	protein-coding
4162	chr2	75768763	75769072	+	0	NA	Intergenic	ORR1F|LTR|ERVL-MaLR	-63260	NM_172666	228061	Mm.31227	NM_172666	ENSMUSG00000042410	Agps	5832437L22|9930035G10Rik|AW123847|Adaps|Adas|Adhaps|Adps|Aldhpsy|bs2	alkylglycerone phosphate synthase	protein-coding
9490	chr7	27794563	27794992	+	0	NA	Intergenic	Intergenic	-12419	NM_027703	71163	Mm.440493	NM_027703	ENSMUSG00000030604	Zfp626	4833408D11Rik|4933426I21Rik|7630402I04Rik	zinc finger protein 626	protein-coding
9258	chr15	94607699	94608142	+	0	NA	Intergenic	MER5A|DNA|hAT-Charlie	-18096	NM_008971	19230	Mm.490250	NM_008971	ENSMUSG00000022451	Twf1	A6|Ptk9|twinfilin	twinfilin actin binding protein 1	protein-coding
1949	chr15	3973407	3973683	+	0	NA	intron (NM_134099, intron 3 of 6)	intron (NM_134099, intron 3 of 6)	6028	NM_134099	106052	Mm.234191	NM_134099	ENSMUSG00000022184	Fbxo4	1700096C12Rik|AI851261|AW494535|Fbx4	F-box protein 4	protein-coding
2802	chr3	31077849	31078108	+	0	NA	Intergenic	Intergenic	-17080	NM_011386	20482	Mm.15406	NM_011386	ENSMUSG00000027660	Skil	Skir|SnoN|sno	SKI-like	protein-coding
9285	chr5	14022744	14022984	+	0	NA	Intergenic	RMER6C|LTR|ERVK	-2412	NM_011348	20349	Mm.134093	NM_011348	ENSMUSG00000063531	Sema3e	6430702L12|AA408817|Semah|mKIAA0331	sema domain, immunoglobulin domain (Ig), short basic domain, secreted, (semaphorin) 3E	protein-coding
8254	chr2	125368586	125368930	+	0	NA	intron (NM_007993, intron 23 of 65)	intron (NM_007993, intron 23 of 65)	121243	NM_023595	110074	Mm.282499	NM_023595	ENSMUSG00000027203	Dut	5031412I06Rik|5133400F09Rik|D2Bwg0749e|Dutp|dUTPase	deoxyuridine triphosphatase	protein-coding
11090	chr13	56006640	56007143	+	0	NA	Intergenic	Intergenic	128659	NM_001159513	26914	Mm.283802	NM_012015	ENSMUSG00000015937	H2afy	H2AF12M|mH2a1|macroH2A1	H2A histone family, member Y	protein-coding
6647	chr8	127638970	127639423	+	0	NA	Intergenic	Intergenic	339584	NM_001013581	93742	Mm.299254	NM_033620	ENSMUSG00000025812	Pard3	AA960621|AI256638|Asip|D8Ertd580e|Par-3|Par3|Pard-3|Pard3a|Phip	par-3 family cell polarity regulator	protein-coding
653	chr1	170702630	170702789	+	0	NA	Intergenic	Intergenic	58177	NM_177068	320078	Mm.287131	NM_177068	ENSMUSG00000038463	Olfml2b	1110018N05Rik|4832415H08Rik|AI467542	olfactomedin-like 2B	protein-coding
9487	chr5	131884400	131884845	+	0	NA	TTS (NR_040704)	TTS (NR_040704)	4353	NR_040704	75369	Mm.389696	NR_040704	ENSMUSG00000105773	4930563F08Rik	-	RIKEN cDNA 4930563F08 gene	ncRNA
6425	chr6	48829663	48830035	+	0	NA	Intergenic	Intergenic	11139	NM_023056	65963	Mm.28385	NM_023056	ENSMUSG00000029810	Tmem176b	1810009M01Rik|Clast1|Lr8	transmembrane protein 176B	protein-coding
6398	chr15	80639156	80639461	+	0	NA	intron (NM_010815, intron 3 of 6)	intron (NM_010815, intron 3 of 6)	-6765	NR_105922	102466773		NR_105922	ENSMUSG00000098631	Mir6957	Gm27895|mmu-mir-6957	microRNA 6957	ncRNA
5388	chr13	36159846	36160066	+	0	NA	intron (NM_001039189, intron 1 of 5)	intron (NM_001039189, intron 1 of 5)	42313	NM_024274	69955	Mm.70690	NM_024274	ENSMUSG00000021420	Fars2	Fars1|pheRS	phenylalanine-tRNA synthetase 2 (mitochondrial)	protein-coding
8055	chr5	52119087	52119492	+	0	NA	Intergenic	Intergenic	16728	NR_105845	102466648		NR_105845	ENSMUSG00000098726	Mir6417	Gm27334|mmu-mir-6417	microRNA 6417	ncRNA
4202	chr5	92696580	92696826	+	0	NA	intron (NM_015756, intron 1 of 10)	intron (NM_015756, intron 1 of 10)	13268	NM_015756	27428	Mm.46014	NM_015756	ENSMUSG00000029381	Shroom3	AL022960|D5Ertd287e|Shrm|Shrm3	shroom family member 3	protein-coding
9856	chr16	29490427	29491340	+	0	NA	intron (NM_172613, intron 1 of 29)	intron (NM_172613, intron 1 of 29)	50600	NM_001164612	224079	Mm.54954	NM_172613	ENSMUSG00000038094	Atp13a4	4631413J11Rik|4832416L12|9330174J19Rik	ATPase type 13A4	protein-coding
3991	chr5	23255930	23256185	+	0	NA	intron (NM_001081231, intron 3 of 3)	intron (NM_001081231, intron 3 of 3)	178296	NR_040469	269630	Mm.425231	NR_040469	ENSMUSG00000073147	5031425E22Rik	-	RIKEN cDNA 5031425E22 gene	ncRNA
8336	chr11	72196557	72197177	+	0	NA	intron (NM_001361564, intron 3 of 18)	intron (NM_001361564, intron 3 of 18)	6904	NM_028963	74477	Mm.289697	NM_028963	ENSMUSG00000020807	4933427D14Rik	C85113|Kiaa0753|MNR	RIKEN cDNA 4933427D14 gene	protein-coding
77	chr2	62341122	62341328	+	0	NA	intron (NM_001159543, intron 23 of 24)	intron (NM_001159543, intron 23 of 24)	71006	NM_010074	13482	Mm.1151	NM_010074	ENSMUSG00000035000	Dpp4	Cd26|Dpp-4|THAM	dipeptidylpeptidase 4	protein-coding
4902	chr11	27027588	27027851	+	0	NA	Intergenic	Intergenic	242611	NR_002890	654472	Mm.347777	NR_002890		Gm12070	-	glyceraldehyde-3-phosphate dehydrogenase pseudogene	pseudo
1583	chr14	13559208	13559424	+	0	NA	intron (NM_028052, intron 3 of 5)	L1MB7|LINE|L1	105358	NM_001163032	72003	Mm.317515	NM_028052	ENSMUSG00000056296	Synpr	1500003F20Rik|SPO	synaptoporin	protein-coding
4672	chr11	4294490	4294809	+	0	NA	Intergenic	MIR|SINE|MIR	27853	NM_001039537	16878	Mm.4964	NM_008501	ENSMUSG00000034394	Lif	-	leukemia inhibitory factor	protein-coding
9819	chr14	79187055	79187414	+	0	NA	intron (NM_027906, intron 42 of 44)	intron (NM_027906, intron 42 of 44)	11956	NR_152203	100043765	Mm.435553	NR_152203	ENSMUSG00000115111	Gm4632	-	predicted gene 4632	ncRNA
10660	chr8	117079670	117080051	+	0	NA	intron (NM_029686, intron 3 of 42)	intron (NM_029686, intron 3 of 42)	2589	NM_029686	76645	Mm.159753	NM_029686	ENSMUSG00000034416	Pkd1l2	1700126L06Rik	polycystic kidney disease 1 like 2	protein-coding
10427	chr11	86856415	86856783	+	0	NA	Intergenic	Intergenic	-3941	NR_162780	114483630		NR_162780		Mir12182	mmu-mir-12182	microRNA mir-12182	ncRNA
7773	chr4	107864916	107865372	+	0	NA	intron (NM_001369053, intron 15 of 16)	intron (NM_001369053, intron 15 of 16)	-14611	NM_001282737	17149	Mm.808	NM_001282737	ENSMUSG00000028609	Magoh	Mago-m|Mos2	mago homolog, exon junction complex core component	protein-coding
5365	chr1	79362710	79362996	+	0	NA	Intergenic	Intergenic	77173	NM_001310680	20254	Mm.5038	NM_009129	ENSMUSG00000050711	Scg2	Chgc|SgII	secretogranin II	protein-coding
9376	chr5	99202947	99203396	+	0	NA	Intergenic	Intergenic	49756	NM_181318	320292	Mm.259074	NM_145839	ENSMUSG00000089809	Rasgef1b	4732452O09Rik|GPIgamma4|Gpig4	RasGEF domain family, member 1B	protein-coding
8891	chr9	108796680	108796914	+	0	NA	intron (NM_029634, intron 1 of 5)	intron (NM_029634, intron 1 of 5)	803	NM_029634	76500	Mm.276336	NM_029634	ENSMUSG00000032599	Ip6k2	1500005N04Rik|AW050208|Ihpk2	inositol hexaphosphate kinase 2	protein-coding
6405	chr5	9102648	9102782	+	0	NA	intron (NM_001081029, intron 2 of 4)	intron (NM_001081029, intron 2 of 4)	1978	NM_001081029	652925	Mm.439954	NM_001081029	ENSMUSG00000079659	Tmem243	4930420K17Rik|E030031F02Rik	transmembrane protein 243, mitochondrial	protein-coding
8238	chr1	135691481	135691755	+	0	NA	Intergenic	Intergenic	-28445	NM_001360782	13007	Mm.196484	NM_007791	ENSMUSG00000026421	Csrp1	AA408841|AA959891|AW545626|CRP1|Csrp	cysteine and glycine-rich protein 1	protein-coding
5549	chr17	67705052	67705370	+	0	NA	intron (NM_008480, intron 1 of 62)	MTC|LTR|ERVL-MaLR	7946	NM_008480	16772	Mm.303386	NM_008480	ENSMUSG00000032796	Lama1	AA408497|Lama	laminin, alpha 1	protein-coding
8853	chr12	34997756	34998153	+	0	NA	Intergenic	Intergenic	13193	NM_029294	75456	Mm.79179	NM_029294	ENSMUSG00000092305	Prps1l1	1700011K15Rik	phosphoribosyl pyrophosphate synthetase 1-like 1	protein-coding
2641	chr14	97973045	97973396	+	0	NA	intron (NM_001038610, intron 2 of 10)	intron (NM_001038610, intron 2 of 10)	196545	NM_001038610	13134	Mm.320593	NM_007826	ENSMUSG00000055639	Dach1	Dac|Dach	dachshund family transcription factor 1	protein-coding
10781	chr2	58561740	58562049	+	0	NA	promoter-TSS (NM_001355049)	promoter-TSS (NM_001355049)	-484	NM_001355048	11477	Mm.689	NM_007394	ENSMUSG00000026836	Acvr1	ALK2|ActR-I|ActRIA|Acvr|Acvr1a|Acvrlk2|Alk-2|Alk8|D330013D15Rik|SKR1|Tsk7L	activin A receptor, type 1	protein-coding
9524	chr4	66187067	66187419	+	0	NA	intron (NM_207109, intron 2 of 22)	intron (NM_207109, intron 2 of 22)	217240	NM_019514	56079	Mm.445312	NM_019514	ENSMUSG00000028373	Astn2	1d8|Astnl|bM452J22.1	astrotactin 2	protein-coding
3156	chr13	107059405	107059827	+	0	NA	Intergenic	Intergenic	37046	NR_015471	100040322	Mm.133867	NR_015471	ENSMUSG00000071181	3830408C21Rik	-	RIKEN cDNA 3830408C21 gene	ncRNA
3216	chr2	118309833	118310201	+	0	NA	intron (NM_201367, intron 1 of 2)	intron (NM_201367, intron 1 of 2)	5103	NR_045919	73358	Mm.437192	NR_045919	ENSMUSG00000085889	1700054M17Rik	-	RIKEN cDNA 1700054M17 gene	ncRNA
353	chr5	5719641	5720006	+	0	NA	Intergenic	Intergenic	-25255	NM_028734	74051	Mm.274956	NM_028734	ENSMUSG00000015653	Steap2	4921538B17Rik|AI930049|AW045895|IPCA-1|IPCA1|PCANAP1|STAMP1|STMP	six transmembrane epithelial antigen of prostate 2	protein-coding
828	chr18	32620520	32620721	+	0	NA	Intergenic	Intergenic	-60586	NM_001347610	71683	Mm.292145	NM_027863	ENSMUSG00000090523	Gypc	0610037F22Rik|Cd236r	glycophorin C	protein-coding
7989	chr18	63888448	63888850	+	0	NA	intron (NM_001014981, intron 21 of 27)	intron (NM_001014981, intron 21 of 27)	179954	NM_001014981	104082	Mm.30850	NM_001014981	ENSMUSG00000040560	Wdr7	AI462727|TRAG|mKIAA0541	WD repeat domain 7	protein-coding
8981	chr1	131094661	131094841	+	0	NA	intron (NM_008551, intron 1 of 9)	MIR3|SINE|MIR	3092	NM_008551	17164	Mm.221235	NM_008551	ENSMUSG00000016528	Mapkapk2	AA960234|MAPKAP-K2|MK-2|MK2|Rps6kc1	MAP kinase-activated protein kinase 2	protein-coding
8618	chr8	45693259	45693655	+	0	NA	intron (NM_001310708, intron 1 of 19)	intron (NM_001310708, intron 1 of 19)	31464	NM_001310708	234214	Mm.211096	NM_172752	ENSMUSG00000031626	Sorbs2	2010203O03Rik|9430041O17Rik|A530071H08|Argbp2|mKIAA0777|nArgBP2	sorbin and SH3 domain containing 2	protein-coding
10406	chr4	152354046	152354671	+	0	NA	intron (NM_001369243, intron 3 of 40)	intron (NM_001369243, intron 3 of 40)	15704	NM_001369243	269610	Mm.40192	NM_029216	ENSMUSG00000005045	Chd5	4930532L22Rik|AW060752|B230399N07Rik|CHD-5	chromodomain helicase DNA binding protein 5	protein-coding
6442	chr6	120110206	120110487	+	0	NA	intron (NM_016718, intron 1 of 3)	intron (NM_016718, intron 1 of 3)	16966	NM_016718	29862	Mm.103668	NM_016718	ENSMUSG00000041377	Ninj2	-	ninjurin 2	protein-coding
11405	chr5	38544396	38545232	+	0	NA	intron (NM_011715, intron 5 of 14)	intron (NM_011715, intron 5 of 14)	16885	NM_011715	22388	Mm.2654	NM_011715	ENSMUSG00000005103	Wdr1	Aip1|D5Wsu185e|rede	WD repeat domain 1	protein-coding
10363	chr17	80157248	80157586	+	0	NA	intron (NM_176963, intron 4 of 6)	intron (NM_176963, intron 4 of 6)	29946	NM_176963	319625	Mm.29098	NM_176963	ENSMUSG00000035473	Galm	A530057M15Rik|AU015645|AU020959	galactose mutarotase	protein-coding
8519	chr12	107753026	107753326	+	0	NA	Intergenic	Intergenic	-17688	NR_045973	74968	Mm.359821	NR_045973	ENSMUSG00000085641	4930465M20Rik	4930431H15Rik	RIKEN cDNA 4930465M20 gene	ncRNA
5974	chr9	45201261	45201728	+	0	NA	intron (NM_001198971, intron 1 of 4)	intron (NM_001198971, intron 1 of 4)	2541	NM_145403	214523	Mm.436756	NM_145403	ENSMUSG00000032091	Tmprss4	CAP2|mCAP2	transmembrane protease, serine 4	protein-coding
2716	chr5	117164498	117164912	+	0	NA	intron (NM_001081308, intron 1 of 19)	MTE2a|LTR|ERVL-MaLR	31117	NM_001081308	330177	Mm.24343	NM_183306	ENSMUSG00000061288	Taok3	2900006A08Rik|A130052D22|A430105I05Rik	TAO kinase 3	protein-coding
6190	chr3	79491702	79491948	+	0	NA	intron (NM_001162999, intron 10 of 16)	intron (NM_001162999, intron 10 of 16)	75854	NM_001162999	329679	Mm.244005	NM_001162999	ENSMUSG00000061175	Fnip2	D630023B12Rik|mKIAA1450	folliculin interacting protein 2	protein-coding
10828	chr7	93934637	93935135	+	0	NA	Intergenic	ERVB4_3-LTR_MM|LTR|ERVK	-750710	NM_001358087	100040298	Mm.260904	NM_001358087		Gm15501	EyeLinc5	predicted pseudogene 15501	protein-coding
1440	chr4	145329677	145330061	+	0	NA	Intergenic	RLTR19A|LTR|ERVK	-14705	NM_009401	21941	Mm.12810	NM_009401	ENSMUSG00000028602	Tnfrsf8	Cd30|D1S166E|Ki|Ki-1	tumor necrosis factor receptor superfamily, member 8	protein-coding
4140	chr19	56176083	56176422	+	0	NA	Intergenic	MLT1H|LTR|ERVL-MaLR	-111660	NM_001329936	226243	Mm.25791	NM_146101	ENSMUSG00000025075	Habp2	AI035669|FSAP|HABP|HGFAL|PHBP	hyaluronic acid binding protein 2	protein-coding
5003	chr2	94089882	94090434	+	0	NA	intron (NM_019657, intron 3 of 10)	intron (NM_019657, intron 3 of 10)	67751	NM_019657	56348	Mm.22505	NM_019657	ENSMUSG00000027195	Hsd17b12	2610510O05Rik|AI172963|KIK-I|Kik1	hydroxysteroid (17-beta) dehydrogenase 12	protein-coding
998	chr15	90666798	90667239	+	0	NA	intron (NM_001357979, intron 1 of 18)	intron (NM_001357979, intron 1 of 18)	12370	NM_001357979	66871	Mm.290991	NM_025815	ENSMUSG00000052560	Cpne8	1200003E11Rik|1500031E20Rik	copine VIII	protein-coding
11096	chr6	51895042	51896129	+	0	NA	intron (NM_018773, intron 9 of 12)	intron (NM_018773, intron 9 of 12)	116964	NM_018773	54353	Mm.221479	NM_018773	ENSMUSG00000059182	Skap2	2610021A10Rik|AA960083|BB137539|RA70|SKAP-HOM|Saps|Scap2|mSKAP55R	src family associated phosphoprotein 2	protein-coding
3529	chr14	60409585	60410260	+	0	NA	Intergenic	Intergenic	32230	NM_028113	72125	Mm.275499	NM_028113	ENSMUSG00000021986	Amer2	2600011E07Rik|Fam123a	APC membrane recruitment 2	protein-coding
5442	chr3	93386867	93387101	+	0	NA	Intergenic	B1F|SINE|Alu	-6715	NM_009100	20129	Mm.1417	NM_009100	ENSMUSG00000041984	Rptn	-	repetin	protein-coding
2542	chr9	66116910	66117310	+	0	NA	intron (NM_019727, intron 1 of 14)	intron (NM_019727, intron 1 of 14)	7776	NM_019727	56440	Mm.271891	NM_019727	ENSMUSG00000032382	Snx1	-	sorting nexin 1	protein-coding
4615	chr10	118749813	118750102	+	0	NA	Intergenic	Intergenic	-34231	NR_155867	102636202	Mm.407006	NR_155867		Gm33337	-	predicted gene, 33337	ncRNA
10879	chr8	12758642	12758833	+	0	NA	intron (NR_121603, intron 1 of 29)	intron (NR_121603, intron 1 of 29)	1721	NM_001293668	50770	Mm.257837	NM_015804	ENSMUSG00000031441	Atp11a	4930558F19Rik|AU040868|Atpc1h|Ih	ATPase, class VI, type 11A	protein-coding
10372	chr13	92650974	92651413	+	0	NA	intron (NM_172588, intron 1 of 11)	intron (NM_172588, intron 1 of 11)	40055	NM_172588	218442	Mm.297970	NM_172588	ENSMUSG00000021703	Serinc5	A130038L21Rik|AIGP3|C86123|TPO1	serine incorporator 5	protein-coding
8936	chr15	34419879	34420224	+	0	NA	intron (NM_001358780, intron 10 of 18)	intron (NM_001358780, intron 10 of 18)	23174	NM_009083	19946	Mm.358632	NM_009083	ENSMUSG00000058600	Rpl30	-	ribosomal protein L30	protein-coding
3577	chr11	76415049	76415349	+	0	NA	non-coding (NR_111896, exon 4 of 4)	non-coding (NR_111896, exon 4 of 4)	8056	NM_023355	56322	Mm.18803	NM_019818	ENSMUSG00000020843	Timm22	Tim22	translocase of inner mitochondrial membrane 22	protein-coding
7108	chr1	9641276	9641517	+	0	NA	Intergenic	MTE2a|LTR|ERVL-MaLR	-10304	NR_015470	72481	Mm.279818	NR_015470	ENSMUSG00000079671	2610203C22Rik	2310007M24Rik	RIKEN cDNA 2610203C22 gene	ncRNA
8965	chr5	115657657	115657890	+	0	NA	intron (NR_151599, intron 7 of 10)	B3|SINE|B2	-4187	NR_151600	75665	Mm.233914	NM_001080808	ENSMUSG00000041609	Bicdl1	2210403N09Rik|BICDR-1|Ccdc64	BICD family like cargo adaptor 1	protein-coding
2777	chr17	79470631	79470793	+	0	NA	Intergenic	Intergenic	7173	NR_033463	74622	Mm.311921	NR_033463		4930429F11Rik	-	RIKEN cDNA 4930429F11 gene	ncRNA
2982	chr15	6056855	6057268	+	0	NA	Intergenic	Intergenic	-12357	NR_155429	105245876	Mm.128197	NR_155428		Gm41259	-	predicted gene, 41259	ncRNA
2778	chr7	113655420	113655678	+	0	NA	Intergenic	B2_Mm2|SINE|B2	-90562	NR_126544	69295	Mm.396150	NR_126544	ENSMUSG00000084984	Far1os	1700006P19Rik	fatty acyl CoA reductase 1, opposite strand	ncRNA
8009	chr15	56344443	56344955	+	0	NA	Intergenic	Intergenic	-345245	NR_002874	594843	Mm.484850	NR_002874	ENSMUSG00000086541	Has2os	EG594843|Has2as|Hasnt	hyaluronan synthase 2, opposite strand	ncRNA
661	chr1	32328946	32329226	+	0	NA	intron (NM_133235, intron 2 of 8)	intron (NM_133235, intron 2 of 8)	156364	NM_133235	170771	Mm.336594	NM_133235	ENSMUSG00000026058	Khdrbs2	6330586C16Rik|Slim1|Slm-1|Slm1|TG-RP135|Tg(LRRK2*R1441G)135Cjli|mSLM-1	KH domain containing, RNA binding, signal transduction associated 2	protein-coding
4012	chr1	26395625	26396335	+	0	NA	Intergenic	Intergenic	291480	NM_001033764	210940	Mm.297614	NM_001033764	ENSMUSG00000073722	4931408C20Rik	-	RIKEN cDNA 4931408C20 gene	protein-coding
11282	chr8	109754702	109755054	+	0	NA	Intergenic	Lx8|LINE|L1	-17098	NM_001368352	52335	Mm.276770	NM_001080930	ENSMUSG00000069895	Atxn1l	AW558552|Boat|C330011L24Rik|D6Mgi37|D8Ertd587e	ataxin 1-like	protein-coding
5116	chr5	43437647	43437815	+	0	NA	Intergenic	Intergenic	-77838	NM_001135172	109323	Mm.275553	NM_175425	ENSMUSG00000061535	C1qtnf7	5530401N20Rik|8430425G24Rik|Adig|Ctrp7	C1q and tumor necrosis factor related protein 7	protein-coding
10345	chr19	6819167	6819581	+	0	NA	Intergenic	Intergenic	10570	NR_039555	100628576		NR_039555	ENSMUSG00000104884	Mir5046	mmu-mir-5046|mu-mir-5046	microRNA 5046	ncRNA
6750	chr2	122809009	122809488	+	0	NA	intron (NR_027888, intron 9 of 9)	intron (NR_027888, intron 9 of 9)	27249	NM_021507	59010	Mm.28986	NM_021507	ENSMUSG00000005803	Sqor	0610039J17Rik|4930557M22Rik|Sqrdl	sulfide quinone oxidoreductase	protein-coding
4753	chr12	52396406	52396788	+	0	NA	Intergenic	Intergenic	84012	NR_136881	102638611	Mm.363799	NR_136881	ENSMUSG00000111982	Gm35135	-	predicted gene, 35135	ncRNA
10371	chr14	46790779	46790997	+	0	NA	Intergenic	MER3|DNA|hAT-Charlie	-2531	NM_009919	12793	Mm.3261	NM_009919	ENSMUSG00000015759	Cnih1	0610007J15|CNIH-1|Cnih	cornichon family AMPA receptor auxiliary protein 1	protein-coding
4845	chr1	90234642	90234778	+	0	NA	Intergenic	Intergenic	30730	NM_001271607	12778	Mm.6522	NM_007722	ENSMUSG00000044337	Ackr3	AW541270|CXC-R7|CXCR-7|Cmkor1|Cxcr7|RDC-1|Rdc1	atypical chemokine receptor 3	protein-coding
4548	chr1	9947615	9947931	+	0	NA	Intergenic	Intergenic	-3655	NR_024067	73824	Mm.28311	NR_024067	ENSMUSG00000098234	Snhg6	1110008H02Rik	small nucleolar RNA host gene 6	ncRNA
93	chr18	38985910	38986365	+	0	NA	Intergenic	MIR|SINE|MIR	-7008	NM_001361073	71302	Mm.329396	NM_175164	ENSMUSG00000036452	Arhgap26	1810044B20Rik|2610010G17Rik|4933432P15Rik|AI853435|mKIAA0621	Rho GTPase activating protein 26	protein-coding
3858	chr13	33561633	33562092	+	0	NA	TTS (NR_131141)	TTS (NR_131141)	7007	NR_131140	619715	Mm.390575	NR_131140	ENSMUSG00000112963	Gm6093	EG619715	predicted gene 6093	ncRNA
4664	chr14	117754794	117754999	+	0	NA	intron (NM_001079844, intron 4 of 9)	MTC|LTR|ERVL-MaLR	198951	NR_105747	102465148		NR_105747	ENSMUSG00000098648	Mir6239	Gm28025|mmu-mir-6239	microRNA 6239	ncRNA
8255	chr11	117979094	117979880	+	0	NA	Intergenic	Intergenic	-7370	NR_151726	74451	Mm.28864	NM_133757	ENSMUSG00000017715	Pgs1	2610019F11Rik|4933424M23Rik|SAF	phosphatidylglycerophosphate synthase 1	protein-coding
6103	chr1	143466129	143466440	+	0	NA	Intergenic	MER89|LTR|ERV1	-174413	NM_020025	26878	Mm.285580	NM_020025	ENSMUSG00000033849	B3galt2	-	UDP-Gal:betaGlcNAc beta 1,3-galactosyltransferase, polypeptide 2	protein-coding
7792	chr3	97898169	97898888	+	0	NA	Intergenic	Intergenic	-2699	NM_011342	20333	Mm.2551	NM_011342	ENSMUSG00000027879	Sec22b	4930564D15Rik|AA517334|AI480645|C81333|ERS-24|Sec22l1	SEC22 homolog B, vesicle trafficking protein	protein-coding
7646	chr18	20956622	20957186	+	0	NA	intron (NM_026301, intron 1 of 5)	RMER1A|Other|Other	-4460	NM_001364973	67664	Mm.45980	NM_026301	ENSMUSG00000033107	Rnf125	4930553F04Rik|C730049O14Rik	ring finger protein 125	protein-coding
1277	chr13	17585616	17586156	+	0	NA	intron (NM_138654, intron 6 of 13)	intron (NM_138654, intron 6 of 13)	108879	NM_138654	192136	Mm.364180	NM_138654	ENSMUSG00000055137	Sugct	5033411D12Rik|D17907	succinyl-CoA glutarate-CoA transferase	protein-coding
11438	chr9	42273679	42274163	+	0	NA	Intergenic	Intergenic	-9621	NM_172769	235293	Mm.32700	NM_172769	ENSMUSG00000032018	Sc5d	A830037K02|A830073K23Rik|Sc5dl	sterol-C5-desaturase	protein-coding
3770	chr6	119906310	119906476	+	0	NA	intron (NR_149727, intron 1 of 10)	intron (NR_149727, intron 1 of 10)	3695	NM_001166381	19365	Mm.149	NM_011236	ENSMUSG00000030166	Rad52	Rad52yh	RAD52 homolog, DNA repair protein	protein-coding
5185	chr13	94153635	94153947	+	0	NA	intron (NM_172589, intron 2 of 3)	intron (NM_172589, intron 2 of 3)	95995	NM_172589	218454	Mm.316553	NM_172589	ENSMUSG00000045312	Lhfpl2	6030465B15|AI447312|AW050335|mKIAA0206|vgim	lipoma HMGIC fusion partner-like 2	protein-coding
6317	chr4	88155591	88155794	+	0	NA	intron (NM_001081184, intron 5 of 43)	intron (NM_001081184, intron 5 of 43)	33652	NR_030478	735282		NR_030478	ENSMUSG00000070077	Mir491	Mirn491|mir-491|mmu-mir-491	microRNA 491	ncRNA
8591	chr5	31052504	31052633	+	0	NA	intron (NM_027855, intron 4 of 6)	intron (NM_027855, intron 4 of 6)	-2212	NM_023525	69719	Mm.305535	NM_023525	ENSMUSG00000013629	Cad	2410008J01Rik|AU018859|Cpad	carbamoyl-phosphate synthetase 2, aspartate transcarbamylase, and dihydroorotase	protein-coding
7811	chr12	16875360	16875563	+	0	NA	Intergenic	Intergenic	-19517	NM_009072	19878	Mm.276024	NM_009072	ENSMUSG00000020580	Rock2	B230113H15Rik|ROKalpha|Rho-kinase|Rock-II|Rock2m|mKIAA0619	Rho-associated coiled-coil containing protein kinase 2	protein-coding
5323	chr8	22266827	22267026	+	0	NA	Intergenic	Intergenic	-16515	NM_199257	234129	Mm.450553	NM_181851	ENSMUSG00000031481	Tpte	Pten2	transmembrane phosphatase with tensin homology	protein-coding
10195	chr8	74841873	74842305	+	0	NA	Intergenic	Intergenic	-31085	NM_027837	71597	Mm.158735	NM_027837	ENSMUSG00000031621	Isx	9130012O13Rik|Pix-1	intestine specific homeobox	protein-coding
10455	chr1	161487047	161487437	+	0	NA	Intergenic	Intergenic	-7415	NM_183391	240873	Mm.276823	NM_183391	ENSMUSG00000066755	Tnfsf18	Gitrl|Tnlg2a	tumor necrosis factor (ligand) superfamily, member 18	protein-coding
940	chr11	90240718	90241237	+	0	NA	Intergenic	MER67B|LTR|ERV1	-8499	NM_026178	67468	Mm.277518	NM_026178	ENSMUSG00000003948	Mmd	1200017E07Rik|1810073C06Rik|AA690185	monocyte to macrophage differentiation-associated	protein-coding
1056	chr16	15360807	15361118	+	0	NA	Intergenic	L1MA9|LINE|L1	233556	NM_023585	70620	Mm.235407	NM_023585	ENSMUSG00000022674	Ube2v2	1110021H13Rik|4632410D19Rik|5730524P06Rik|6820402M05|AI848315|C81524|MMS2	ubiquitin-conjugating enzyme E2 variant 2	protein-coding
10598	chr13	112438976	112439671	+	0	NA	Intergenic	MTD|LTR|ERVL-MaLR	-24747	NM_010560	16195	Mm.4364	NM_010560	ENSMUSG00000021756	Il6st	5133400A03Rik|AA389424|BB405851|CD130|D13Ertd699e|gp130	interleukin 6 signal transducer	protein-coding
508	chr7	69607049	69607281	+	0	NA	Intergenic	Intergenic	111071	NR_045940	73796	Mm.410832	NR_045940	ENSMUSG00000108885	4930402F11Rik	-	RIKEN cDNA 4930402F11 gene	ncRNA
5858	chr14	37104808	37105475	+	0	NA	intron (NM_001206684, intron 2 of 2)	intron (NM_001206684, intron 2 of 2)	4960	NM_001206684	70045	Mm.271619	NM_001206684	ENSMUSG00000096001	2610528A11Rik	AW494830|Gpr15l	RIKEN cDNA 2610528A11 gene	protein-coding
8334	chr7	114183463	114183742	+	0	NA	Intergenic	L2|LINE|L2	-65821	NM_025846	66922	Mm.276572	NM_025846	ENSMUSG00000055723	Rras2	2610016H24Rik|C86394|TC21	related RAS viral (r-ras) oncogene 2	protein-coding
704	chr7	118520334	118520514	+	0	NA	intron (NM_001304758, intron 5 of 6)	L1MB4|LINE|L1	12932	NM_001304758	12850	Mm.20634	NM_009940	ENSMUSG00000030652	Coq7	clk-1	demethyl-Q 7	protein-coding
1873	chr5	36493943	36494243	+	0	NA	intron (NM_001113362, intron 14 of 14)	intron (NM_001113362, intron 14 of 14)	9505	NM_025725	66717	Mm.42368	NM_025725	ENSMUSG00000050677	Ccdc96	4921513E08Rik	coiled-coil domain containing 96	protein-coding
6177	chr7	100990887	100991293	+	0	NA	Intergenic	Intergenic	20908	NM_001302347	18442	Mm.3000	NM_008773	ENSMUSG00000032860	P2ry2	P2U1|P2Y2	purinergic receptor P2Y, G-protein coupled 2	protein-coding
10017	chr11	104561056	104561298	+	0	NA	intron (NR_130177, intron 2 of 5)	intron (NR_130177, intron 2 of 5)	1021	NR_130177	100415912	Mm.446786	NR_130177		Gm11665	Gm11664	predicted gene 11665	ncRNA
5932	chr6	51494890	51495282	+	0	NA	Intergenic	RLTR30D2_MM|LTR|ERV1	23834	NM_001355002	12417	Mm.280968	NM_007624	ENSMUSG00000029836	Cbx3	HP1g|M32	chromobox 3	protein-coding
1125	chr6	100781674	100782026	+	0	NA	intron (NM_198612, intron 3 of 6)	MLT1A|LTR|ERVL-MaLR	-51788	NM_182939	232314	Mm.27223	NM_182939	ENSMUSG00000052144	Ppp4r2	BE691708|C230060M08Rik	protein phosphatase 4, regulatory subunit 2	protein-coding
1531	chr1	131277089	131277243	+	0	NA	intron (NM_019777, intron 2 of 21)	intron (NM_019777, intron 2 of 21)	2397	NM_019777	56489	Mm.386783	NM_019777	ENSMUSG00000042349	Ikbke	AW558201|IKK-E|IKK-i|IKKepsilon|Ikki	inhibitor of kappaB kinase epsilon	protein-coding
9777	chr14	30240908	30241309	+	0	NA	intron (NM_001083616, intron 3 of 46)	intron (NM_001083616, intron 3 of 46)	112378	NM_001083616	12289	Mm.9772	NM_028981	ENSMUSG00000015968	Cacna1d	8430418G19Rik|C79217|Cach3|Cacn4|Cacnl1a2|Cav1.3|Cchl1a|Cchl1a2|D-LTCC	calcium channel, voltage-dependent, L type, alpha 1D subunit	protein-coding
186	chr14	27156116	27156297	+	0	NA	intron (NM_001289686, intron 2 of 12)	intron (NM_001289686, intron 2 of 12)	12213	NM_001289686	71704	Mm.248606	NM_027871	ENSMUSG00000021895	Arhgef3	1200004I24Rik|9830169H03Rik|C76747|Xpln	Rho guanine nucleotide exchange factor (GEF) 3	protein-coding
5972	chr10	96349170	96349596	+	0	NA	Intergenic	Intergenic	123176	NR_110448	74881	Mm.410819	NR_110448	ENSMUSG00000112762	4930459C07Rik	-	RIKEN cDNA 4930459C07 gene	ncRNA
10115	chr17	14635683	14636282	+	0	NA	Intergenic	Intergenic	58280	NM_011581	21826	Mm.26688	NM_011581	ENSMUSG00000023885	Thbs2	TSP2|Thbs-2	thrombospondin 2	protein-coding
10954	chr5	32867857	32868373	+	0	NA	intron (NM_001025426, intron 4 of 42)	intron (NM_001025426, intron 4 of 42)	4394	NM_001025426	277854	Mm.101524	NM_177786	ENSMUSG00000037426	Depdc5	AV016528	DEP domain containing 5	protein-coding
6387	chr4	59524965	59525220	+	0	NA	intron (NM_178164, intron 1 of 13)	PB1D10|SINE|Alu	24272	NM_144904	230257	Mm.331640	NM_144904	ENSMUSG00000028382	Ptbp3	5830471K22Rik|AA407443|AI462022|AW107884|C86549|Rod1	polypyrimidine tract binding protein 3	protein-coding
1419	chr1	40179550	40179826	+	0	NA	Intergenic	Intergenic	-45392	NM_008362	16177	Mm.896	NM_008362	ENSMUSG00000026072	Il1r1	CD121a|CD121b|IL-1R1|IL-iR|Il1r-1	interleukin 1 receptor, type I	protein-coding
4510	chr8	121468251	121469017	+	0	NA	Intergenic	Intergenic	73320	NM_029597	76405	Mm.165697	NM_029597	ENSMUSG00000031809	1700018B08Rik	1700084O22Rik	RIKEN cDNA 1700018B08 gene	protein-coding
6300	chr14	14518935	14519270	+	0	NA	Intergenic	Intergenic	172607	NM_008369	16188	Mm.425857	NM_008369	ENSMUSG00000068758	Il3ra	CD123|CDw123|SUT-1	interleukin 3 receptor, alpha chain	protein-coding
8976	chr4	82026157	82026613	+	0	NA	Intergenic	Intergenic	-38995	NR_040659	545641	Mm.216028	NR_040659	ENSMUSG00000085022	Gm5860	EG545641	predicted gene 5860	ncRNA
9011	chr7	63817100	63817621	+	0	NA	Intergenic	MIRc|SINE|MIR	-99497	NM_001256311	381994	Mm.425466	NM_001256311	ENSMUSG00000095061	E030018B13Rik	Gm1697	RIKEN cDNA E030018B13 gene	protein-coding
8187	chr1	135688790	135688958	+	0	NA	Intergenic	Intergenic	-31189	NM_001360782	13007	Mm.196484	NM_007791	ENSMUSG00000026421	Csrp1	AA408841|AA959891|AW545626|CRP1|Csrp	cysteine and glycine-rich protein 1	protein-coding
9191	chr11	113478172	113478569	+	0	NA	intron (NM_001362937, intron 5 of 10)	intron (NM_001362937, intron 5 of 10)	87445	NM_027216	69806	Mm.341021	NM_027216	ENSMUSG00000041654	Slc39a11	1810074D23Rik|ZIP-11	solute carrier family 39 (metal ion transporter), member 11	protein-coding
6113	chr16	22067411	22067967	+	0	NA	intron (NM_183029, intron 12 of 15)	intron (NM_183029, intron 12 of 15)	14002	NR_163734	239760		NR_163734		Ndufa11b	EG239760|Gm4943	NADH:ubiquinone oxidoreductase subunit A11B	pseudo
6401	chr13	38276509	38276971	+	0	NA	Intergenic	Intergenic	-68976	NM_007556	12161	Mm.385759	NM_007556	ENSMUSG00000039004	Bmp6	D13Wsu115e|Vgr1	bone morphogenetic protein 6	protein-coding
5999	chr13	106551243	106551588	+	0	NA	Intergenic	Intergenic	385543	NM_001360897	76582	Mm.132208	NM_029665	ENSMUSG00000042590	Ipo11	1700081H05Rik|2510001A17Rik|AI314624|AW555235|E330021B14Rik|Ranbp11	importin 11	protein-coding
7055	chr1	93748484	93748918	+	0	NA	intron (NM_025920, intron 2 of 5)	intron (NM_025920, intron 2 of 5)	6137	NM_025920	67026	Mm.272356	NM_025920	ENSMUSG00000026279	Thap4	2010320B01Rik	THAP domain containing 4	protein-coding
7097	chr5	131961745	131962219	+	0	NA	intron (NM_001363480, intron 4 of 19)	MTD|LTR|ERVL-MaLR	81713	NR_040704	75369	Mm.389696	NR_040704	ENSMUSG00000105773	4930563F08Rik	-	RIKEN cDNA 4930563F08 gene	ncRNA
4279	chr3	152040732	152041126	+	0	NA	Intergenic	Intergenic	124971	NM_016867	54120	Mm.97	NM_016867	ENSMUSG00000039131	Gipc2	2200002N01Rik|AU021850|Semcap2	GIPC PDZ domain containing family, member 2	protein-coding
6428	chr2	11496515	11496815	+	0	NA	intron (NM_001177758, intron 1 of 14)	MTEb|LTR|ERVL-MaLR	5425	NM_001177754	170768	Mm.19669	NM_133232	ENSMUSG00000026773	Pfkfb3	E330010H22Rik|iPFK-2|uPFK-2	6-phosphofructo-2-kinase/fructose-2,6-biphosphatase 3	protein-coding
8750	chr5	129929997	129930724	+	0	NA	Intergenic	Intergenic	-11749	NM_001001327	69568	Mm.288718	NM_027121	ENSMUSG00000066735	Vkorc1l1	2310024K08Rik	vitamin K epoxide reductase complex, subunit 1-like 1	protein-coding
3742	chr3	109593006	109593425	+	0	NA	intron (NM_020505, intron 19 of 26)	intron (NM_020505, intron 19 of 26)	19208	NM_146139	57257	Mm.282257	NM_020505	ENSMUSG00000033721	Vav3	A530094I06Rik|AA986410|Idd18.1	vav 3 oncogene	protein-coding
2055	chr18	5123318	5123648	+	0	NA	Intergenic	Intergenic	42248	NR_153824	102637682	Mm.451914	NR_153824		Gm26682	Gm38715	predicted gene, 26682	ncRNA
10984	chr11	32705127	32705535	+	0	NA	intron (NM_001363353, intron 3 of 13)	intron (NM_001363353, intron 3 of 13)	62776	NM_001363355	103583	Mm.28017	NM_134015	ENSMUSG00000020271	Fbxw11	2310065A07Rik|AA536858|BTRC2|BTRCP2|Fbxw1b|HOS	F-box and WD-40 domain protein 11	protein-coding
1340	chr1	131072338	131072879	+	0	NA	intron (NM_008551, intron 1 of 9)	intron (NM_008551, intron 1 of 9)	25235	NM_008551	17164	Mm.221235	NM_008551	ENSMUSG00000016528	Mapkapk2	AA960234|MAPKAP-K2|MK-2|MK2|Rps6kc1	MAP kinase-activated protein kinase 2	protein-coding
10107	chr15	98941535	98941928	+	0	NA	Intergenic	Intergenic	-7341	NM_011654	22143	Mm.392113	NM_011654	ENSMUSG00000023004	Tuba1b	Tuba2	tubulin, alpha 1B	protein-coding
2190	chr6	45376357	45376600	+	0	NA	intron (NM_001004357, intron 1 of 23)	intron (NM_001004357, intron 1 of 23)	316417	NM_001004357	66797	Mm.440084	NM_025771	ENSMUSG00000039419	Cntnap2	5430425M22Rik|Caspr2|mKIAA0868	contactin associated protein-like 2	protein-coding
5223	chr7	78995838	78996124	+	0	NA	Intergenic	Intergenic	-57245	NM_007424	11595	Mm.358571	NM_007424	ENSMUSG00000030607	Acan	Agc|Agc1|CSPCP|Cspg1|b2b183Clo|cmd	aggrecan	protein-coding
11245	chr6	7200634	7201129	+	0	NA	Intergenic	Intergenic	244863	NM_001077713	71238	Mm.389086	NM_001077713	ENSMUSG00000042505	Sdhaf3	0610005M07Rik|4933430A16Rik|Acn9	succinate dehydrogenase complex assembly factor 3	protein-coding
803	chr5	49414350	49414520	+	0	NA	Intergenic	Intergenic	-128776	NM_001199244	80334	Mm.160172	NM_030265	ENSMUSG00000029088	Kcnip4	AV032399|Calp|Calp250|KChIP4|KChIP4a	Kv channel interacting protein 4	protein-coding
3601	chr5	86078611	86079200	+	0	NA	intron (NM_001310639, intron 2 of 7)	intron (NM_001310639, intron 2 of 7)	7159	NM_001310639	56792	Mm.131237	NM_019992	ENSMUSG00000029254	Stap1	AI586015|Brdg1|STAP-1	signal transducing adaptor family member 1	protein-coding
5824	chr11	61608108	61608362	+	0	NA	Intergenic	Intergenic	-28548	NM_001362587	13855	Mm.139695	NM_010148	ENSMUSG00000001036	Epn2	9530051D10Rik|AA536924|Ibp2	epsin 2	protein-coding
5084	chr7	127162597	127162827	+	0	NA	Intergenic	Intergenic	-24889	NM_001037810	20737	Mm.283714	NM_009259	ENSMUSG00000051457	Spn	A630014B01Rik|Cd43|Galgp|Ly-48|Ly48	sialophorin	protein-coding
918	chr15	84235719	84236022	+	0	NA	intron (NM_133167, intron 1 of 12)	intron (NM_133167, intron 1 of 12)	3827	NM_133167	170736	Mm.323892	NM_133167	ENSMUSG00000022438	Parvb	AI595373|AW742462|D15Gsk1|affixin	parvin, beta	protein-coding
1895	chr16	49953895	49953977	+	0	NA	Intergenic	Intergenic	-1894	NR_153658	100503490	Mm.72499	NR_153658		Gm19723	-	predicted gene, 19723	ncRNA
2368	chr5	35929357	35929577	+	0	NA	intron (NM_027373, intron 1 of 16)	ID4_|SINE|ID	36148	NM_027373	70292	Mm.125167	NM_027373	ENSMUSG00000029094	Afap1	2600003E23Rik|9630044L16Rik|AI848729|Afap|mKIAA3018	actin filament associated protein 1	protein-coding
4398	chr5	91210062	91210622	+	0	NA	Intergenic	Intergenic	70743	NM_009704	11839	Mm.8039	NM_009704	ENSMUSG00000029378	Areg	AR|Mcub|Sdgf	amphiregulin	protein-coding
3203	chr6	101219061	101219345	+	0	NA	intron (NM_018884, intron 3 of 9)	RMER30|DNA|hAT-Charlie	158694	NM_018884	55983	Mm.321654	NM_018884	ENSMUSG00000035357	Pdzrn3	1110020C07Rik|AI429718|AL023082|LNX3|SEMACAP3|Semcap3	PDZ domain containing RING finger 3	protein-coding
2165	chr5	90893489	90893571	+	0	NA	TTS (NM_008176)	TTS (NM_008176)	2285	NM_008176	14825	Mm.21013	NM_008176	ENSMUSG00000029380	Cxcl1	Fsp|Gro1|KC|Mgsa|N51|Scyb1|gro	chemokine (C-X-C motif) ligand 1	protein-coding
3281	chr13	113686652	113686926	+	0	NA	Intergenic	Intergenic	-23113	NM_019960	56534	Mm.41410	NM_019960	ENSMUSG00000051456	Hspb3	2310035K17Rik|AI844863|Hsbp3|spb3	heat shock protein 3	protein-coding
6535	chr1	66700226	66700426	+	0	NA	promoter-TSS (NM_001310644)	promoter-TSS (NM_001310644)	-505	NM_001310644	66646	Mm.240912	NM_025683	ENSMUSG00000026005	Rpe	2810429B02Rik|5730518J08Rik	ribulose-5-phosphate-3-epimerase	protein-coding
3761	chr19	4817372	4817585	+	0	NA	Intergenic	ORR1A2|LTR|ERVL-MaLR	-5844	NM_019869	56275	Mm.276338	NM_019869	ENSMUSG00000006456	Rbm14	1300007E16Rik|PSP2|Sytip|p16|p16K	RNA binding motif protein 14	protein-coding
687	chr18	81864939	81865409	+	0	NA	Intergenic	Intergenic	126906	NR_039589	100628596		NR_039589	ENSMUSG00000093036	Mir5127	mmu-mir-5127|mu-mir-5127	microRNA 5127	ncRNA
6404	chr1	169998716	169999143	+	0	NA	intron (NM_022563, intron 7 of 16)	intron (NM_022563, intron 7 of 16)	29520	NR_040438	67303	Mm.396611	NR_040438	ENSMUSG00000097503	3110045C21Rik	AI838577	RIKEN cDNA 3110045C21 gene	ncRNA
5423	chr4	129951627	129951915	+	0	NA	Intergenic	Intergenic	-8603	NR_040647	72225	Mm.102193	NR_040647		1700003M07Rik	-	RIKEN cDNA 1700003M07 gene	ncRNA
1809	chr16	45890560	45890711	+	0	NA	Intergenic	Intergenic	-45884	NM_001357078	208177	Mm.211477	NM_153412	ENSMUSG00000033149	Phldb2	AV253284|C820004H04Rik|LL5b|LL5beta	pleckstrin homology like domain, family B, member 2	protein-coding
3852	chr13	34316623	34316884	+	0	NA	intron (NM_001033167, intron 1 of 10)	intron (NM_001033167, intron 1 of 10)	28429	NM_001033167	73102	Mm.23932	NM_001033167	ENSMUSG00000038267	Slc22a23	3110004L20Rik	solute carrier family 22, member 23	protein-coding
8263	chr18	73427360	73427700	+	0	NA	Intergenic	Intergenic	-145175	NM_001039214	240396	Mm.24131	NM_001039214	ENSMUSG00000037253	Mex3c	A130001D14Rik|BC035207|BM-013|Rkhd2	mex3 RNA binding family member C	protein-coding
5938	chr5	116400105	116400367	+	0	NA	Intergenic	Intergenic	22628	NM_030704	80888	Mm.21549	NM_030704	ENSMUSG00000041548	Hspb8	AU018630|AW413033|Cryac|D5Ucla4|E2IG1|H11|H11K|HSP20-like|HSP22	heat shock protein 8	protein-coding
2407	chr3	100502540	100502797	+	0	NA	Intergenic	Intergenic	-13476	NM_001142952	74645	Mm.226900	NM_001142952	ENSMUSG00000044468	Tent5c	4930431B09Rik|AI449797|Fam46c	terminal nucleotidyltransferase 5C	protein-coding
8627	chr4	135118905	135119155	+	0	NA	Intergenic	Intergenic	-1615	NM_019732	12399	Mm.378894	NM_019732	ENSMUSG00000070691	Runx3	AML2|Cbfa3|Pebp2a3	runt related transcription factor 3	protein-coding
6850	chr12	79356777	79357064	+	0	NA	intron (NM_009014, intron 7 of 10)	intron (NM_009014, intron 7 of 10)	59569	NM_001252562	19363	Mm.341756	NM_009014	ENSMUSG00000059060	Rad51b	AI553500|R51H2|Rad51l1|mREC2	RAD51 paralog B	protein-coding
6780	chr5	30656226	30656400	+	0	NA	intron (NM_175675, intron 4 of 5)	intron (NM_175675, intron 4 of 5)	8374	NM_175675	74919	Mm.247985	NM_175675	ENSMUSG00000029175	Slc35f6	4930471M23Rik|5730478O19Rik|ANT2BP|P40|Tango9	solute carrier family 35, member F6	protein-coding
9505	chr11	117959868	117960047	+	0	NA	Intergenic	Intergenic	9409	NM_007707	12702	Mm.3468	NM_007707	ENSMUSG00000053113	Socs3	Cis3|Cish3|EF-10|Ef10|SSI-3|Ssi3	suppressor of cytokine signaling 3	protein-coding
5217	chr8	118845955	118846306	+	0	NA	intron (NM_019707, intron 4 of 13)	intron (NM_019707, intron 4 of 13)	-498408	NM_024219	68196	Mm.358714	NM_024219	ENSMUSG00000031839	Hsbp1	0610007A03Rik|AA408769|Hsp25	heat shock factor binding protein 1	protein-coding
6570	chr18	55867337	55867731	+	0	NA	Intergenic	Intergenic	-532806	NM_001360917	107022	Mm.24356	NM_026240	ENSMUSG00000001700	Gramd3	9030613F08Rik|9130427A09Rik|AW061306|Gramd2b|NS3TP2	GRAM domain containing 3	protein-coding
9990	chr6	113689985	113691255	+	0	NA	intron (NM_001113553, intron 10 of 11)	RLTR35B_MM|LTR|ERVL	-6430	NM_001033463	381801	Mm.333322	NM_001033463	ENSMUSG00000056952	Tatdn2	AI646012|mKIAA0218	TatD DNase domain containing 2	protein-coding
5823	chr17	7378924	7379109	+	0	NA	intron (NM_001142539, intron 3 of 9)	intron (NM_001142539, intron 3 of 9)	6289	NM_001142539	667055	Mm.327371	NM_001142539	ENSMUSG00000056133	Unc93a2	Gm9992	unc-93 homolog A2	protein-coding
547	chr14	21047901	21048161	+	0	NA	intron (NM_018829, intron 1 of 8)	PB1|SINE|Alu	4411	NM_018829	55946	Mm.376269	NM_018829	ENSMUSG00000021824	Ap3m1	1200013D09Rik|C78982|R75378	adaptor-related protein complex 3, mu 1 subunit	protein-coding
1037	chr5	107122739	107122986	+	0	NA	intron (NM_011578, intron 14 of 16)	intron (NM_011578, intron 14 of 16)	158301	NM_001271566	12545	Mm.20842	NM_009863	ENSMUSG00000029283	Cdc7	AI597260|Cdc7l1|muCdc7	cell division cycle 7 (S. cerevisiae)	protein-coding
7567	chr16	10477421	10477893	+	0	NA	Intergenic	Intergenic	-2415	NM_001243760	12265	Mm.249560	NM_007575	ENSMUSG00000022504	Ciita	C2ta|EG669998|Gm9475|Mhc2ta	class II transactivator	protein-coding
7521	chr3	138494568	138494909	+	0	NA	Intergenic	B2_Mm2|SINE|B2	-5356	NM_175224	75624	Mm.26833	NM_175224	ENSMUSG00000005813	Metap1	1700029C17Rik|AW047992|mKIAA0094	methionyl aminopeptidase 1	protein-coding
73	chr11	90330268	90330847	+	0	NA	Intergenic	Zaphod3|DNA|hAT-Tip100	60360	NM_172563	217082	Mm.158903	NM_172563	ENSMUSG00000003949	Hlf	E230015K02Rik	hepatic leukemia factor	protein-coding
7071	chr15	61109535	61109819	+	0	NA	Intergenic	Intergenic	-188407	NM_001081067	117586	Mm.291499	NM_001081067	ENSMUSG00000022347	A1bg	C44	alpha-1-B glycoprotein	protein-coding
4091	chr17	94084593	94084884	+	0	NA	Intergenic	Intergenic	665281	NM_001357136	76781	Mm.139146	NM_176917	ENSMUSG00000055660	Mettl4	2410198H06Rik|A730091E08Rik|AV296509|HsT661	methyltransferase like 4	protein-coding
1588	chr1	131570913	131571265	+	0	NA	Intergenic	Intergenic	-28025	NM_011924	26361	Mm.89986	NM_011924	ENSMUSG00000026432	Avpr1b	AVPR3|V3/V1b|VIBR|VPR3	arginine vasopressin receptor 1B	protein-coding
11169	chr13	17900568	17901022	+	0	NA	intron (NM_019491, intron 1 of 4)	intron (NM_019491, intron 1 of 4)	43422	NM_019491	56044	Mm.27348	NM_019491	ENSMUSG00000008859	Rala	3010001O15Rik|AW322615|Ral|Rasl1	v-ral simian leukemia viral oncogene A (ras related)	protein-coding
6880	chr10	60349118	60349396	+	0	NA	intron (NM_028732, intron 1 of 6)	intron (NM_028732, intron 1 of 6)	2406	NM_001159572	74048	Mm.273584	NM_028732	ENSMUSG00000020101	Vsir	4632428N05Rik|Dies1|PD-1H|VISTA	V-set immunoregulatory receptor	protein-coding
9288	chr10	128928311	128929061	+	0	NA	Intergenic	Intergenic	-5127	NM_001330160	16404	Mm.179747	NM_008398	ENSMUSG00000025348	Itga7	[a]7|alpha7	integrin alpha 7	protein-coding
4816	chr6	87992829	87993108	+	0	NA	Intergenic	Intergenic	11285	NR_026990	434064	Mm.371796	NR_026990	ENSMUSG00000084950	Gm5577	EG434064	predicted gene 5577	ncRNA
6818	chr10	14531162	14531551	+	0	NA	intron (NM_001002268, intron 2 of 24)	intron (NM_001002268, intron 2 of 24)	13680	NM_001002268	215798	Mm.440142	NM_001002268	ENSMUSG00000039116	Adgrg6	1190004A11Rik|AI449247|AW045736|DREG|Gm222|Gpr126	adhesion G protein-coupled receptor G6	protein-coding
4942	chr6	13909664	13910454	+	0	NA	Intergenic	RLTR20C1_MM|LTR|ERVK	38490	NR_045995	76311	Mm.367129	NR_045995	ENSMUSG00000097616	1110019D14Rik	-	RIKEN cDNA 1110019D14 gene	ncRNA
9787	chr5	146758654	146758923	+	0	NA	intron (NM_011669, intron 3 of 8)	intron (NM_011669, intron 3 of 8)	36168	NM_011669	22217	Mm.167971	NM_011669	ENSMUSG00000029640	Usp12	Ubh1	ubiquitin specific peptidase 12	protein-coding
804	chr7	81983613	81984161	+	0	NA	intron (NM_007562, intron 1 of 4)	L2b|LINE|L2	8412	NM_007562	12173	Mm.243802	NM_007562	ENSMUSG00000025105	Bnc1	AI047752|AW546376|Bnc	basonuclin 1	protein-coding
10059	chr15	29568476	29568716	+	0	NA	Intergenic	Intergenic	144808	NR_039542	100628607		NR_039542	ENSMUSG00000092639	Mir3964	mmu-mir-3964|mu-mir-3964	microRNA 3964	ncRNA
5516	chr5	119273659	119273924	+	0	NA	Intergenic	Lx8|LINE|L1	-73773	NR_046033	665194	Mm.491047	NR_046033	ENSMUSG00000107334	Gm7538	EG665194	predicted gene 7538	ncRNA
8844	chr13	95584896	95585463	+	0	NA	Intergenic	RMER16_Mm|LTR|ERVK	33287	NM_010169	14062	Mm.24816	NM_010169	ENSMUSG00000048376	F2r	AI482343|Cf2r|Par1|ThrR	coagulation factor II (thrombin) receptor	protein-coding
9280	chr8	102740899	102741409	+	0	NA	intron (NM_009866, intron 1 of 12)	intron (NM_009866, intron 1 of 12)	43957	NM_009866	12552	Mm.1571	NM_009866	ENSMUSG00000031673	Cdh11	Cad11|OSF-4	cadherin 11	protein-coding
8073	chr10	68705492	68705913	+	0	NA	Intergenic	Intergenic	-18044	NM_177794	327766	Mm.2479	NM_177794	ENSMUSG00000060044	Tmem26	3230401A06|AI195372	transmembrane protein 26	protein-coding
7949	chr12	83592158	83592377	+	0	NA	intron (NM_183154, intron 2 of 11)	intron (NM_183154, intron 2 of 11)	4955	NM_001359167	217695	Mm.59257	NM_183154	ENSMUSG00000042628	Zfyve1	DFCP1|G630053K23|TAFF1|ZNFN2A1|mKIAA1589	zinc finger, FYVE domain containing 1	protein-coding
4359	chr4	150374766	150375056	+	0	NA	intron (NM_001085492, intron 1 of 22)	intron (NM_001085492, intron 1 of 22)	92995	NM_001085492	68703	Mm.291274	NM_001085492	ENSMUSG00000039852	Rere	1110033A15Rik|AI414665|ARG|ARP|ATN1L|AW742570|Atr2|DNB1|eye<m03Jus>|eyes3|mKIAA0458	arginine glutamic acid dipeptide (RE) repeats	protein-coding
4062	chr13	14355384	14355705	+	0	NA	intron (NM_001081348, intron 5 of 28)	Lx8b|LINE|L1	167682	NM_001081348	94253	Mm.125298	NM_153130	ENSMUSG00000021301	Hecw1	9330116H24Rik|AV273951|E130207I19Rik|Nedl1	HECT, C2 and WW domain containing E3 ubiquitin protein ligase 1	protein-coding
9769	chr17	70846218	70846463	+	0	NA	exon (NM_009372, exon 2 of 3)	exon (NM_009372, exon 2 of 3)	437	NM_001164077	21815	Mm.101034	NM_009372	ENSMUSG00000047407	Tgif1	AA959811|AI462167|Tgif	TGFB-induced factor homeobox 1	protein-coding
9736	chr6	101336731	101336993	+	0	NA	intron (NM_018884, intron 3 of 9)	intron (NM_018884, intron 3 of 9)	41035	NM_018884	55983	Mm.321654	NM_018884	ENSMUSG00000035357	Pdzrn3	1110020C07Rik|AI429718|AL023082|LNX3|SEMACAP3|Semcap3	PDZ domain containing RING finger 3	protein-coding
2187	chr12	9589548	9590084	+	0	NA	Intergenic	MTD-int|LTR|ERVL-MaLR	15374	NM_011859	23967	Mm.45055	NM_011859	ENSMUSG00000048387	Osr1	Odd1|Osr	odd-skipped related transcription factor 1	protein-coding
2552	chr16	15890617	15890927	+	0	NA	intron (NM_001355731, intron 18 of 18)	intron (NM_001355731, intron 18 of 18)	3486	NM_007679	12609	Mm.347407	NM_007679	ENSMUSG00000071637	Cebpd	c/EBPdelta	CCAAT/enhancer binding protein (C/EBP), delta	protein-coding
7254	chr11	68446531	68446870	+	0	NA	intron (NM_177320, intron 1 of 18)	L1M5|LINE|L1	14575	NM_177320	320207	Mm.244960	NM_177320	ENSMUSG00000020901	Pik3r5	AV230647|F730038I15Rik|Foap2|p101	phosphoinositide-3-kinase regulatory subunit 5	protein-coding
3949	chr7	137739290	137739543	+	0	NA	Intergenic	Intergenic	301742	NR_033611	620016	Mm.388932	NR_033611	ENSMUSG00000100863	Gm12669	-	glutaredoxin 3 pseudogene	pseudo
6977	chr10	128253482	128253614	+	0	NA	promoter-TSS (NM_133996)	promoter-TSS (NM_133996)	-583	NM_133996	28194	Mm.439846	NM_133996	ENSMUSG00000051716	Apon	AI195275|D10Ucla2	apolipoprotein N	protein-coding
7215	chr4	119870463	119870837	+	0	NA	intron (NM_010657, intron 1 of 8)	intron (NM_010657, intron 1 of 8)	55972	NM_010657	16656	Mm.302758	NM_010657	ENSMUSG00000028634	Hivep3	2900056N03Rik|A130075N07|AI848000|E030045D18Rik|KBP-1|KBP1|Krc|Rc|Schnurri-3|Shn3|Zas3	human immunodeficiency virus type I enhancer binding protein 3	protein-coding
5127	chr9	5308668	5308918	+	0	NA	promoter-TSS (NM_007609)	promoter-TSS (NM_007609)	-56	NM_007609	12363	Mm.1569	NM_007609	ENSMUSG00000033538	Casp4	CASP-11|CASP-4|Casp11|Caspl|ich-3	caspase 4, apoptosis-related cysteine peptidase	protein-coding
6452	chr16	25585623	25585910	+	0	NA	Intergenic	Intergenic	-97999	NM_001127261	22061	Mm.20894	NM_011641	ENSMUSG00000022510	Trp63	AI462811|Ket|P51/P63|P63|P73l|Tp63|Trp53rp1	transformation related protein 63	protein-coding
10043	chr19	29670312	29670558	+	0	NA	Intergenic	Intergenic	-22020	NM_001081213	226090	Mm.267131	NM_001081213	ENSMUSG00000046324	Ermp1	D19Ertd410e|D19Wsu12e|Fxna|b2b2633Clo|mKIAA1815	endoplasmic reticulum metallopeptidase 1	protein-coding
2567	chr5	125019076	125019421	+	0	NA	intron (NM_001253904, intron 46 of 47)	intron (NM_001253904, intron 46 of 47)	15800	NM_028443	73121	Mm.296138	NM_028443	ENSMUSG00000037962	Rflna	3110032G18Rik|Fam101a|cfm|cfm2	refilin A	protein-coding
6026	chr3	81943631	81944059	+	0	NA	intron (NM_177662, intron 3 of 7)	intron (NM_177662, intron 3 of 7)	11244	NM_177662	229445	Mm.254642	NM_177662	ENSMUSG00000028015	Ctso	A330105D01Rik|AI118514	cathepsin O	protein-coding
10736	chr4	53415874	53416258	+	0	NA	Intergenic	RCHARR1|DNA|hAT-Charlie	-24347	NM_133891	100434	Mm.482207	NM_133891	ENSMUSG00000028412	Slc44a1	2210409B22Rik|4833416H08Rik|AW547365|CHTL1|CTL1|Cdw92	solute carrier family 44, member 1	protein-coding
9632	chr16	23032098	23032481	+	0	NA	Intergenic	RLTR1D2_MM|LTR|ERV1	-3188	NM_001102409	385643	Mm.440414	NM_201375	ENSMUSG00000060459	Kng2	-	kininogen 2	protein-coding
4938	chr18	32172169	32172492	+	0	NA	intron (NM_011946, intron 1 of 16)	intron (NM_011946, intron 1 of 16)	9241	NM_011946	26405	Mm.211762	NM_011946	ENSMUSG00000024383	Map3k2	9630061B06Rik|AI585793|Mekk2|Mekk2b	mitogen-activated protein kinase kinase kinase 2	protein-coding
329	chr16	14111033	14111238	+	0	NA	3' UTR (NM_001081154, exon 27 of 27)	3' UTR (NM_001081154, exon 27 of 27)	48139	NM_001081154	223989	Mm.85442	NM_001081154	ENSMUSG00000060657	Marf1	4921513D23Rik|BC031575|C87306|E030019O05|Lkap|mKIAA0430	meiosis regulator and mRNA stability 1	protein-coding
9094	chr15	61536051	61536243	+	0	NA	Intergenic	Intergenic	238304	NR_040350	432956	Mm.404918	NR_040350	ENSMUSG00000116031	D030024E09Rik	-	RIKEN cDNA D030024E09 gene	ncRNA
9132	chr2	167606692	167607238	+	0	NA	TTS (NM_023230)	TTS (NM_023230)	25040	NM_001311131	66589	Mm.278783	NM_023230	ENSMUSG00000078923	Ube2v1	0610011J09Rik|AI256840|CROC-1|CROC1|D7Bwg1382e|UEV-1	ubiquitin-conjugating enzyme E2 variant 1	protein-coding
3195	chr10	92414918	92415175	+	0	NA	Intergenic	RMER21B|LTR|ERV1	-39673	NR_046027	627800	Mm.391417	NR_046027	ENSMUSG00000098040	Gm20757	-	predicted gene, 20757	ncRNA
4502	chr13	108323295	108323635	+	0	NA	intron (NM_178683, intron 1 of 10)	intron (NM_178683, intron 1 of 10)	7128	NM_178683	218581	Mm.32318	NM_178683	ENSMUSG00000021697	Depdc1b	9830132O03|AW260467|XTP1	DEP domain containing 1B	protein-coding
9465	chr13	16007794	16008006	+	0	NA	intron (NR_155430, intron 1 of 3)	intron (NR_155430, intron 1 of 3)	-3951	NM_008380	16323	Mm.8042	NM_008380	ENSMUSG00000041324	Inhba	-	inhibin beta-A	protein-coding
3554	chr14	66241695	66242036	+	0	NA	intron (NM_172498, intron 1 of 29)	intron (NM_172498, intron 1 of 29)	-28041	NM_001360233	19229	Mm.21613	NM_172498	ENSMUSG00000059456	Ptk2b	CADTK|CAKB|CAKbeta|E430023O05Rik|FADK2|FAK2|PYK2|Raftk	PTK2 protein tyrosine kinase 2 beta	protein-coding
1410	chr16	23492819	23493116	+	0	NA	intron (NM_001359083, intron 4 of 10)	MIR3|SINE|MIR	27848	NM_008555	17174	Mm.1213	NM_008555	ENSMUSG00000022887	Masp1	AW048060|CCPII|Crarf|Masp1/3	mannan-binding lectin serine peptidase 1	protein-coding
10170	chr15	37201984	37202329	+	0	NA	Intergenic	Intergenic	-30880	NM_026496	252973	Mm.244612	NM_026496	ENSMUSG00000022286	Grhl2	0610015A08Rik|BOM|Tcfcp2l3|clft3	grainyhead like transcription factor 2	protein-coding
1086	chr18	52649962	52650280	+	0	NA	intron (NM_030097, intron 1 of 3)	intron (NM_030097, intron 1 of 3)	3901	NM_030097	78414	Mm.273327	NM_030097	ENSMUSG00000024532	1700034E13Rik	-	RIKEN cDNA 1700034E13 gene	protein-coding
4155	chr7	109666793	109667019	+	0	NA	Intergenic	L1_Mur3|LINE|L1	-36772	NM_020616	57373	Mm.334138	NM_020616	ENSMUSG00000031023	Akip1	BCA3|C11orf17|D7H11orf17|D930014E17Rik|ICRFP703B1614Q5.6|ORF27	A kinase (PRKA) interacting protein 1	protein-coding
8896	chr17	86677374	86677727	+	0	NA	Intergenic	L2|LINE|L2	-76314	NM_010137	13819	Mm.1415	NM_010137	ENSMUSG00000024140	Epas1	HIF-2alpha|HIF2A|HLF|HRF|MOP2|bHLHe73	endothelial PAS domain protein 1	protein-coding
7350	chr13	98007136	98007524	+	0	NA	intron (NM_012026, intron 9 of 35)	intron (NM_012026, intron 9 of 35)	198835	NM_012026	110596	Mm.252718	NM_012026	ENSMUSG00000021662	Arhgef28	9230110L08Rik|AI323540|D13Bwg1089e|RIP2|Rgnef|RhoGEF|Rhoip2|p190RhoGEF	Rho guanine nucleotide exchange factor (GEF) 28	protein-coding
4073	chr4	83717013	83717299	+	0	NA	intron (NM_001355549, intron 20 of 24)	MLT1G3|LTR|ERVL-MaLR	191580	NM_001369172	320226	Mm.180032	NM_029117	ENSMUSG00000052407	Ccdc171	4930418J05Rik|4930473A06Rik|A330015D16Rik	coiled-coil domain containing 171	protein-coding
6681	chr16	3933608	3933941	+	0	NA	exon (NM_029738, exon 10 of 12)	exon (NM_029738, exon 10 of 12)	24765	NM_029738	76779	Mm.458921	NM_029738	ENSMUSG00000014232	Cluap1	2310030D15Rik|2610111M03Rik	clusterin associated protein 1	protein-coding
10575	chr11	75399359	75399582	+	0	NA	intron (NM_001102611, intron 5 of 10)	intron (NM_001102611, intron 5 of 10)	23153	NM_011340	20317	Mm.2044	NM_011340	ENSMUSG00000000753	Serpinf1	AI195227|EPC-1|Pedf|Pedfl|Sdf3	serine (or cysteine) peptidase inhibitor, clade F, member 1	protein-coding
10159	chr8	115906684	115907018	+	0	NA	Intergenic	Intergenic	-199957	NM_001025577	17132	Mm.275549	NM_001025577	ENSMUSG00000055435	Maf	2810401A20Rik|A230108G15Rik|AW047063|c-maf	avian musculoaponeurotic fibrosarcoma oncogene homolog	protein-coding
3758	chr7	30086501	30086860	+	0	NA	intron (NM_152814, intron 2 of 3)	RLTR31D_MM|LTR|ERVK	3830	NM_152814	72556	Mm.441512	NM_152814	ENSMUSG00000078768	Zfp566	2700043M03Rik|mszf4	zinc finger protein 566	protein-coding
145	chr16	89440907	89441166	+	0	NA	Intergenic	Lx8|LINE|L1	-20925	NM_010673	16701	Mm.3524	NM_010673	ENSMUSG00000062433	Krtap6-2	AI646275|HGTpII.4	keratin associated protein 6-2	protein-coding
4675	chr13	56598993	56599180	+	0	NA	Intergenic	Intergenic	-10500	NM_009369	21810	Mm.14455	NM_009369	ENSMUSG00000035493	Tgfbi	68kDa|AI181842|AI747162|Beta-ig|big-h3	transforming growth factor, beta induced	protein-coding
1677	chr1	183944874	183945344	+	0	NA	Intergenic	Intergenic	88889	NM_028516	73363	Mm.50115	NM_028516	ENSMUSG00000044854	1700056E22Rik	-	RIKEN cDNA 1700056E22 gene	protein-coding
931	chr10	37130730	37130974	+	0	NA	Intergenic	Intergenic	8074	NM_008538	17118	Mm.30059	NM_008538	ENSMUSG00000069662	Marcks	Macs|PKCSL	myristoylated alanine rich protein kinase C substrate	protein-coding
3411	chr2	128430791	128430892	+	0	NA	Intergenic	Intergenic	-1490	NR_028591	100043424	Mm.297222	NR_028589		Morrbid	Gm14005|Mir4435-2hg	myeloid RNA regulator of BCL2L11 induced cell death	ncRNA
6272	chr13	106551659	106552124	+	0	NA	Intergenic	Intergenic	385067	NM_001360897	76582	Mm.132208	NM_029665	ENSMUSG00000042590	Ipo11	1700081H05Rik|2510001A17Rik|AI314624|AW555235|E330021B14Rik|Ranbp11	importin 11	protein-coding
9875	chr11	4299727	4299993	+	0	NA	Intergenic	Intergenic	33064	NM_001039537	16878	Mm.4964	NM_008501	ENSMUSG00000034394	Lif	-	leukemia inhibitory factor	protein-coding
4667	chr19	47870282	47870628	+	0	NA	intron (NM_026619, intron 3 of 8)	intron (NM_026619, intron 3 of 8)	4661	NM_026619	68214	Mm.63791	NM_026619	ENSMUSG00000025069	Gsto2	1700020F09Rik|4930425C18Rik|GSTO 2-2	glutathione S-transferase omega 2	protein-coding
10837	chr8	92706405	92706644	+	0	NA	Intergenic	Intergenic	32235	NM_001301137	64379	Mm.137247	NM_022428	ENSMUSG00000031738	Irx6	-	Iroquois homeobox 6	protein-coding
8998	chr7	6049135	6049876	+	0	NA	intron (NM_031389, intron 1 of 9)	intron (NM_031389, intron 1 of 9)	4344	NM_031389	83564	Mm.247765	NM_031389	ENSMUSG00000034690	Nlrp4c	Nalp-alpha|Nalp4c|Rnh2	NLR family, pyrin domain containing 4C	protein-coding
5571	chr2	76177982	76178228	+	0	NA	intron (NM_001081033, intron 5 of 19)	ORR1E|LTR|ERVL-MaLR	160688	NM_001081033	241489	Mm.246613	NM_001081033	ENSMUSG00000075270	Pde11a	6330414F14Rik|A630086N24Rik|Gm350|PDE11A1	phosphodiesterase 11A	protein-coding
8930	chr5	29587946	29588282	+	0	NA	intron (NM_133907, intron 2 of 22)	intron (NM_133907, intron 2 of 22)	18872	NM_133907	100763	Mm.137746	NM_133907	ENSMUSG00000039000	Ube3c	AI853514|mKIAA0010	ubiquitin protein ligase E3C	protein-coding
3254	chr4	103724315	103724528	+	0	NA	intron (NM_001369049, intron 1 of 19)	intron (NM_001369049, intron 1 of 19)	104921	NM_001369049	13131	Mm.289682	NM_010014	ENSMUSG00000028519	Dab1	AI956902|C630028C02Rik|scm|scr|scrambler|yot	disabled 1	protein-coding
6754	chr7	68718067	68718377	+	0	NA	Intergenic	Intergenic	31016	NM_025549	66412	Mm.251199	NM_025549	ENSMUSG00000042659	Arrdc4	2410003C09Rik|AV216361	arrestin domain containing 4	protein-coding
7869	chr5	35967528	35967805	+	0	NA	intron (NM_027373, intron 8 of 16)	intron (NM_027373, intron 8 of 16)	74347	NM_027373	70292	Mm.125167	NM_027373	ENSMUSG00000029094	Afap1	2600003E23Rik|9630044L16Rik|AI848729|Afap|mKIAA3018	actin filament associated protein 1	protein-coding
2685	chr5	136216025	136216124	+	0	NA	Intergenic	Intergenic	-17120	NM_025774	66801	Mm.425295	NM_025774	ENSMUSG00000039737	Prkrip1	8430424D23Rik|C114	Prkr interacting protein 1 (IL11 inducible)	protein-coding
9145	chr7	101964613	101964872	+	0	NA	Intergenic	Intergenic	-5101	NM_133947	101706	Mm.27259	NM_133947	ENSMUSG00000066306	Numa1	6720401E04Rik|AA764025|AL022610|AU014979|NuMA	nuclear mitotic apparatus protein 1	protein-coding
1458	chr15	102871397	102871741	+	0	NA	Intergenic	Intergenic	-49562	NM_010464	15422	Mm.207062	NM_010464	ENSMUSG00000001655	Hoxc13	-	homeobox C13	protein-coding
1031	chr13	92148856	92149251	+	0	NA	Intergenic	L2|LINE|L2	-17225	NM_009027	19418	Mm.248630	NM_009027	ENSMUSG00000021708	Rasgrf2	6330417G04Rik|AW048350|Grf2|Ras-GRF2	RAS protein-specific guanine nucleotide-releasing factor 2	protein-coding
1735	chr1	183959283	183959510	+	0	NA	Intergenic	Intergenic	74602	NM_028516	73363	Mm.50115	NM_028516	ENSMUSG00000044854	1700056E22Rik	-	RIKEN cDNA 1700056E22 gene	protein-coding
961	chr16	25900246	25901162	+	0	NA	Intergenic	Intergenic	98788	NM_001127265	22061	Mm.20894	NM_011641	ENSMUSG00000022510	Trp63	AI462811|Ket|P51/P63|P63|P73l|Tp63|Trp53rp1	transformation related protein 63	protein-coding
11500	chr4	150583470	150584064	+	0	NA	intron (NM_001085492, intron 12 of 22)	intron (NM_001085492, intron 12 of 22)	68407	NM_173774	242773	Mm.29280	NM_173774	ENSMUSG00000039838	Slc45a1	C230078B22|Dnb5	solute carrier family 45, member 1	protein-coding
7327	chr3	102069190	102069572	+	0	NA	Intergenic	AmnSINE1|SINE|Deu	-17034	NM_001355663	12373	Mm.15343	NM_009814	ENSMUSG00000027861	Casq2	AA033488|AW146219|Csq2|ESTM52|cCSQ	calsequestrin 2	protein-coding
10915	chr14	62814363	62814858	+	0	NA	intron (NR_045503, intron 3 of 6)	intron (NR_045503, intron 3 of 6)	-23080	NM_175546	268752	Mm.1960	NM_175546	ENSMUSG00000014547	Wdfy2	5830485M08|B130024L21Rik|ProF|ZFYVE22	WD repeat and FYVE domain containing 2	protein-coding
8081	chr15	95857168	95857645	+	0	NA	intron (NM_001253813, intron 2 of 20)	MTD-int|LTR|ERVL-MaLR	-27334	NR_155276	102634389	Mm.440563	NR_155276	ENSMUSG00000078648	LOC102634389	-	uncharacterized LOC102634389	ncRNA
492	chr2	61383811	61384459	+	0	NA	Intergenic	Intergenic	-194451	NM_011529	21353	Mm.244393	NM_011529	ENSMUSG00000064289	Tank	C86182|E430026L09Rik|I-TRAF	TRAF family member-associated Nf-kappa B activator	protein-coding
1748	chr9	122709885	122710242	+	0	NA	Intergenic	Intergenic	27187	NR_029819	387156		NR_029819	ENSMUSG00000065414	Mir138-1	Mirn138|Mirn138-1|mir-138-1	microRNA 138-1	ncRNA
4184	chr5	116390992	116391305	+	0	NA	Intergenic	L2|LINE|L2	31716	NM_030704	80888	Mm.21549	NM_030704	ENSMUSG00000041548	Hspb8	AU018630|AW413033|Cryac|D5Ucla4|E2IG1|H11|H11K|HSP20-like|HSP22	heat shock protein 8	protein-coding
356	chr9	110226270	110226482	+	0	NA	intron (NM_009211, intron 26 of 27)	MTD|LTR|ERVL-MaLR	-17407	NM_001166273	29873	Mm.38496	NM_013884	ENSMUSG00000032482	Cspg5	Caleb|Ngc	chondroitin sulfate proteoglycan 5	protein-coding
6628	chr18	4548481	4548677	+	0	NA	Intergenic	Intergenic	-86350	NM_001081963	240185	Mm.33179	NM_001081963	ENSMUSG00000033960	Jcad	1110056P05Rik|9430020K01Rik|Gm328|mKIAA1462	junctional cadherin 5 associated	protein-coding
6986	chr11	77441816	77442052	+	0	NA	exon (NM_177710, exon 13 of 15)	exon (NM_177710, exon 13 of 15)	-20646	NM_001368670	216961	Mm.33477	NM_139128	ENSMUSG00000020836	Coro6	-	coronin 6	protein-coding
4449	chr6	144821469	144821717	+	0	NA	Intergenic	Intergenic	148725	NR_040519	66760	Mm.233631	NR_040519	ENSMUSG00000085785	Sox5os3	4933425H06Rik	SRY (sex determining region Y)-box 5, opposite strand 3	ncRNA
10143	chr11	7451956	7452177	+	0	NA	Intergenic	Intergenic	-238143	NM_008343	16009	Mm.29254	NM_008343	ENSMUSG00000020427	Igfbp3	AI649005|IGFBP-3|IGgfbp3	insulin-like growth factor binding protein 3	protein-coding
2909	chr2	62333971	62334169	+	0	NA	3' UTR (NM_001159543, exon 25 of 25)	3' UTR (NM_001159543, exon 25 of 25)	78161	NM_010074	13482	Mm.1151	NM_010074	ENSMUSG00000035000	Dpp4	Cd26|Dpp-4|THAM	dipeptidylpeptidase 4	protein-coding
2281	chr6	95706529	95706719	+	0	NA	intron (NM_011507, intron 1 of 10)	intron (NM_011507, intron 1 of 10)	12222	NM_011507	20917	Mm.371585	NM_011507	ENSMUSG00000061838	Suclg2	AF171077|AW556404|D6Wsu120e|G-SCS|GTPSCS|SCS-betaG	succinate-Coenzyme A ligase, GDP-forming, beta subunit	protein-coding
9203	chr5	8120184	8120415	+	0	NA	intron (NM_001007220, intron 22 of 28)	intron (NM_001007220, intron 22 of 28)	63757	NM_001080974	109552	Mm.96211	NM_025618	ENSMUSG00000003161	Sri	2210417O06Rik|2900070H08Rik|Sor	sorcin	protein-coding
4317	chr3	93469690	93469977	+	0	NA	intron (NM_027762, intron 2 of 2)	intron (NM_027762, intron 2 of 2)	1079	NM_027762	71325	Mm.68064	NM_027762	ENSMUSG00000027908	Tchhl1	5430400H23Rik|AA589420|S100a17|Thhl1	trichohyalin-like 1	protein-coding
6598	chr3	158131217	158131549	+	0	NA	intron (NM_001291452, intron 24 of 26)	intron (NM_001291452, intron 24 of 26)	94701	NM_024194	67144	Mm.358704	NM_024194	ENSMUSG00000063052	Lrrc40	2610040E16Rik|AI837674	leucine rich repeat containing 40	protein-coding
6496	chr12	69753913	69754279	+	0	NA	intron (NM_183294, intron 7 of 9)	intron (NM_183294, intron 7 of 9)	9848	NR_030450	751538		NR_030450	ENSMUSG00000076065	Mir681	Mirn681|mmu-mir-681	microRNA 681	ncRNA
116	chr1	65090483	65090688	+	0	NA	Intergenic	MER31B|LTR|ERV1	-8295	NM_144761	12965	Mm.440053	NM_144761	ENSMUSG00000073658	Crygb	Cryg-3|DGcry-3|Nop	crystallin, gamma B	protein-coding
10392	chr13	13168472	13169056	+	0	NA	Intergenic	RMER19C|LTR|ERVK	-13952	NM_001311129	107849	Mm.392548	NM_181852	ENSMUSG00000055360	Prl2c5	Ghd3|MRP-4|Mrpplf4|PLF-4	prolactin family 2, subfamily c, member 5	protein-coding
2620	chr1	138370146	138370422	+	0	NA	Intergenic	Intergenic	96546	NM_177397	338375	Mm.114424	NM_177397	ENSMUSG00000026394	Atp6v1g3	-	ATPase, H+ transporting, lysosomal V1 subunit G3	protein-coding
1150	chr2	156148255	156148348	+	0	NA	exon (NM_001291114, exon 16 of 17)	exon (NM_001291114, exon 16 of 17)	4068	NM_025946	67067	Mm.371623	NM_025946	ENSMUSG00000067847	Romo1	2010100O12Rik|AI853864	reactive oxygen species modulator 1	protein-coding
846	chr15	58358780	58359009	+	0	NA	intron (NM_027211, intron 2 of 8)	intron (NM_027211, intron 2 of 8)	30380	NM_027211	69787	Mm.237985	NM_027211		Anxa13	1810034H17Rik|AV055219	annexin A13	protein-coding
6566	chr13	17146562	17146884	+	0	NA	intron (NM_138654, intron 12 of 13)	intron (NM_138654, intron 12 of 13)	548042	NM_138654	192136	Mm.364180	NM_138654	ENSMUSG00000055137	Sugct	5033411D12Rik|D17907	succinyl-CoA glutarate-CoA transferase	protein-coding
1621	chr15	92965527	92965982	+	0	NA	Intergenic	Intergenic	309425	NM_001033275	223827	Mm.22819	NM_001033275	ENSMUSG00000036197	Gxylt1	Glt8d3|Gm1228|Gm87	glucoside xylosyltransferase 1	protein-coding
5920	chr4	53826896	53827128	+	0	NA	intron (NM_028053, intron 1 of 5)	Charlie1b|DNA|hAT-Charlie	967	NM_028053	52076	Mm.27184	NM_028053	ENSMUSG00000028420	Tmem38b	1600017F22Rik|AA437809|AV051057|D4Ertd89e|TRIC-B|mg33b	transmembrane protein 38B	protein-coding
939	chr16	49613614	49613768	+	0	NA	Intergenic	Intergenic	-85603	NM_028680	73916	Mm.241276	NM_028680	ENSMUSG00000032965	Ift57	4833420A15Rik|Esrrbl1|Hippi|MHS4R2	intraflagellar transport 57	protein-coding
5645	chr15	85248459	85248596	+	0	NA	intron (NM_010180, intron 14 of 16)	intron (NM_010180, intron 14 of 16)	42519	NM_010180	14114	Mm.297992	NM_010180	ENSMUSG00000006369	Fbln1	-	fibulin 1	protein-coding
10709	chr18	33336788	33337635	+	0	NA	Intergenic	Intergenic	-123349	NM_133774	170459	Mm.127058	NM_133774	ENSMUSG00000024378	Stard4	4632419C16Rik|9030213J02Rik	StAR-related lipid transfer (START) domain containing 4	protein-coding
7629	chr5	57940557	57940793	+	0	NA	intron (NM_001122758, intron 2 of 2)	intron (NM_001122758, intron 2 of 2)	222594	NM_001122758	54216	Mm.332387	NM_018764	ENSMUSG00000029108	Pcdh7	-	protocadherin 7	protein-coding
2781	chr5	75063220	75063559	+	0	NA	Intergenic	Intergenic	-12212	NM_133256	14843	Mm.218752	NM_133256	ENSMUSG00000035946	Gsx2	Gsh-2|Gsh2	GS homeobox 2	protein-coding
8946	chr17	45017221	45017432	+	0	NA	intron (NR_158206, intron 6 of 11)	intron (NR_158206, intron 6 of 11)	-136441	NM_029257	75341	Mm.386821	NM_029257		4930564C03Rik	-	RIKEN cDNA 4930564C03 gene	protein-coding
9909	chr5	114743505	114744402	+	0	NA	intron (NM_001347400, intron 13 of 19)	intron (NM_001347400, intron 13 of 19)	24438	NR_105995	102465622		NR_105995	ENSMUSG00000098656	Mir7028	Gm27674|mmu-mir-7028	microRNA 7028	ncRNA
99	chr7	40032035	40032312	+	0	NA	Intergenic	LTR16E2|LTR|ERVL	514407	NM_001004139	70227	Mm.333800	NM_001004139	ENSMUSG00000068959	Zfp619	3000002G13Rik	zinc finger protein 619	protein-coding
9937	chr5	42168042	42168357	+	0	NA	intron (NR_131130, intron 1 of 2)	intron (NR_131130, intron 1 of 2)	100239	NR_131130	433882	Mm.319353	NR_131130	ENSMUSG00000067285	Gm16223	EG433882	predicted gene 16223	ncRNA
3657	chr2	31742089	31742488	+	0	NA	intron (NM_001283047, intron 2 of 11)	intron (NM_001283047, intron 2 of 11)	-17651	NM_009594	11350	Mm.1318	NM_009594	ENSMUSG00000026842	Abl1	AI325092|Abl|E430008G22Rik|c-Abl	c-abl oncogene 1, non-receptor tyrosine kinase	protein-coding
4183	chr6	100259687	100259900	+	0	NA	intron (NM_019743, intron 2 of 4)	L1MB7|LINE|L1	27565	NM_019743	56353	Mm.321633	NM_019743	ENSMUSG00000072872	Rybp	2410018J24Rik|DEDAF|YEAF1	RING1 and YY1 binding protein	protein-coding
9075	chr13	114203206	114203505	+	0	NA	Intergenic	RLTR17|LTR|ERVK	-51763	NR_045836	319803	Mm.386896	NM_177004	ENSMUSG00000114213	A430090L17Rik	-	RIKEN cDNA A430090L17 gene	ncRNA
2171	chr16	60308034	60308261	+	0	NA	intron (NM_007938, intron 3 of 17)	intron (NM_007938, intron 3 of 17)	297384	NM_007938	13840	Mm.455790	NM_007938	ENSMUSG00000055540	Epha6	Ehk2|Hek12|m-ehk2	Eph receptor A6	protein-coding
8634	chr6	145495805	145496340	+	0	NA	Intergenic	Intergenic	-61147	NM_028742	74071	Mm.441497	NM_028742	ENSMUSG00000054966	Lmntd1	4933403M22Rik|AI482300|Ifltd1|Lmna-rs1|Lmna1	lamin tail domain containing 1	protein-coding
7317	chr6	100509627	100509858	+	0	NA	Intergenic	Intergenic	-17658	NR_040525	73395	Mm.69413	NR_040525	ENSMUSG00000101553	1700049E22Rik	-	RIKEN cDNA 1700049E22 gene	ncRNA
177	chr11	108068514	108068694	+	0	NA	intron (NM_011101, intron 3 of 16)	URR1A|DNA|hAT-Charlie	71756	NR_106082	102465705		NR_106082	ENSMUSG00000098989	Mir7223	Gm28009|mmu-mir-7223	microRNA 7223	ncRNA
9201	chr12	108914200	108915070	+	0	NA	intron (NM_177602, intron 2 of 6)	intron (NM_177602, intron 2 of 6)	20363	NM_177602	212198	Mm.342082	NM_177602	ENSMUSG00000040877	Wdr25	B930090D16Rik	WD repeat domain 25	protein-coding
10836	chr18	33920875	33921128	+	0	NA	intron (NM_013512, intron 3 of 23)	ORR1A3|LTR|ERVL-MaLR	86205	NM_013512	13824	Mm.3465	NM_013512	ENSMUSG00000024376	Epb41l4a	Epb4.1l4|Epb4.1l4a|NBL4	erythrocyte membrane protein band 4.1 like 4a	protein-coding
3701	chr1	152954682	152955029	+	0	NA	promoter-TSS (NM_175460)	promoter-TSS (NM_175460)	-246	NM_175460	226518	Mm.40548	NM_175460	ENSMUSG00000042751	Nmnat2	AI843915|D030041I09Rik|PNAT1|PNAT2	nicotinamide nucleotide adenylyltransferase 2	protein-coding
2404	chr2	61027784	61028012	+	0	NA	Intergenic	L1MB3|LINE|L1	-52747	NR_045335	100038493	Mm.388076	NR_045335	ENSMUSG00000075325	Gm13582	-	predicted gene 13582	ncRNA
5212	chr12	35853225	35853522	+	0	NA	Intergenic	Intergenic	-72248	NM_207531	403205	Mm.190508	NM_207531	ENSMUSG00000036231	Agr3	BCMP11|E030025L21Rik|Gm888	anterior gradient 3	protein-coding
7870	chr10	128878350	128878597	+	0	NA	TTS (NM_001359407)	TTS (NM_001359407)	13245	NM_010272	14561	Mm.299218	NM_010272	ENSMUSG00000025352	Gdf11	BMP-11|Bmp11	growth differentiation factor 11	protein-coding
10863	chr1	63916896	63917207	+	0	NA	Intergenic	L1MC1|LINE|L1	-47676	NR_027824	433315	Mm.342696	NM_001013800	ENSMUSG00000044689	Gm13749	-	predicted gene 13749	ncRNA
8919	chr13	32643469	32643888	+	0	NA	Intergenic	Intergenic	140286	NM_001368880	238564	Mm.60041	NM_001166030	ENSMUSG00000044951	Mylk4	EG238564	myosin light chain kinase family, member 4	protein-coding
559	chr8	121919747	121920179	+	0	NA	intron (NM_007608, intron 5 of 6)	intron (NM_007608, intron 5 of 6)	12130	NM_001033485	407789	Mm.436576	NM_001033485		BC048644	-	cDNA sequence BC048644	protein-coding
3023	chr5	34607155	34607541	+	0	NA	intron (NM_001024458, intron 4 of 14)	intron (NM_001024458, intron 4 of 14)	29864	NM_001356978	68294	Mm.34564	NM_026660	ENSMUSG00000001082	Mfsd10	0610009O03Rik|Tetran	major facilitator superfamily domain containing 10	protein-coding
7180	chr11	115780195	115780294	+	0	NA	intron (NM_028014, intron 2 of 31)	intron (NM_028014, intron 2 of 31)	14811	NM_028014	71947	Mm.23168	NM_028014	ENSMUSG00000020747	Tmem94	2310067B10Rik|Kiaa0195|mKIAA0195	transmembrane protein 94	protein-coding
5687	chr6	38118413	38118715	+	0	NA	intron (NM_080467, intron 1 of 20)	Lx9|LINE|L1	6022	NM_080467	140494	Mm.462308	NM_080467	ENSMUSG00000038600	Atp6v0a4	Atp6n1b|a4	ATPase, H+ transporting, lysosomal V0 subunit A4	protein-coding
8266	chr8	79601071	79601301	+	0	NA	Intergenic	Intergenic	-38490	NM_001256033	73945	Mm.34348	NM_001081164	ENSMUSG00000036990	Otud4	4930431L18Rik|AI449692|D8Ertd69e|mKIAA1046	OTU domain containing 4	protein-coding
674	chr2	155320480	155320997	+	0	NA	intron (NM_001004721, intron 6 of 11)	intron (NM_001004721, intron 6 of 11)	-36079	NR_030475	735287		NR_030475	ENSMUSG00000076216	Mir695	Mirn695|mmu-mir-695	microRNA 695	ncRNA
5545	chr19	37896195	37896491	+	0	NA	Intergenic	Intergenic	147234	NM_001099634	226101	Mm.34674	NM_177035	ENSMUSG00000048612	Myof	2310004N10Rik|2310051D19Rik|E030042N20Rik|Fer1l3	myoferlin	protein-coding
4360	chr17	75275388	75275719	+	0	NA	intron (NM_001331235, intron 7 of 29)	intron (NM_001331235, intron 7 of 29)	96772	NM_001331234	268977	Mm.269747	NM_019919	ENSMUSG00000001870	Ltbp1	9430031G15Rik|9830146M04|Ltbp-1|Ltbp1L|TGF-beta1-BP-1|Tgfb|b2b1000Clo	latent transforming growth factor beta binding protein 1	protein-coding
8262	chr13	101547922	101548253	+	0	NA	Intergenic	LTR33B|LTR|ERVL	144543	NM_001024955	18708	Mm.259333	NM_001024955	ENSMUSG00000041417	Pik3r1	PI3K|p50alpha|p55alpha|p85alpha	phosphoinositide-3-kinase regulatory subunit 1	protein-coding
9158	chr17	56034027	56034571	+	0	NA	intron (NM_013664, intron 1 of 9)	intron (NM_013664, intron 1 of 9)	2338	NM_013664	20405	Mm.1773	NM_013664	ENSMUSG00000003200	Sh3gl1	C77078|EEN|SH3P8|Sh3d2b	SH3-domain GRB2-like 1	protein-coding
4778	chr4	98900590	98900970	+	0	NA	Intergenic	Intergenic	-23030	NM_001356424	230484	Mm.371692	NM_146144	ENSMUSG00000028560	Usp1	-	ubiquitin specific peptidase 1	protein-coding
7282	chr9	59537725	59537995	+	0	NA	Intergenic	Intergenic	-1680	NM_010421	15211	Mm.2284	NM_010421	ENSMUSG00000025232	Hexa	Hex-1	hexosaminidase A	protein-coding
10983	chr5	111880124	111880665	+	0	NA	Intergenic	MIRc|SINE|MIR	-118666	NR_045832	269683	Mm.136946	NM_207252	ENSMUSG00000085271	E130006D01Rik	Gm16018|Gm681	RIKEN cDNA E130006D01 gene	ncRNA
1212	chr16	87781144	87781370	+	0	NA	Intergenic	Intergenic	82303	NM_007520	12013	Mm.26147	NM_007520	ENSMUSG00000025612	Bach1	6230421P05Rik|AI323795	BTB and CNC homology 1, basic leucine zipper transcription factor 1	protein-coding
2808	chr16	4435393	4435989	+	0	NA	Intergenic	Intergenic	-15193	NM_001291910	11515	Mm.439750	NM_009624	ENSMUSG00000005580	Adcy9	AC9|ACtp10|AW125421|D16Wsu65e|mKIAA0520	adenylate cyclase 9	protein-coding
4784	chr4	88138406	88138938	+	0	NA	intron (NM_001081184, intron 4 of 43)	intron (NM_001081184, intron 4 of 43)	16632	NR_030478	735282		NR_030478	ENSMUSG00000070077	Mir491	Mirn491|mir-491|mmu-mir-491	microRNA 491	ncRNA
10238	chr5	106925634	106926251	+	0	NA	promoter-TSS (NM_177873)	promoter-TSS (NM_177873)	-52	NM_001252516	330149	Mm.121664	NM_177873	ENSMUSG00000043410	Hfm1	A330009G12Rik|Gm1046|Mer3|Sec63d1	HFM1, ATP-dependent DNA helicase homolog	protein-coding
2509	chr1	125568106	125568466	+	0	NA	intron (NM_001356294, intron 4 of 15)	intron (NM_001356294, intron 4 of 15)	7284	NM_028787	74150	Mm.28654	NM_028787	ENSMUSG00000026342	Slc35f5	1300003P13Rik|AI646727	solute carrier family 35, member F5	protein-coding
272	chr4	58806392	58806613	+	0	NA	intron (NM_001355696, intron 45 of 48)	intron (NM_001355696, intron 45 of 48)	-20782	NM_146920	258922	Mm.223327	NM_146920	ENSMUSG00000043385	Olfr267	MOR262-1	olfactory receptor 267	protein-coding
11371	chr15	26041226	26041905	+	0	NA	Intergenic	Intergenic	20873	NR_155439	105245898	Mm.414064	NR_155439	ENSMUSG00000115335	Gm41279	-	predicted gene, 41279	ncRNA
4969	chr2	170238937	170239244	+	0	NA	Intergenic	Intergenic	-45037	NR_157067	100502923	Mm.44078	NR_157067	ENSMUSG00000097514	Gm17619	-	predicted gene, 17619	ncRNA
5764	chr16	92550206	92550526	+	0	NA	Intergenic	Intergenic	52219	NM_172469	209195	Mm.44747	NM_172469	ENSMUSG00000022949	Clic6	5730466J16Rik|AL022908|AW045520|CLIC1L	chloride intracellular channel 6	protein-coding
8812	chr3	32496213	32496469	+	0	NA	Intergenic	Intergenic	-4372	NM_001195074	100502876	Mm.383358	NM_001195074	ENSMUSG00000091091	Kcnmb3	EG435726|Gm5707	potassium large conductance calcium-activated channel, subfamily M, beta member 3	protein-coding
407	chr5	123019445	123019632	+	0	NA	intron (NM_175423, intron 1 of 1)	intron (NM_175423, intron 1 of 1)	4464	NM_175423	109305	Mm.218582	NM_175423	ENSMUSG00000049686	Orai1	D730049H07Rik|Tmem142a|orai-1	ORAI calcium release-activated calcium modulator 1	protein-coding
8500	chr13	16299845	16300265	+	0	NA	Intergenic	L2|LINE|L2	-276632	NR_155430	100503142	Mm.359204	NR_155430		B230303A05Rik	B230303A05|EG328191	U1 small nuclear ribonucleoprotein 1C pseudogene	pseudo
566	chr6	114644636	114644862	+	0	NA	intron (NM_028835, intron 1 of 18)	intron (NM_028835, intron 1 of 18)	1652	NM_001253718	74244	Mm.275332	NM_028835	ENSMUSG00000030314	Atg7	1810013K23Rik|Agp7|Apg7l|Atg7l|Gm21553	autophagy related 7	protein-coding
2598	chr13	37214646	37215202	+	0	NA	Intergenic	Intergenic	-130421	NM_010745	17084	Mm.2639	NM_010745	ENSMUSG00000021423	Ly86	MD-1|MD1|ly86_tv2	lymphocyte antigen 86	protein-coding
1943	chr2	125318215	125318938	+	0	NA	intron (NM_007993, intron 54 of 65)	intron (NM_007993, intron 54 of 65)	71061	NM_023595	110074	Mm.282499	NM_023595	ENSMUSG00000027203	Dut	5031412I06Rik|5133400F09Rik|D2Bwg0749e|Dutp|dUTPase	deoxyuridine triphosphatase	protein-coding
7378	chr19	57083200	57083532	+	0	NA	intron (NM_001362445, intron 7 of 20)	intron (NM_001362445, intron 7 of 20)	35658	NM_001347459	226251	Mm.217161	NM_178688	ENSMUSG00000025085	Ablim1	2210411C18Rik|2610209L21Rik|4833406P10Rik|9330196J19Rik|AV079770|AW060987|AW215784|Limab1|mKIAA0059	actin-binding LIM protein 1	protein-coding
3938	chr6	125385509	125386015	+	0	NA	Intergenic	Intergenic	-5258	NM_198604	213522	Mm.333396	NM_198604	ENSMUSG00000038167	Plekhg6	BC026778|Gm155	pleckstrin homology domain containing, family G (with RhoGef domain) member 6	protein-coding
2332	chr4	67936749	67937183	+	0	NA	Intergenic	Lx|LINE|L1	384995	NR_151548	102633975		NR_151548		Gm12911	-	predicted gene 12911	ncRNA
7920	chr3	95820626	95820846	+	0	NA	Intergenic	Intergenic	-1783	NM_001368181	75137	Mm.196275	NM_028328	ENSMUSG00000028106	Rprd2	2810036A19Rik|4930535B03Rik|6720469I21Rik|AL022841|AL022940|AU021304|BB077382|mKIAA0460	regulation of nuclear pre-mRNA domain containing 2	protein-coding
1278	chrX	106229710	106229973	+	0	NA	Intergenic	Lx8|LINE|L1	-8683	NM_001167988	407786	Mm.19440	NM_001001176	ENSMUSG00000047242	Taf9b	BC066223|Taf9l	TATA-box binding protein associated factor 9B	protein-coding
6355	chr6	72608907	72609177	+	0	NA	3' UTR (NM_009443, exon 4 of 4)	3' UTR (NM_009443, exon 4 of 4)	7706	NM_009444	22135	Mm.246563	NM_009444		Tgoln2	TGN38B|TGN41|TGN46|Ttgn2	trans-golgi network protein 2	protein-coding
11454	chr8	98402912	98403321	+	0	NA	Intergenic	RMER19B|LTR|ERVK	-608771	NR_110579	100873092	Mm.414599	NR_110579	ENSMUSG00000089819	Gm15679	-	predicted gene 15679	ncRNA
1719	chr3	158062126	158062541	+	0	NA	intron (NM_001359763, intron 11 of 13)	intron (NM_001359763, intron 11 of 13)	25651	NM_024194	67144	Mm.358704	NM_024194	ENSMUSG00000063052	Lrrc40	2610040E16Rik|AI837674	leucine rich repeat containing 40	protein-coding
976	chr7	113084763	113084907	+	0	NA	Intergenic	Intergenic	57180	NR_045978	75239	Mm.381688	NR_045978	ENSMUSG00000110009	4930543E12Rik	4930545H14Rik	RIKEN cDNA 4930543E12 gene	ncRNA
5312	chr5	131876598	131876910	+	0	NA	intron (NM_001363480, intron 4 of 19)	MTD|LTR|ERVL-MaLR	-3515	NR_040704	75369	Mm.389696	NR_040704	ENSMUSG00000105773	4930563F08Rik	-	RIKEN cDNA 4930563F08 gene	ncRNA
7250	chr16	34549440	34549824	+	0	NA	Intergenic	MER119|DNA|hAT-Charlie	-35605	NM_177357	545156	Mm.82274	NM_177357	ENSMUSG00000061751	Kalrn	2210407G14Rik|AV235988|DUET|E530005C20Rik|Gm539|Hapip|TRAD	kalirin, RhoGEF kinase	protein-coding
1727	chr5	66105953	66106342	+	0	NA	intron (NM_001127382, intron 2 of 7)	intron (NM_001127382, intron 2 of 7)	-7968	NM_139065	245945	Mm.36863	NM_139065	ENSMUSG00000070780	Rbm47	9530077J19Rik	RNA binding motif protein 47	protein-coding
3879	chr10	25634565	25634794	+	0	NA	intron (NR_136909, intron 3 of 3)	Lx8b|LINE|L1	-13116	NR_156009	102640972	Mm.405617	NR_156009		Gm36908	-	predicted gene, 36908	ncRNA
9630	chr3	83845192	83845503	+	0	NA	Intergenic	Intergenic	-3739	NM_011905	24088	Mm.87596	NM_011905	ENSMUSG00000027995	Tlr2	Ly105	toll-like receptor 2	protein-coding
6409	chr9	41595874	41596168	+	0	NA	intron (NR_131930, intron 3 of 3)	intron (NR_131930, intron 3 of 3)	14095	NR_029822	387236		NR_029822	ENSMUSG00000093354	Mir125b-1	Mirn125b|Mirn125b-1|mir-125b-1	microRNA 125b-1	ncRNA
11298	chr17	33780920	33781389	+	0	NA	exon (NM_020581, exon 1 of 7)	exon (NM_020581, exon 1 of 7)	421	NM_020581	57875	Mm.196189	NM_020581	ENSMUSG00000002289	Angptl4	Arp4|Bk89|Fiaf|Hfarp|Ng27|Pgar|Pgarg|Pp1158	angiopoietin-like 4	protein-coding
8741	chr16	21353071	21353483	+	0	NA	Intergenic	URR1A|DNA|hAT-Charlie	-19921	NR_131983	76222	Mm.86031	NR_131983	ENSMUSG00000116632	Magef1	6430590I03Rik	melanoma antigen family F, 1	pseudo
9554	chr13	94394438	94394843	+	0	NA	intron (NM_009680, intron 2 of 26)	intron (NM_009680, intron 2 of 26)	35680	NM_009680	11774	Mm.21185	NM_009680	ENSMUSG00000021686	Ap3b1	AP-3|AU015684|C78395|Hps2|beta3A|pe|pearl|rim2	adaptor-related protein complex 3, beta 1 subunit	protein-coding
1816	chr5	39051657	39051869	+	0	NA	Intergenic	MTD|LTR|ERVL-MaLR	-175070	NM_013748	27278	Mm.440845	NM_013748	ENSMUSG00000039315	Clnk	MIST	cytokine-dependent hematopoietic cell linker	protein-coding
383	chr3	56156710	56156894	+	0	NA	intron (NM_030595, intron 1 of 57)	RLTR19|LTR|ERVK	26899	NM_030595	26422	Mm.384353	NM_030595	ENSMUSG00000027799	Nbea	Lyst2|mKIAA1544	neurobeachin	protein-coding
8723	chr3	51660772	51661359	+	0	NA	promoter-TSS (NM_001310482)	promoter-TSS (NM_001310482)	-114	NM_174995	211666	Mm.24679	NM_174995	ENSMUSG00000074604	Mgst2	GST2|MGST-II	microsomal glutathione S-transferase 2	protein-coding
9420	chr4	3952667	3952914	+	0	NA	Intergenic	Intergenic	13366	NR_104356	66433	Mm.27406	NM_181391	ENSMUSG00000042198	Chchd7	1810049H20Rik	coiled-coil-helix-coiled-coil-helix domain containing 7	protein-coding
9742	chr14	21268204	21268648	+	0	NA	intron (NM_134079, intron 6 of 10)	RMER19B|LTR|ERVK	192274	NM_001243041	11534	Mm.188734	NM_134079	ENSMUSG00000039197	Adk	2310026J05Rik|5033405D03Rik|AI255373|AI987814|Ak	adenosine kinase	protein-coding
5950	chr4	32464258	32464456	+	0	NA	intron (NM_001109661, intron 1 of 4)	intron (NM_001109661, intron 1 of 4)	46922	NM_001109661	12014	Mm.491223	NM_007521	ENSMUSG00000040270	Bach2	E030004N02Rik	BTB and CNC homology, basic leucine zipper transcription factor 2	protein-coding
5114	chr13	92778563	92778907	+	0	NA	intron (NM_011582, intron 2 of 21)	Lx5c|LINE|L1	16083	NM_011582	21828	Mm.20865	NM_011582	ENSMUSG00000021702	Thbs4	TSP4	thrombospondin 4	protein-coding
8911	chr11	117951141	117951449	+	0	NA	Intergenic	Intergenic	18071	NM_007707	12702	Mm.3468	NM_007707	ENSMUSG00000053113	Socs3	Cis3|Cish3|EF-10|Ef10|SSI-3|Ssi3	suppressor of cytokine signaling 3	protein-coding
6198	chr4	63361642	63361798	+	0	NA	promoter-TSS (NM_011016)	promoter-TSS (NM_011016)	-729	NM_011016	18406	Mm.14173	NM_011016	ENSMUSG00000061540	Orm2	Agp1|Orm-2	orosomucoid 2	protein-coding
8871	chr10	10740328	10740574	+	0	NA	intron (NM_016976, intron 6 of 8)	intron (NM_016976, intron 6 of 8)	-10595	NR_046010	78056	Mm.271285	NR_046010	ENSMUSG00000112730	4930567K20Rik	1700038H22Rik	RIKEN cDNA 4930567K20 gene	ncRNA
10117	chr3	104233385	104233668	+	0	NA	Intergenic	Intergenic	-13120	NM_133853	99470	Mm.264849	NM_133853	ENSMUSG00000052539	Magi3	4732496O19Rik|6530407C02Rik|AA407180|AI120132|mKIAA1634	membrane associated guanylate kinase, WW and PDZ domain containing 3	protein-coding
7842	chr5	48500213	48500501	+	0	NA	intron (NM_001199244, intron 1 of 7)	intron (NM_001199244, intron 1 of 7)	9404	NM_001199242	80334	Mm.160172	NM_030265	ENSMUSG00000029088	Kcnip4	AV032399|Calp|Calp250|KChIP4|KChIP4a	Kv channel interacting protein 4	protein-coding
1176	chr5	30132225	30132626	+	0	NA	intron (NM_178878, intron 9 of 19)	intron (NM_178878, intron 9 of 19)	22555	NM_178878	97212	Mm.200497	NM_178878	ENSMUSG00000025745	Hadha	C77020|Mtpa|TP-alpha	hydroxyacyl-Coenzyme A dehydrogenase/3-ketoacyl-Coenzyme A thiolase/enoyl-Coenzyme A hydratase (trifunctional protein), alpha subunit	protein-coding
5617	chr9	123932085	123932378	+	0	NA	Intergenic	Intergenic	36461	NM_009912	12768	Mm.274927	NM_009912	ENSMUSG00000025804	Ccr1	Cmkbr1|Mip-1a-R	chemokine (C-C motif) receptor 1	protein-coding
2503	chr17	28715869	28716427	+	0	NA	intron (NM_001168508, intron 3 of 11)	MTE2a|LTR|ERVL-MaLR	23580	NM_001168513	26416	Mm.311337	NM_011951	ENSMUSG00000053436	Mapk14	CSBP2|Crk1|Csbp1|Mxi2|PRKM14|PRKM15|p38|p38-alpha|p38MAPK|p38a|p38alpha	mitogen-activated protein kinase 14	protein-coding
7771	chr4	39928226	39928822	+	0	NA	Intergenic	Intergenic	-214741	NM_007386	11428	Mm.331547	NM_007386	ENSMUSG00000028405	Aco1	Aco-1|Irebp|Irp1	aconitase 1	protein-coding
11069	chr5	143379814	143380165	+	0	NA	intron (NM_001347529, intron 8 of 20)	intron (NM_001347529, intron 8 of 20)	9915	NM_001347529	170935	Mm.197460	NM_133355	ENSMUSG00000010825	Grid2ip	-	glutamate receptor, ionotropic, delta 2 (Grid2) interacting protein 1	protein-coding
8277	chr9	120129364	120129584	+	0	NA	promoter-TSS (NR_002902)	promoter-TSS (NR_002902)	-960	NR_002902	104433	Mm.453530	NR_002902	ENSMUSG00000064925	Snora62	E2|MBI-13|MBI-136|Rnu108	small nucleolar RNA, H/ACA box 62	snoRNA
5024	chr1	149965806	149966019	+	0	NA	Intergenic	Intergenic	-4622	NM_008869	18783	Mm.4186	NM_008869	ENSMUSG00000056220	Pla2g4a	Pla2g4|cPLA2|cPLA2-alpha|cPLA2alpha	phospholipase A2, group IVA (cytosolic, calcium-dependent)	protein-coding
2991	chr4	150459481	150459842	+	0	NA	intron (NM_001085492, intron 4 of 22)	intron (NM_001085492, intron 4 of 22)	177745	NM_001085492	68703	Mm.291274	NM_001085492	ENSMUSG00000039852	Rere	1110033A15Rik|AI414665|ARG|ARP|ATN1L|AW742570|Atr2|DNB1|eye<m03Jus>|eyes3|mKIAA0458	arginine glutamic acid dipeptide (RE) repeats	protein-coding
5023	chr7	46060758	46061031	+	0	NA	exon (NM_153057, exon 16 of 31)	exon (NM_153057, exon 16 of 31)	27198	NM_153057	211548	Mm.274811	NM_153057	ENSMUSG00000030835	Nomo1	D7Ertd156e|Nomo|pM5	nodal modulator 1	protein-coding
6083	chr15	34420434	34420696	+	0	NA	intron (NM_001358780, intron 10 of 18)	intron (NM_001358780, intron 10 of 18)	22660	NM_009083	19946	Mm.358632	NM_009083	ENSMUSG00000058600	Rpl30	-	ribosomal protein L30	protein-coding
7468	chr4	151827395	151827694	+	0	NA	intron (NM_001195565, intron 3 of 3)	intron (NM_001195565, intron 3 of 3)	34224	NM_001081557	100072	Mm.318846	NM_001081557	ENSMUSG00000014592	Camta1	1810059M14Rik|2310058O09Rik|AI316882|AW987475|mKIAA0833	calmodulin binding transcription activator 1	protein-coding
8050	chr15	36937133	36937340	+	0	NA	Intergenic	Intergenic	70166	NM_026521	68036	Mm.371631	NM_026521	ENSMUSG00000062397	Zfp706	3110006P09Rik|AA793007|AW536850|C77232|Znf706	zinc finger protein 706	protein-coding
2089	chr2	32863348	32863723	+	0	NA	Intergenic	L1ME2|LINE|L1	-12599	NM_146119	227737	Mm.301646	NM_146119	ENSMUSG00000026796	Fam129b	9130404D14Rik	family with sequence similarity 129, member B	protein-coding
9818	chr6	88043529	88043753	+	0	NA	intron (NM_001293652, intron 1 of 7)	intron (NM_001293652, intron 1 of 7)	1376	NM_001293653	19349	Mm.333233	NM_009005	ENSMUSG00000079477	Rab7	Rab7a	RAB7, member RAS oncogene family	protein-coding
8732	chr9	43947191	43947422	+	0	NA	Intergenic	ORR1E|LTR|ERVL-MaLR	-96078	NM_009382	21838	Mm.3951	NM_009382	ENSMUSG00000032011	Thy1	CD90|T25|Thy-1|Thy-1.2|Thy1.1|Thy1.2	thymus cell antigen 1, theta	protein-coding
11403	chr15	74719435	74719858	+	0	NA	Intergenic	Intergenic	-1588	NM_198607	223626	Mm.268603	NM_198607	ENSMUSG00000056665	Them6	4930572J05Rik	thioesterase superfamily member 6	protein-coding
7031	chr10	56598280	56598502	+	0	NA	Intergenic	Intergenic	166410	NR_152768	102640560	Mm.417249	NR_152768		Gm36595	-	predicted gene, 36595	ncRNA
8329	chr11	51620742	51620922	+	0	NA	intron (NM_001364736, intron 2 of 2)	B3|SINE|B2	1059	NR_157294	52530	Mm.28203	NM_026631	ENSMUSG00000001056	Nhp2	2410130M07Rik|D11Ertd175e|Nola2	NHP2 ribonucleoprotein	protein-coding
7003	chr2	167294908	167295188	+	0	NA	Intergenic	Intergenic	54130	NM_019835	56336	Mm.200886	NM_019835	ENSMUSG00000017929	B4galt5	9430078I07Rik|AW049941|AW539721	UDP-Gal:betaGlcNAc beta 1,4-galactosyltransferase, polypeptide 5	protein-coding
11145	chr15	6411286	6411788	+	0	NA	intron (NM_001037905, intron 1 of 13)	intron (NM_001037905, intron 1 of 13)	24789	NM_001310446	13132	Mm.240830	NM_023118	ENSMUSG00000022150	Dab2	5730435J12Rik|AA960054|AI957090|D15Wsu122e|D630005B22Rik|Doc-2|Doc2|p96	disabled 2, mitogen-responsive phosphoprotein	protein-coding
2590	chr1	36280999	36281259	+	0	NA	Intergenic	Intergenic	-7704	NM_153408	214854	Mm.389110	NM_153408	ENSMUSG00000047180	Neurl3	2010300P06Rik|Lincr	neuralized E3 ubiquitin protein ligase 3	protein-coding
3992	chr10	127631730	127632265	+	0	NA	Intergenic	Intergenic	-10849	NM_008512	16971	Mm.271854	NM_008512	ENSMUSG00000040249	Lrp1	A2mr|AI316852|CD91|Lrp|b2b1554Clo	low density lipoprotein receptor-related protein 1	protein-coding
688	chr13	119081751	119082024	+	0	NA	Intergenic	ERVL-int|LTR|ERVL	327124	NM_008710	18115	Mm.132584	NM_008710	ENSMUSG00000116207	Nnt	4930423F13Rik|AI323702|BB168308	nicotinamide nucleotide transhydrogenase	protein-coding
6098	chr3	93021221	93021409	+	0	NA	Intergenic	Intergenic	-2254	NM_025420	66203	Mm.292457	NM_025420	ENSMUSG00000027912	Lce1m	1110059L13Rik|AI131654|Lce5a|Sprrl10	late cornified envelope 1M	protein-coding
6845	chr4	137324971	137325197	+	0	NA	intron (NM_001243769, intron 5 of 5)	MTE2b|LTR|ERVL-MaLR	32675	NM_009861	12540	Mm.1022	NM_009861	ENSMUSG00000006699	Cdc42	AI747189|AU018915	cell division cycle 42	protein-coding
9131	chr11	107341314	107341699	+	0	NA	intron (NR_153311, intron 1 of 9)	intron (NR_153311, intron 1 of 9)	129214	NM_001359616	71795	Mm.397413	NM_145823	ENSMUSG00000040430	Pitpnc1	1110020B03Rik|5830436L09Rik|AI662802|AI851387|C330017I21Rik|Dnr411|RDGBB|RDGBB1|mrdgBbeta|rdgB-beta	phosphatidylinositol transfer protein, cytoplasmic 1	protein-coding
11335	chr8	4252118	4252415	+	0	NA	promoter-TSS (NM_133968)	promoter-TSS (NM_133968)	-836	NM_133968	102209	Mm.28452	NM_133968	ENSMUSG00000011837	Snapc2	0610007H10Rik|AU015675	small nuclear RNA activating complex, polypeptide 2	protein-coding
4179	chr4	117598946	117599200	+	0	NA	intron (NM_001356405, intron 6 of 8)	intron (NM_001356405, intron 6 of 8)	48708	NM_080469	140546	Mm.235891	NM_080469	ENSMUSG00000033423	Eri3	PINT1|Prnpip1	exoribonuclease 3	protein-coding
7589	chr5	17720097	17720525	+	0	NA	intron (NM_013657, intron 15 of 17)	intron (NM_013657, intron 15 of 17)	115585	NM_007643	12491	Mm.18628	NM_007643	ENSMUSG00000002944	Cd36	FAT|GPIV|Scarb3	CD36 molecule	protein-coding
269	chr7	51951459	51951798	+	0	NA	intron (NM_001330607, intron 6 of 7)	intron (NM_001330607, intron 6 of 7)	54086	NR_027704	75744	Mm.386823	NM_001160345	ENSMUSG00000074093	Svip	1700006C13Rik|6620401M08Rik	small VCP/p97-interacting protein	protein-coding
8831	chr17	26658961	26659195	+	0	NA	Intergenic	Intergenic	-17318	NM_025272	11974	Mm.22602	NM_025272	ENSMUSG00000015575	Atp6v0e	Atp6k|Atp6v0e1|M9.2	ATPase, H+ transporting, lysosomal V0 subunit E	protein-coding
3696	chr2	125217253	125217612	+	0	NA	intron (NM_183354, intron 21 of 26)	ORR1E|LTR|ERVL-MaLR	-29816	NM_001159646	110074	Mm.282499	NM_023595	ENSMUSG00000027203	Dut	5031412I06Rik|5133400F09Rik|D2Bwg0749e|Dutp|dUTPase	deoxyuridine triphosphatase	protein-coding
975	chr8	72534946	72535210	+	0	NA	intron (NM_027485, intron 1 of 2)	MLT1K|LTR|ERVL-MaLR	13232	NM_027485	70625	Mm.235885	NM_027485	ENSMUSG00000045248	Med26	5730493L18Rik|AI414941|AW495270|Crsp7	mediator complex subunit 26	protein-coding
3925	chr13	40166324	40166542	+	0	NA	intron (NM_172143, intron 10 of 18)	intron (NM_172143, intron 10 of 18)	121578	NM_172143	218165	Mm.364096	NM_172143	ENSMUSG00000047094	Ofcc1	opo	orofacial cleft 1 candidate 1	protein-coding
9267	chr11	87025091	87025674	+	0	NA	Intergenic	ID_B1|SINE|B4	-31620	NM_001005341	77864	Mm.191894	NM_001005341	ENSMUSG00000018427	Ypel2	6430570G24|E130113K08Rik	yippee like 2	protein-coding
2194	chr1	31095743	31096731	+	0	NA	intron (NR_136907, intron 1 of 3)	intron (NR_136907, intron 1 of 3)	217	NR_136907	102634473	Mm.484482	NR_136907	ENSMUSG00000086727	Gm29669	-	predicted gene 29669	ncRNA
3957	chr11	59423297	59423483	+	0	NA	intron (NM_001356452, intron 3 of 4)	intron (NM_001356452, intron 3 of 4)	26644	NM_001356452	67826	Mm.26680	NM_144521	ENSMUSG00000009894	Snap47	1110031B06Rik|SNAP-47	synaptosomal-associated protein, 47	protein-coding
8657	chr4	4225815	4226612	+	0	NA	Intergenic	B1F|SINE|Alu	-87398	NM_001348209	18619	Mm.475097	NM_001002927	ENSMUSG00000045573	Penk	AI326464|ENK|PPA|Penk1	preproenkephalin	protein-coding
7698	chr6	52535060	52535548	+	0	NA	Intergenic	(C)n|Simple_repeat|Simple_repeat	42853	NR_046049	74304	Mm.490579	NR_046049	ENSMUSG00000107895	1700094M24Rik	-	RIKEN cDNA 1700094M24 gene	ncRNA
6422	chr6	71555359	71556087	+	0	NA	intron (NM_025783, intron 2 of 5)	RMER19B|LTR|ERVK	9600	NM_001355674	66700	Mm.181278	NM_025783	ENSMUSG00000053119	Chmp3	25.1|4921505F14Rik|9130011K15Rik|CGI-49|D6Ertd286e|NEDF|Vps24	charged multivesicular body protein 3	protein-coding
8793	chr6	87745257	87745680	+	0	NA	intron (NM_001159697, intron 2 of 7)	intron (NM_001159697, intron 2 of 7)	14599	NM_001159697	58229	Mm.333229	NM_021418	ENSMUSG00000068263	Efcc1	Ccdc48	EF hand and coiled-coil domain containing 1	protein-coding
9123	chr8	70903598	70903913	+	0	NA	Intergenic	PB1D10|SINE|Alu	-2219	NM_173013	270058	Mm.248559	NM_173013	ENSMUSG00000019261	Map1s	6430517J16Rik|Bpy2ip1|Map8|Mtap1s|VCY2IP1	microtubule-associated protein 1S	protein-coding
3240	chr5	47279572	47279964	+	0	NA	Intergenic	RMER19B|LTR|ERVK	-703387	NR_111900	20563	Mm.289739	NM_178804	ENSMUSG00000031558	Slit2	Drad-1|E030015M03Rik|E130320P19Rik|Slil3|b2b1200.1Clo|mKIAA4141|slit-2	slit guidance ligand 2	protein-coding
5740	chr10	64159118	64159723	+	0	NA	intron (NM_177612, intron 7 of 17)	Lx5b|LINE|L1	-69165	NM_178678	216028	Mm.431318	NM_178678	ENSMUSG00000042846	Lrrtm3	9630044H04Rik	leucine rich repeat transmembrane neuronal 3	protein-coding
8349	chr16	34357490	34357951	+	0	NA	intron (NM_177357, intron 4 of 59)	intron (NM_177357, intron 4 of 59)	156307	NM_001164268	545156	Mm.82274	NM_177357	ENSMUSG00000061751	Kalrn	2210407G14Rik|AV235988|DUET|E530005C20Rik|Gm539|Hapip|TRAD	kalirin, RhoGEF kinase	protein-coding
5203	chr6	35424580	35424811	+	0	NA	Intergenic	Intergenic	93849	NR_040526	73409	Mm.69443	NR_040526	ENSMUSG00000107341	1700065J11Rik	-	RIKEN cDNA 1700065J11 gene	ncRNA
11392	chr1	143592902	143593574	+	0	NA	Intergenic	IAPEY2_LTR|LTR|ERVK	-47459	NM_020025	26878	Mm.285580	NM_020025	ENSMUSG00000033849	B3galt2	-	UDP-Gal:betaGlcNAc beta 1,3-galactosyltransferase, polypeptide 2	protein-coding
384	chr10	37602782	37603466	+	0	NA	Intergenic	Intergenic	-464198	NM_008538	17118	Mm.30059	NM_008538	ENSMUSG00000069662	Marcks	Macs|PKCSL	myristoylated alanine rich protein kinase C substrate	protein-coding
387	chr2	34828056	34828396	+	0	NA	Intergenic	Intergenic	-1991	NM_001164770	30050	Mm.4465	NM_013890	ENSMUSG00000035949	Fbxw2	2700071L08Rik|FBW2|Fwd2|MD6	F-box and WD-40 domain protein 2	protein-coding
1085	chr13	109315928	109316117	+	0	NA	intron (NM_011056, intron 3 of 16)	L1_Mus2|LINE|L1	-8722	NR_030644	100124489		NR_030644	ENSMUSG00000076946	Mir582	Mirn582|mir-582|mmu-mir-582	microRNA 582	ncRNA
5488	chr1	35257492	35257954	+	0	NA	Intergenic	Intergenic	407734	NM_001357425	226971	Mm.292751	NM_145516	ENSMUSG00000026123	Plekhb2	2310009M15Rik|AU018239|Evt2|Phdc|evt-2	pleckstrin homology domain containing, family B (evectins) member 2	protein-coding
11292	chr12	104256153	104256891	+	0	NA	Intergenic	Intergenic	-6600	NM_001199940	628900	Mm.436602	NM_001199940	ENSMUSG00000079014	Serpina3i	2B2|EG628900|Gm6930	serine (or cysteine) peptidase inhibitor, clade A, member 3I	protein-coding
8763	chr8	79041403	79041757	+	0	NA	intron (NM_178267, intron 1 of 14)	intron (NM_178267, intron 1 of 14)	13143	NM_001294279	622675	Mm.48724	NM_178267	ENSMUSG00000071064	Zfp827	2810449M09Rik|D630040G17Rik|Znf827	zinc finger protein 827	protein-coding
7084	chr4	40914603	40915045	+	0	NA	Intergenic	RMER5|LTR|ERV1	-5232	NM_011463	20731	Mm.25246	NM_011463	ENSMUSG00000028415	Spink4	MPGC60	serine peptidase inhibitor, Kazal type 4	protein-coding
533	chr17	5206599	5207264	+	0	NA	intron (NM_001085355, intron 4 of 19)	intron (NM_001085355, intron 4 of 19)	211836	NM_175349	106557	Mm.432764	NM_175349	ENSMUSG00000101959	Ldhal6b	4933402O15Rik|AI326310|LDHL|Ldhal	lactate dehydrogenase A-like 6B	protein-coding
10582	chr17	11847123	11847916	+	0	NA	intron (NM_016694, intron 8 of 11)	intron (NM_016694, intron 8 of 11)	35670	NR_045808	52027	Mm.442257	NR_045808		D17Ertd648e	-	DNA segment, Chr 17, ERATO Doi 648, expressed	ncRNA
3966	chr8	7709489	7709742	+	0	NA	Intergenic	RMER19C|LTR|ERVK	951627	NM_010111	13642	Mm.209813	NM_010111	ENSMUSG00000001300	Efnb2	ELF-2|Epl5|Eplg5|Htk-L|LERK-5|Lerk5|NLERK-1	ephrin B2	protein-coding
5498	chr15	9580527	9580903	+	0	NA	intron (NM_001305042, intron 36 of 36)	MIRb|SINE|MIR	-50839	NM_008372	16197	Mm.389	NM_008372	ENSMUSG00000003882	Il7r	CD127|IL-7Ralpha	interleukin 7 receptor	protein-coding
7677	chr4	103910673	103911008	+	0	NA	intron (NM_001369049, intron 1 of 19)	RMER19C|LTR|ERVK	291340	NM_001369049	13131	Mm.289682	NM_010014	ENSMUSG00000028519	Dab1	AI956902|C630028C02Rik|scm|scr|scrambler|yot	disabled 1	protein-coding
7087	chr5	39145698	39145978	+	0	NA	Intergenic	Intergenic	-269145	NM_013748	27278	Mm.440845	NM_013748	ENSMUSG00000039315	Clnk	MIST	cytokine-dependent hematopoietic cell linker	protein-coding
9179	chr11	33265677	33266049	+	0	NA	intron (NM_023146, intron 23 of 27)	intron (NM_023146, intron 23 of 27)	-62275	NM_019916	27140	Mm.25362	NM_019916	ENSMUSG00000040610	Tlx3	Hox11l2|Rnx|Tlx1l2	T cell leukemia, homeobox 3	protein-coding
9471	chr19	21787093	21787492	+	0	NA	intron (NM_031997, intron 2 of 24)	intron (NM_031997, intron 2 of 24)	8952	NM_001033759	83921	Mm.329776	NM_031997	ENSMUSG00000024754	Cemip2	Tmem2	cell migration inducing hyaluronidase 2	protein-coding
10973	chr2	50365184	50365632	+	0	NA	TTS (NR_040361)	TTS (NR_040361)	10383	NR_154590	102634280		NR_154590		Gm48908	-	predicted gene 48908	ncRNA
8169	chr7	25901979	25902397	+	0	NA	intron (NM_009999, intron 1 of 8)	intron (NM_009999, intron 1 of 8)	4530	NM_009999	13088	Mm.218749	NM_009999	ENSMUSG00000030483	Cyp2b10	Cyp2b|Cyp2b20|p16	cytochrome P450, family 2, subfamily b, polypeptide 10	protein-coding
4936	chr3	27563077	27563355	+	0	NA	intron (NM_001356953, intron 4 of 26)	intron (NM_001356953, intron 4 of 26)	21779	NR_037275	100526525		NR_037275	ENSMUSG00000092695	Mir3092	mir-3092|mmu-mir-3092	microRNA 3092	ncRNA
2050	chr2	137898485	137898866	+	0	NA	Intergenic	MLT1H|LTR|ERVL-MaLR	-357909	NM_001025431	228662	Mm.153405	NM_145534	ENSMUSG00000062098	Btbd3	mKIAA0952	BTB (POZ) domain containing 3	protein-coding
8404	chr7	117855993	117856498	+	0	NA	Intergenic	Intergenic	259902	NM_170669	267019	Mm.288212	NM_170669	ENSMUSG00000008683	Rps15a	A630031B11Rik	ribosomal protein S15A	protein-coding
436	chr19	21461281	21461550	+	0	NA	intron (NM_010266, intron 1 of 13)	L1MB5|LINE|L1	11246	NM_010266	14544	Mm.45054	NM_010266	ENSMUSG00000058624	Gda	AU015411|AW047581|GAH	guanine deaminase	protein-coding
4518	chr2	164023124	164023354	+	0	NA	Intergenic	RMER15-int|LTR|ERVL	-1985	NM_001114079	381404	Mm.82301	NM_001114079	ENSMUSG00000054582	Pabpc1l	1810053B01Rik|Epab	poly(A) binding protein, cytoplasmic 1-like	protein-coding
4546	chr7	141416197	141416642	+	0	NA	Intergenic	Intergenic	-2294	NM_172116	213350	Mm.290953	NM_172116	ENSMUSG00000051007	Gatd1	BC023835|D230016J19Rik|Pddc1	glutamine amidotransferase like class 1 domain containing 1	protein-coding
6519	chr9	111013679	111014111	+	0	NA	Intergenic	(CTCA)n|Simple_repeat|Simple_repeat	-5397	NM_008522	17002	Mm.282359	NM_008522	ENSMUSG00000032496	Ltf	Csp82|Lf|MMS10R|Ms10r	lactotransferrin	protein-coding
5286	chr15	76322474	76322665	+	0	NA	Intergenic	Lx8|LINE|L1	-4828	NM_175399	109075	Mm.322752	NM_175399	ENSMUSG00000034259	Exosc4	1110039I09Rik|1500001N04Rik|Rrp41	exosome component 4	protein-coding
5067	chr13	63595411	63595723	+	0	NA	Intergenic	Intergenic	-22107	NM_001328514	19206	Mm.228798	NM_008957	ENSMUSG00000021466	Ptch1	A230106A15Rik|Ptc|Ptc1|Ptch|mes|wig	patched 1	protein-coding
8576	chr16	57558299	57558541	+	0	NA	intron (NM_001177871, intron 1 of 1)	intron (NM_001177871, intron 1 of 1)	9178	NM_001177871	78749	Mm.328360	NM_001040397	ENSMUSG00000043336	Filip1l	4631422O05Rik|Doc1	filamin A interacting protein 1-like	protein-coding
11380	chr11	95507215	95507839	+	0	NA	Intergenic	Intergenic	7038	NM_130858	104079	Mm.22970	NM_130858	ENSMUSG00000046719	Nxph3	-	neurexophilin 3	protein-coding
2180	chr13	81323961	81324294	+	0	NA	intron (NM_054053, intron 83 of 89)	intron (NM_054053, intron 83 of 89)	309017	NM_054053	110789	Mm.288694	NM_054053	ENSMUSG00000069170	Adgrv1	Frings|Gpr98|Mass1|Mgr1|VLGR1	adhesion G protein-coupled receptor V1	protein-coding
9614	chr15	53507263	53507694	+	0	NA	intron (NM_177225, intron 4 of 4)	intron (NM_177225, intron 4 of 4)	106801	NR_039538	100628567		NR_039538	ENSMUSG00000104794	Mir28c	mmu-mir-28c	microRNA 28c	ncRNA
7335	chr13	9985635	9985998	+	0	NA	intron (NM_033269, intron 4 of 4)	L2|LINE|L2	-220495	NM_144516	66505	Mm.397307	NM_144516	ENSMUSG00000021156	Zmynd11	2210402G22Rik|BS69	zinc finger, MYND domain containing 11	protein-coding
7768	chr6	117900552	117900995	+	0	NA	intron (NM_001166432, intron 1 of 3)	intron (NM_001166432, intron 1 of 3)	433	NM_001166432	98758	Mm.422979	NM_133834	ENSMUSG00000042079	Hnrnpf	4833420I20Rik|AA407306|Hnrpf	heterogeneous nuclear ribonucleoprotein F	protein-coding
1818	chr15	64340656	64341075	+	0	NA	intron (NM_010026, intron 2 of 30)	L1MB3|LINE|L1	-28192	NM_001276462	13196	Mm.277236	NM_010026	ENSMUSG00000022377	Asap1	AV239055|DEF-1|Ddef1|PAP|mKIAA1249|s19	ArfGAP with SH3 domain, ankyrin repeat and PH domain1	protein-coding
8224	chr5	111205035	111205617	+	0	NA	intron (NM_001267622, intron 6 of 22)	intron (NM_001267622, intron 6 of 22)	-125371	NM_019640	56305	Mm.200516	NM_019640	ENSMUSG00000050017	Pitpnb	PI-TP-beta	phosphatidylinositol transfer protein, beta	protein-coding
11498	chr11	73131007	73131548	+	0	NA	intron (NM_008399, intron 22 of 30)	intron (NM_008399, intron 22 of 30)	7017	NM_010353	14841	Mm.42045	NM_010353	ENSMUSG00000050107	Haspin	Gsg2	histone H3 associated protein kinase	protein-coding
10147	chr13	73793385	73793911	+	0	NA	intron (NM_001360694, intron 7 of 24)	intron (NM_001360694, intron 7 of 24)	29951	NM_011390	20499	Mm.275800	NM_011390	ENSMUSG00000017756	Slc12a7	AA408796|D13Ertd261e|Kcc4	solute carrier family 12, member 7	protein-coding
6969	chr1	92806680	92807153	+	0	NA	Intergenic	Intergenic	-24729	NM_016696	14733	Mm.297976	NM_016696	ENSMUSG00000034220	Gpc1	AI462976	glypican 1	protein-coding
9584	chr4	41575947	41576513	+	0	NA	intron (NM_175138, intron 1 of 19)	intron (NM_175138, intron 1 of 19)	6436	NM_175138	68922	Mm.79127	NM_175138	ENSMUSG00000061322	Dnaic1	1110066F04Rik|BB124644|Dnai1|b2b1526Clo	dynein, axonemal, intermediate chain 1	protein-coding
8272	chr2	72319062	72319412	+	0	NA	intron (NM_023057, intron 2 of 19)	ERVL-int|LTR|ERVL	33536	NM_178084	65964	Mm.304143	NM_023057	ENSMUSG00000004085	Map3k20	AV006891|B230120H23Rik|HCCS-4|MLTK|MLTKalpha|MLTKbeta|Zak	mitogen-activated protein kinase kinase kinase 20	protein-coding
4554	chr5	84237307	84237509	+	0	NA	intron (NM_007937, intron 3 of 15)	intron (NM_007937, intron 3 of 15)	179974	NM_007937	13839	Mm.137991	NM_007937	ENSMUSG00000029245	Epha5	AI854630|AW125296|Cek7|Ehk1|Els1|Hek7|Rek7|bsk	Eph receptor A5	protein-coding
3392	chr4	13999724	13999945	+	0	NA	Intergenic	Intergenic	215052	NM_009822	12395	Mm.4909	NM_009822	ENSMUSG00000006586	Runx1t1	Cbfa2t1h|ETO|MTG8	RUNX1 translocation partner 1	protein-coding
7440	chr13	70788978	70789345	+	0	NA	intron (NR_137640, intron 8 of 22)	intron (NR_137640, intron 8 of 22)	52650	NR_137640	271127	Mm.115970	NM_172053	ENSMUSG00000049538	Adamts16	-	a disintegrin-like and metallopeptidase (reprolysin type) with thrombospondin type 1 motif, 16	protein-coding
11379	chr11	50155836	50156191	+	0	NA	intron (NM_029745, intron 11 of 20)	MER2|DNA|TcMar-Tigger	-18838	NM_026543	68067	Mm.40828	NM_026543	ENSMUSG00000020381	Mrnip	2900016G09Rik|3010026O09Rik|AI851514|AW475975	MRN complex interacting protein	protein-coding
4446	chr6	136965230	136965432	+	0	NA	Intergenic	Intergenic	10808	NM_023898	78600	Mm.290622	NM_023898	ENSMUSG00000064330	Pde6h	A930033D18Rik|PDEgamma	phosphodiesterase 6H, cGMP-specific, cone, gamma	protein-coding
5904	chr9	53695696	53696345	+	0	NA	intron (NM_175562, intron 1 of 1)	PB1D7|SINE|Alu	10212	NM_175562	270160	Mm.290285	NM_175562	ENSMUSG00000055069	Rab39	C230094F14Rik|Rab39a	RAB39, member RAS oncogene family	protein-coding
3776	chr4	83431814	83432346	+	0	NA	intron (NR_152449, intron 3 of 12)	intron (NR_152449, intron 3 of 12)	14356	NR_152448	77634	Mm.271985	NM_029949	ENSMUSG00000028483	Snapc3	1810020H02Rik|4930558A07Rik|5031401C21Rik|AI414457|E030018J20Rik	small nuclear RNA activating complex, polypeptide 3	protein-coding
11297	chr10	90068508	90069407	+	0	NA	intron (NM_001359241, intron 4 of 25)	intron (NM_001359241, intron 4 of 25)	195448	NM_001128086	77531	Mm.440605	NM_181398	ENSMUSG00000058589	Anks1b	AIDA-1|AIDA-1b|C030032C09Rik|E530015N03Rik|EB-1|Gm10937|Gm1555	ankyrin repeat and sterile alpha motif domain containing 1B	protein-coding
2890	chr2	116780127	116780359	+	0	NA	Intergenic	B1F|SINE|Alu	-98448	NM_026104	67356	Mm.131623	NM_026104	ENSMUSG00000027355	Tmco5	1700095F04Rik|Tmco5a	transmembrane and coiled-coil domains 5	protein-coding
187	chr13	38552078	38552478	+	0	NA	Intergenic	Lx7|LINE|L1	-23454	NM_001289598	105245	Mm.28622	NM_145367	ENSMUSG00000038991	Txndc5	AL022641|ERp46|PC-TRP	thioredoxin domain containing 5	protein-coding
11240	chr7	99441478	99442103	+	0	NA	intron (NM_201352, intron 6 of 17)	intron (NM_201352, intron 6 of 17)	-24214	NM_028145	72184	Mm.153585	NM_028145	ENSMUSG00000035298	Klhl35	2810406K13Rik	kelch-like 35	protein-coding
8876	chr2	129024806	129025331	+	0	NA	3' UTR (NM_001370941, exon 11 of 11)	3' UTR (NM_001370941, exon 11 of 11)	40841	NM_001370941	668894	Mm.393119	NM_001370941	ENSMUSG00000079051	Vinac1	Gm14025	vinculin/alpha-catenin family member 1	protein-coding
877	chr17	82516046	82516395	+	0	NA	Intergenic	RMER19C|LTR|ERVK	562005	NR_045094	100503434	Mm.187281	NR_045094	ENSMUSG00000117399	Gm19689	-	predicted gene, 19689	ncRNA
1133	chr1	122021509	122021805	+	0	NA	Intergenic	Intergenic	-183488	NR_151524	102638832	Mm.112794	NR_151524	ENSMUSG00000099960	Gm28590	-	predicted gene 28590	ncRNA
11485	chr11	113865674	113866070	+	0	NA	intron (NM_172800, intron 12 of 44)	intron (NM_172800, intron 12 of 44)	-114057	NM_001163346	56699	Mm.293378	NM_020006	ENSMUSG00000041598	Cdc42ep4	1500041M20Rik|Borg4|CEP4	CDC42 effector protein (Rho GTPase binding) 4	protein-coding
2448	chr3	121937094	121937328	+	0	NA	Intergenic	MIRb|SINE|MIR	-16018	NM_172525	214137	Mm.229287	NM_172525	ENSMUSG00000039831	Arhgap29	6720461J18Rik|A830014I19|AU040217|B130017I01Rik|C76601|Parg1	Rho GTPase activating protein 29	protein-coding
5569	chr4	35690623	35690878	+	0	NA	Intergenic	L2a|LINE|L2	154454	NM_175516	242384	Mm.132507	NM_175516	ENSMUSG00000045083	Lingo2	B230217C06Rik|Lern3|Lrrn6c	leucine rich repeat and Ig domain containing 2	protein-coding
3887	chr19	3376756	3377629	+	0	NA	intron (NM_013495, intron 14 of 18)	intron (NM_013495, intron 14 of 18)	-11665	NM_001039658	17771	Mm.209941	NM_010841	ENSMUSG00000024905	Tesmin	Mtl5	testis expressed metallothionein like	protein-coding
191	chr19	34187979	34188225	+	0	NA	Intergenic	Intergenic	-4127	NM_001360716	76630	Mm.130952	NM_029682	ENSMUSG00000024776	Stambpl1	1700095N21Rik|8230401J17Rik|ALMalpha|AMSH-FP	STAM binding protein like 1	protein-coding
6583	chr11	117706989	117707672	+	0	NA	intron (NM_198022, intron 3 of 21)	L1ME1|LINE|L1	53041	NM_198022	217351	Mm.40272	NM_198022	ENSMUSG00000025571	Tnrc6c	9930033H14Rik|mKIAA1582	trinucleotide repeat containing 6C	protein-coding
5982	chr9	116187057	116187395	+	0	NA	Intergenic	Intergenic	-1954	NR_152204	100043817	Mm.404276	NR_152204		Gm4668	-	predicted gene 4668	ncRNA
11478	chr1	119108068	119108495	+	0	NA	Intergenic	Intergenic	-54662	NM_001081125	14633	Mm.273292	NM_001081125	ENSMUSG00000048402	Gli2	-	GLI-Kruppel family member GLI2	protein-coding
2579	chr6	117244451	117244668	+	0	NA	Intergenic	Intergenic	76024	NM_001012477	20315	Mm.303231	NM_013655	ENSMUSG00000061353	Cxcl12	Pbsf|Scyb12|Sdf1|Tlsf|Tpar1	chemokine (C-X-C motif) ligand 12	protein-coding
6669	chr13	46238740	46239080	+	0	NA	Intergenic	Intergenic	-34811	NM_001005422	380842	Mm.188108	NM_001005422	ENSMUSG00000063529	Stmnd1	Gm1574	stathmin domain containing 1	protein-coding
7730	chr13	113553648	113553953	+	0	NA	Intergenic	ORR1B2-int|LTR|ERVL-MaLR	-50956	NR_045501	70917	Mm.491036	NR_045501	ENSMUSG00000114790	4921509O07Rik	-	RIKEN cDNA 4921509O07 gene	ncRNA
2661	chr8	36005065	36005980	+	0	NA	Intergenic	Intergenic	-89306	NM_172911	244418	Mm.244971	NM_172911	ENSMUSG00000050271	Prag1	9830148H23|D8Ertd82e|NACK|Sgk223|mFLJ00269	PEAK1 related kinase activating pseudokinase 1	protein-coding
4211	chr17	14140705	14140813	+	0	NA	Intergenic	PB1D10|SINE|Alu	63072	NM_172826	240025	Mm.79993	NM_172826	ENSMUSG00000048826	Dact2	2900084M21Rik|A630024E20|Dpr2|Frd2|dapper2	dishevelled-binding antagonist of beta-catenin 2	protein-coding
11114	chr11	86852727	86853053	+	0	NA	promoter-TSS (NR_162780)	promoter-TSS (NR_162780)	-232	NR_162780	114483630		NR_162780		Mir12182	mmu-mir-12182	microRNA mir-12182	ncRNA
9902	chr11	75495240	75495684	+	0	NA	intron (NM_138659, intron 19 of 41)	intron (NM_138659, intron 19 of 41)	8685	NM_138659	192159	Mm.3757	NM_138659	ENSMUSG00000020850	Prpf8	AU019467|D11Bwg0410e|DBF3/PRP8|Prp8|Sfprp8l	pre-mRNA processing factor 8	protein-coding
4828	chr15	7598451	7598884	+	0	NA	Intergenic	Intergenic	-200272	NM_001289498	268780	Mm.203208	NM_178748	ENSMUSG00000042961	Egflam	5930412K08|AU040377	EGF-like, fibronectin type III and laminin G domains	protein-coding
2860	chr5	4997561	4997679	+	0	NA	intron (NM_011074, intron 10 of 14)	intron (NM_011074, intron 10 of 14)	-239404	NM_021457	14362	Mm.246003	NM_021457	ENSMUSG00000044674	Fzd1	AW227548|FZ-1|Fz1	frizzled class receptor 1	protein-coding
1109	chr15	25628312	25628760	+	0	NA	intron (NM_019472, intron 1 of 40)	Lx8b|LINE|L1	5986	NM_019472	17909	Mm.60590	NM_019472	ENSMUSG00000022272	Myo10	AW048724|D15Ertd600e|mKIAA0799|myosin-X	myosin X	protein-coding
8325	chr6	119446047	119446600	+	0	NA	intron (NM_001271758, intron 3 of 4)	intron (NM_001271758, intron 3 of 4)	3063	NM_001271757	22419	Mm.321818	NM_009525	ENSMUSG00000030170	Wnt5b	AW545702|Wnt-5b	wingless-type MMTV integration site family, member 5B	protein-coding
5789	chr2	155726381	155726634	+	0	NA	intron (NM_145537, intron 3 of 10)	intron (NM_145537, intron 3 of 10)	2968	NM_145537	108687	Mm.273706	NM_145537	ENSMUSG00000038312	Edem2	9530090G24Rik|AI327354	ER degradation enhancer, mannosidase alpha-like 2	protein-coding
11054	chr6	86487229	86488017	+	0	NA	intron (NR_040292, intron 1 of 1)	intron (NR_040292, intron 1 of 1)	604	NR_040293	381792	Mm.333223	NR_040292	ENSMUSG00000101655	2310040G24Rik	-	RIKEN cDNA 2310040G24 gene	ncRNA
11450	chr9	83571593	83571963	+	0	NA	intron (NM_172507, intron 1 of 3)	intron (NM_172507, intron 1 of 3)	23440	NM_172507	212531	Mm.491246	NM_172507	ENSMUSG00000032261	Sh3bgrl2	A930014C21Rik|AA408038|B930089I21	SH3 domain binding glutamic acid-rich protein like 2	protein-coding
8006	chr18	43185244	43185556	+	0	NA	Intergenic	RLTR26_Mus|LTR|ERVK	-22297	NM_178749	269019	Mm.150401	NM_178749	ENSMUSG00000039954	Stk32a	A930015B13Rik|YANK1	serine/threonine kinase 32A	protein-coding
6156	chr17	78567859	78568166	+	0	NA	intron (NM_001197028, intron 3 of 12)	intron (NM_001197028, intron 3 of 12)	59949	NM_028813	74199	Mm.292983	NM_028813	ENSMUSG00000024076	Vit	1700052E02Rik|1700110E08Rik|2810429K11Rik|AKH|akhirin	vitrin	protein-coding
8058	chr13	9368370	9368710	+	0	NA	intron (NM_001081426, intron 1 of 36)	intron (NM_001081426, intron 1 of 36)	92015	NM_001081426	208440	Mm.217326	NM_172459	ENSMUSG00000048264	Dip2c	2900024P20Rik|9630044M06|mKIAA0934	disco interacting protein 2 homolog C	protein-coding
5138	chr18	50056151	50056397	+	0	NA	intron (NM_134131, intron 1 of 1)	intron (NM_134131, intron 1 of 1)	-2612	NR_155293	102635912	Mm.440627	NR_155293		C030005K06Rik	-	RIKEN cDNA C030005K06 gene	ncRNA
5073	chr3	102574337	102574795	+	0	NA	Intergenic	Intergenic	104647	NM_001112698	18049	Mm.1259	NM_013609	ENSMUSG00000027859	Ngf	Ngfb|beta-NGF	nerve growth factor	protein-coding
2616	chr6	103661391	103661816	+	0	NA	intron (NM_007697, intron 5 of 26)	intron (NM_007697, intron 5 of 26)	150727	NM_007697	12661	Mm.251288	NM_007697	ENSMUSG00000030077	Chl1	A530023M13Rik|AI465420|CALL|LICAM2	cell adhesion molecule L1-like	protein-coding
8727	chr11	50355405	50355905	+	0	NA	Intergenic	RMER19B|LTR|ERVK	2224	NR_030529	100049547		NR_030529	ENSMUSG00000076450	Mir804	Mirn804|mmu-mir-804	microRNA 804	ncRNA
7780	chr5	89140046	89140397	+	0	NA	intron (NM_001359212, intron 9 of 22)	intron (NM_001359212, intron 9 of 22)	112255	NM_001359212	54403	Mm.41044	NM_018760	ENSMUSG00000060961	Slc4a4	AI835705|NBC|NBC1	solute carrier family 4 (anion exchanger), member 4	protein-coding
7765	chr14	20694279	20694582	+	0	NA	promoter-TSS (NM_028428)	promoter-TSS (NM_028428)	-538	NM_028428	73068	Mm.277552	NM_028428	ENSMUSG00000039357	Fut11	3110009G03Rik|AI317183	fucosyltransferase 11	protein-coding
3134	chr11	49497738	49498033	+	0	NA	Intergenic	ID4_|SINE|ID	3350	NM_001011805	258027	Mm.377333	NM_001011805	ENSMUSG00000059729	Olfr1385	MOR256-41P|MOR256-42P|Olfr1549-ps1	olfactory receptor 1385	protein-coding
5108	chr14	31146632	31147013	+	0	NA	intron (NM_138672, intron 44 of 68)	intron (NM_138672, intron 44 of 68)	11969	NM_027289	70021	Mm.261681	NM_027289	ENSMUSG00000071547	Nt5dc2	2510015F01Rik	5'-nucleotidase domain containing 2	protein-coding
11004	chr10	70242903	70243448	+	0	NA	Intergenic	Intergenic	-2101	NM_025807	66859	Mm.19325	NM_025807	ENSMUSG00000037762	Slc16a9	1200003C15Rik|4930425B13Rik|AI552636	solute carrier family 16 (monocarboxylic acid transporters), member 9	protein-coding
3399	chr3	92307454	92307698	+	0	NA	Intergenic	Intergenic	-9129	NM_011469	20756	Mm.445310	NM_011469	ENSMUSG00000050092	Sprr2b	-	small proline-rich protein 2B	protein-coding
4925	chr12	108844820	108845157	+	0	NA	Intergenic	Intergenic	-6141	NM_001012310	104910	Mm.202653	NM_001012310	ENSMUSG00000048856	Slc25a47	AI132487|AI876593|HDMCP	solute carrier family 25, member 47	protein-coding
4977	chr7	99974575	99975066	+	0	NA	intron (NM_175388, intron 1 of 5)	intron (NM_175388, intron 1 of 5)	5638	NM_175388	108937	Mm.323087	NM_175388	ENSMUSG00000058761	Rnf169	2900057K09Rik	ring finger protein 169	protein-coding
9307	chr1	77008451	77008673	+	0	NA	Intergenic	Intergenic	488206	NR_105770	102465180		NR_105770	ENSMUSG00000099141	Mir6352	Gm27481|mmu-mir-6352	microRNA 6352	ncRNA
2702	chr2	65802340	65802661	+	0	NA	Intergenic	Intergenic	-43267	NM_178634	77771	Mm.102025	NM_153409	ENSMUSG00000044647	Csrnp3	A330102K23Rik|CSRNP-3|Csnrp3|Mbu1|taip-2	cysteine-serine-rich nuclear protein 3	protein-coding
8132	chr13	54591414	54591936	+	0	NA	TTS (NM_028870)	TTS (NM_028870)	1444	NM_025933	67044	Mm.29353	NM_025933	ENSMUSG00000025868	Higd2a	2010110M21Rik|AA690237	HIG1 domain family, member 2A	protein-coding
6620	chr2	156222166	156222427	+	0	NA	intron (NM_172674, intron 1 of 17)	B3|SINE|B2	25649	NM_172674	228829	Mm.427078	NM_172674	ENSMUSG00000038116	Phf20	6820402O20Rik	PHD finger protein 20	protein-coding
10987	chr3	135556935	135557394	+	0	NA	intron (NM_027288, intron 13 of 16)	intron (NM_027288, intron 13 of 16)	71553	NM_027288	110173	Mm.280536	NM_027288	ENSMUSG00000028164	Manba	2410030O07Rik|B930014J03Rik|Bmn	mannosidase, beta A, lysosomal	protein-coding
3380	chr7	45037263	45037657	+	0	NA	intron (NM_175022, intron 6 of 13)	intron (NM_175022, intron 6 of 13)	15874	NM_175022	233210	Mm.219137	NM_175022	ENSMUSG00000046574	Prr12	6720469B10|BC058674	proline rich 12	protein-coding
10697	chr5	99297975	99298247	+	0	NA	non-coding (NR_030692, exon 4 of 4)	non-coding (NR_030692, exon 4 of 4)	-45184	NM_145839	320292	Mm.259074	NM_145839	ENSMUSG00000089809	Rasgef1b	4732452O09Rik|GPIgamma4|Gpig4	RasGEF domain family, member 1B	protein-coding
5715	chr8	82419921	82420317	+	0	NA	Intergenic	RMER19B|LTR|ERVK	-17533	NM_001254747	16168	Mm.4392	NM_008357	ENSMUSG00000031712	Il15	AI503618|IL-15	interleukin 15	protein-coding
4252	chr13	99764876	99765050	+	0	NA	Intergenic	Intergenic	135720	NM_013732	27220	Mm.75498	NM_013732	ENSMUSG00000021647	Cartpt	Cart	CART prepropeptide	protein-coding
5290	chr8	115156132	115156462	+	0	NA	intron (NM_019573, intron 8 of 8)	Kanga1b|DNA|TcMar-Tc2	550597	NM_001025577	17132	Mm.275549	NM_001025577	ENSMUSG00000055435	Maf	2810401A20Rik|A230108G15Rik|AW047063|c-maf	avian musculoaponeurotic fibrosarcoma oncogene homolog	protein-coding
3853	chr1	89696660	89696913	+	0	NA	intron (NM_001037136, intron 9 of 16)	intron (NM_001037136, intron 9 of 16)	-12894	NR_015540	74403	Mm.444291	NR_015540		4933400F21Rik	1700091C04Rik|4930565K10Rik	RIKEN cDNA 4933400F21 gene	ncRNA
945	chr15	58755112	58755289	+	0	NA	Intergenic	MER91C|DNA|hAT-Tip100	68227	NM_175212	74868	Mm.293754	NM_175212	ENSMUSG00000062373	Tmem65	2610029O13Rik|4930438D12Rik	transmembrane protein 65	protein-coding
6313	chr1	35274738	35275293	+	0	NA	Intergenic	Intergenic	425026	NM_001357425	226971	Mm.292751	NM_145516	ENSMUSG00000026123	Plekhb2	2310009M15Rik|AU018239|Evt2|Phdc|evt-2	pleckstrin homology domain containing, family B (evectins) member 2	protein-coding
1753	chr10	55624813	55625153	+	0	NA	Intergenic	Intergenic	-481934	NM_001163833	73390	Mm.181475	NM_133751	ENSMUSG00000047669	Msl3l2	1700060H10Rik	MSL3 like 2	protein-coding
9215	chr19	45533674	45533926	+	0	NA	TTS (NM_001286466)	TTS (NM_001286466)	26764	NM_001330507	56626	Mm.46509	NM_020032	ENSMUSG00000025218	Poll	1110003P06Rik|AV007317	polymerase (DNA directed), lambda	protein-coding
1664	chr5	36161944	36162212	+	0	NA	intron (NM_030889, intron 2 of 26)	Tigger5b|DNA|TcMar-Tigger	-41943	NM_175249	76943	Mm.44242	NM_175249	ENSMUSG00000043430	Psapl1	2310020A21Rik	prosaposin-like 1	protein-coding
7157	chr4	117623107	117623442	+	0	NA	intron (NM_001356405, intron 7 of 8)	intron (NM_001356405, intron 7 of 8)	58951	NM_023178	66233	Mm.29142	NM_023178	ENSMUSG00000009640	Dmap1	1500016M21Rik|DNMAP1|DNMTAP1|Dmtap1|mKIAA1425	DNA methyltransferase 1-associated protein 1	protein-coding
9192	chr13	17781905	17782186	+	0	NA	intron (NM_001081058, intron 1 of 13)	L1_Mus3|LINE|L1	23052	NM_001081058	69562	Mm.193924	NM_027118	ENSMUSG00000041297	Cdk13	2310015O17Rik|Cdc2l5	cyclin-dependent kinase 13	protein-coding
8739	chr10	31592755	31593074	+	0	NA	intron (NM_001146349, intron 1 of 5)	intron (NM_001146349, intron 1 of 5)	16811	NM_001146349	268291	Mm.295212	NM_001146349	ENSMUSG00000063760	Rnf217	AU016819|Ibrdc1	ring finger protein 217	protein-coding
10535	chr7	113185553	113185890	+	0	NA	Intergenic	Intergenic	-21744	NM_001357070	11865	Mm.33970	NM_007489	ENSMUSG00000055116	Arntl	Arnt3|BMAL1b|Bmal1|MOP3|bHLHe5|bmal1b'	aryl hydrocarbon receptor nuclear translocator-like	protein-coding
10430	chr8	77774934	77775256	+	0	NA	Intergenic	RMER15|LTR|ERVL	-50643	NM_010332	13617	Mm.283168	NM_010332	ENSMUSG00000031616	Ednra	AEA001|ET-AR|ETa|Gpcr10|Mhdaaea1	endothelin receptor type A	protein-coding
1477	chr3	85376453	85376890	+	0	NA	Intergenic	Intergenic	59152	NR_040542	73283	Mm.489084	NR_040542	ENSMUSG00000099995	1700036G14Rik	-	RIKEN cDNA 1700036G14 gene	ncRNA
10565	chr15	100251257	100251973	+	0	NA	intron (NM_007497, intron 3 of 6)	intron (NM_007497, intron 3 of 6)	23756	NM_007497	11908	Mm.676	NM_007497	ENSMUSG00000023027	Atf1	-	activating transcription factor 1	protein-coding
8271	chr13	53078549	53078938	+	0	NA	Intergenic	Intergenic	-97704	NM_017373	18030	Mm.136604	NM_017373	ENSMUSG00000056749	Nfil3	AV225605|E4BP4	nuclear factor, interleukin 3, regulated	protein-coding
3757	chr17	9496442	9496766	+	0	NA	Intergenic	Intergenic	173100	NM_001163836	67543	Mm.26987	NM_026226	ENSMUSG00000046173	Pabpc6	4932702K14Rik|AI428050|Pabpc3	poly(A) binding protein, cytoplasmic 6	protein-coding
7316	chr16	11330324	11330826	+	0	NA	intron (NM_028964, intron 1 of 20)	intron (NM_028964, intron 1 of 20)	7671	NM_028964	74478	Mm.325831	NM_028964	ENSMUSG00000071669	Snx29	4933437K13Rik|Gm11170|Gm1737|Gm930|Rundc2a	sorting nexin 29	protein-coding
9119	chr10	85010140	85010389	+	0	NA	intron (NM_183172, intron 9 of 9)	intron (NM_183172, intron 9 of 9)	92231	NM_010214	14202	Mm.46163	NM_010214	ENSMUSG00000050035	Fhl4	-	four and a half LIM domains 4	protein-coding
5799	chr16	24946345	24946483	+	0	NA	intron (NM_178665, intron 10 of 12)	intron (NM_178665, intron 10 of 12)	-113225	NR_040374	319487	Mm.137341	NR_040374	ENSMUSG00000096960	A230028O05Rik	-	RIKEN cDNA A230028O05 gene	ncRNA
8147	chr5	52333265	52333482	+	0	NA	Intergenic	Intergenic	-30431	NM_011435	20657	Mm.2407	NM_011435	ENSMUSG00000072941	Sod3	AI314465|EC-SOD	superoxide dismutase 3, extracellular	protein-coding
2754	chr4	55321820	55322119	+	0	NA	Intergenic	Intergenic	-28073	NM_009011	19359	Mm.196846	NM_009011	ENSMUSG00000028426	Rad23b	0610007D13Rik|AV001138|HR23B|mHR23B|p58	RAD23 homolog B, nucleotide excision repair protein	protein-coding
6989	chr11	121086375	121086570	+	0	NA	Intergenic	Intergenic	-5333	NM_145373	209588	Mm.69553	NM_145373	ENSMUSG00000025165	Sectm1a	BC010462	secreted and transmembrane 1A	protein-coding
6099	chr10	5085892	5086115	+	0	NA	intron (NM_001079686, intron 36 of 54)	intron (NM_001079686, intron 36 of 54)	-16940	NM_022027	64009	Mm.331626	NM_022027	ENSMUSG00000096054	Syne1	8B|A330049M09Rik|BE692247|C130039F11Rik|CPG2|KASH1|Myne1|mKIAA1756|myne-1	spectrin repeat containing, nuclear envelope 1	protein-coding
10189	chr4	82288052	82288533	+	0	NA	Intergenic	Intergenic	217487	NM_001286131	18028	Mm.317947	NM_008687	ENSMUSG00000008575	Nfib	6720429L07Rik|CTF|E030026I10Rik|NF-I/B|NF1-B|NFI-B	nuclear factor I/B	protein-coding
11236	chr13	32924919	32925318	+	0	NA	Intergenic	Intergenic	-26978	NM_173051	380839	Mm.250802	NM_173051	ENSMUSG00000079049	Serpinb1c	EIC|ovalbumin	serine (or cysteine) peptidase inhibitor, clade B, member 1c	protein-coding
7585	chr14	17868282	17868487	+	0	NA	intron (NM_001113417, intron 2 of 9)	intron (NM_001113417, intron 2 of 9)	-113260	NM_009380	21834	Mm.32563	NM_009380	ENSMUSG00000021779	Thrb	Nr1a2|T3R[b]|T3Rbeta|Thrb1|Thrb2|c-erbAbeta	thyroid hormone receptor beta	protein-coding
3153	chr8	10695278	10695522	+	0	NA	Intergenic	Intergenic	187054	NR_040705	320014	Mm.403203	NR_040705	ENSMUSG00000109473	B930025P03Rik	-	RIKEN cDNA B930025P03 gene	ncRNA
8910	chr16	29544559	29545315	+	0	NA	promoter-TSS (NM_001164613)	promoter-TSS (NM_001164613)	-73	NM_001164613	224079	Mm.54954	NM_172613	ENSMUSG00000038094	Atp13a4	4631413J11Rik|4832416L12|9330174J19Rik	ATPase type 13A4	protein-coding
2160	chr11	7441771	7442083	+	0	NA	Intergenic	Intergenic	-228004	NM_008343	16009	Mm.29254	NM_008343	ENSMUSG00000020427	Igfbp3	AI649005|IGFBP-3|IGgfbp3	insulin-like growth factor binding protein 3	protein-coding
2466	chr12	75675811	75676030	+	0	NA	Intergenic	MTC|LTR|ERVL-MaLR	-6383	NM_028203	72338	Mm.341719	NM_028203	ENSMUSG00000045690	Wdr89	2600001A11Rik	WD repeat domain 89	protein-coding
6492	chr1	191422544	191422998	+	0	NA	Intergenic	G-rich|Low_complexity|Low_complexity	-25730	NM_144880	226849	Mm.205569	NM_144880	ENSMUSG00000026626	Ppp2r5a	PR61alpha	protein phosphatase 2, regulatory subunit B', alpha	protein-coding
5395	chr6	17246480	17246804	+	0	NA	Intergenic	Lx7|LINE|L1	-34543	NM_016900	12390	Mm.396075	NM_016900	ENSMUSG00000000058	Cav2	AI447843	caveolin 2	protein-coding
3622	chr5	107082905	107083053	+	0	NA	Intergenic	Intergenic	118418	NM_001271566	12545	Mm.20842	NM_009863	ENSMUSG00000029283	Cdc7	AI597260|Cdc7l1|muCdc7	cell division cycle 7 (S. cerevisiae)	protein-coding
11271	chr17	43651386	43652086	+	0	NA	intron (NM_001357122, intron 5 of 8)	intron (NM_001357122, intron 5 of 8)	15478	NM_028711	74011	Mm.288697	NM_028711	ENSMUSG00000023912	Slc25a27	3632410G24Rik|9430092A03Rik|D530043E16Rik|Ucp4	solute carrier family 25, member 27	protein-coding
7511	chr15	62466815	62467192	+	0	NA	Intergenic	MLT1H|LTR|ERVL-MaLR	-247552	NR_003523	67552	Mm.484027	NM_026230		H2afy3	4933432H23Rik	H2A histone family, member Y3	pseudo
3186	chr5	77589273	77589861	+	0	NA	Intergenic	Intergenic	124079	NR_131050	69370	Mm.426881	NR_131050	ENSMUSG00000107232	1700017L05Rik	-	RIKEN cDNA 1700017L05 gene	ncRNA
10919	chr4	89089894	89090546	+	0	NA	Intergenic	Intergenic	38006	NR_151607	102637941	Mm.366358	NR_151607		Gm12602	-	predicted gene 12602	ncRNA
5506	chr6	127044876	127045268	+	0	NA	Intergenic	Intergenic	-27830	NM_022657	64654	Mm.347933	NM_022657	ENSMUSG00000000182	Fgf23	-	fibroblast growth factor 23	protein-coding
9535	chr5	48023549	48023872	+	0	NA	intron (NR_111900, intron 4 of 35)	intron (NR_111900, intron 4 of 35)	40555	NM_178804	20563	Mm.289739	NM_178804	ENSMUSG00000031558	Slit2	Drad-1|E030015M03Rik|E130320P19Rik|Slil3|b2b1200.1Clo|mKIAA4141|slit-2	slit guidance ligand 2	protein-coding
11317	chr5	72863188	72863819	+	0	NA	intron (NM_001113461, intron 1 of 17)	intron (NM_001113461, intron 1 of 17)	4945	NM_001113464	21682	Mm.319581	NM_013689	ENSMUSG00000029217	Tec	-	tec protein tyrosine kinase	protein-coding
6477	chr3	35275864	35276302	+	0	NA	Intergenic	ORR1B1-int|LTR|ERVL-MaLR	-353432	NR_105799	102466155		NR_105799	ENSMUSG00000098862	Mir6378	Gm27706|mmu-mir-6378	microRNA 6378	ncRNA
5441	chr5	29864359	29864779	+	0	NA	Intergenic	Intergenic	-128633	NR_028426	332993	Mm.473746	NR_028426		Gm5129	EG332993	predicted gene 5129	ncRNA
9054	chr11	49597006	49597428	+	0	NA	Intergenic	Intergenic	-12462	NM_008029	14257	Mm.3291	NM_008029	ENSMUSG00000020357	Flt4	AI323512|Chy|Flt-4|VEGFR-3|VEGFR3	FMS-like tyrosine kinase 4	protein-coding
446	chr12	27775806	27776139	+	0	NA	Intergenic	Intergenic	-433254	NM_009234	20666	Mm.41702	NM_009234	ENSMUSG00000063632	Sox11	1110038H03Rik|6230403H02Rik|AI836553|end1	SRY (sex determining region Y)-box 11	protein-coding
2396	chr17	50876618	50876775	+	0	NA	intron (NM_028162, intron 13 of 21)	intron (NM_028162, intron 13 of 21)	178015	NM_001297747	12228	Mm.392910	NM_009770	ENSMUSG00000022863	Btg3	ANA|tob5	B cell translocation gene 3	protein-coding
9712	chr1	106547467	106547705	+	0	NA	promoter-TSS (NR_106164)	promoter-TSS (NR_106164)	-955	NR_106164	102466254		NR_106164	ENSMUSG00000098344	Mir3473f	Gm27846|mmu-mir-3473f	microRNA 3473f	ncRNA
6553	chr4	132624368	132624562	+	0	NA	Intergenic	RMER19B|LTR|ERVK	-14581	NM_211357	14050	Mm.227733	NM_010166	ENSMUSG00000028886	Eya3	AI844637	EYA transcriptional coactivator and phosphatase 3	protein-coding
8864	chr11	60436514	60437190	+	0	NA	intron (NM_025757, intron 4 of 5)	intron (NM_025757, intron 4 of 5)	-17739	NM_021354	13495	Mm.41803	NM_021354	ENSMUSG00000020537	Drg2	AI255295|AI461605|DRG-2	developmentally regulated GTP binding protein 2	protein-coding
6623	chr10	78598568	78598857	+	0	NA	Intergenic	RMER15|LTR|ERVL	-6748	NM_027875	71709	Mm.86439	NM_027875	ENSMUSG00000032714	Syde1	1200008N06Rik|BB043000|mSYD1A	synapse defective 1, Rho GTPase, homolog 1 (C. elegans)	protein-coding
1643	chr13	85629558	85629734	+	0	NA	Intergenic	Intergenic	-340160	NM_145452	218397	Mm.259653	NM_145452	ENSMUSG00000021549	Rasa1	Gap|RasGAP|Rasa	RAS p21 protein activator 1	protein-coding
5385	chr6	116774972	116775484	+	0	NA	Intergenic	Intergenic	-58470	NM_178768	319776	Mm.133120	NM_178768	ENSMUSG00000048108	Tmem72	C230095G01Rik	transmembrane protein 72	protein-coding
3365	chr4	29463338	29463719	+	0	NA	Intergenic	Intergenic	395449	NR_151693	102634169		NR_151693		Gm11917	-	predicted gene 11917	ncRNA
10834	chr7	140115559	140115979	+	0	NA	intron (NM_053119, intron 1 of 7)	intron (NM_053119, intron 1 of 7)	652	NM_053119	93747	Mm.24452	NM_053119	ENSMUSG00000025465	Echs1	C80529|SCEH	enoyl Coenzyme A hydratase, short chain, 1, mitochondrial	protein-coding
10567	chr19	42041547	42041831	+	0	NA	intron (NM_020033, intron 4 of 8)	intron (NM_020033, intron 4 of 8)	-4181	NM_026152	67432	Mm.24196	NM_026152	ENSMUSG00000025176	Hoga1	0610010D20Rik|Dhdpsl|Npl2	4-hydroxy-2-oxoglutarate aldolase 1	protein-coding
7558	chr1	125730219	125730447	+	0	NA	intron (NM_027677, intron 1 of 1)	intron (NM_027677, intron 1 of 1)	53337	NM_027677	71111	Mm.32727	NM_027677	ENSMUSG00000026343	Gpr39	4933415E13Rik	G protein-coupled receptor 39	protein-coding
3801	chr6	86410184	86410318	+	0	NA	intron (NM_001164079, intron 1 of 9)	URR1A|DNA|hAT-Charlie	6032	NM_011585	21841	Mm.333219	NM_011585	ENSMUSG00000071337	Tia1	2310050N03Rik|AI256674|TIA-1|mTIA-1	cytotoxic granule-associated RNA binding protein 1	protein-coding
1739	chr2	31147160	31147404	+	0	NA	Intergenic	Intergenic	5009	NR_040334	320973	Mm.384284	NR_040334		D330023K18Rik	-	RIKEN cDNA D330023K18 gene	ncRNA
3489	chr1	23251697	23251830	+	0	NA	Intergenic	Intergenic	-20506	NR_029533	387225		NR_029533	ENSMUSG00000065405	Mir30a	Mirn30a|mir-30a|mmu-mir-30a	microRNA 30a	ncRNA
8200	chr17	69222347	69222659	+	0	NA	intron (NM_001355734, intron 3 of 22)	intron (NM_001355734, intron 3 of 22)	54703	NR_045428	69750	Mm.439063	NR_045428	ENSMUSG00000100572	2410021H03Rik	-	RIKEN cDNA 2410021H03 gene	ncRNA
9425	chr3	104944859	104945524	+	0	NA	3' UTR (NM_009520, exon 5 of 5)	3' UTR (NM_009520, exon 5 of 5)	16518	NM_009520	22414	Mm.10740	NM_009520	ENSMUSG00000027840	Wnt2b	Wnt13	wingless-type MMTV integration site family, member 2B	protein-coding
1784	chr8	83309837	83310260	+	0	NA	Intergenic	Intergenic	19700	NM_009463	22227	Mm.4177	NM_009463	ENSMUSG00000031710	Ucp1	AI385626|Slc25a7|Ucp	uncoupling protein 1 (mitochondrial, proton carrier)	protein-coding
10031	chrX	48423728	48424216	+	0	NA	intron (NM_019680, intron 2 of 8)	intron (NM_019680, intron 2 of 8)	39160	NM_019680	56501	Mm.36808	NM_019680	ENSMUSG00000031103	Elf4	AV314029|BC042423|Gm9907|Mef	E74-like factor 4 (ets domain transcription factor)	protein-coding
3922	chr17	17900804	17901141	+	0	NA	Intergenic	Intergenic	13148	NM_008039	14289	Mm.378918	NM_008039	ENSMUSG00000052270	Fpr2	E330010I07Rik|Fpr-rs2	formyl peptide receptor 2	protein-coding
3496	chr8	104304578	104305548	+	0	NA	intron (NM_181990, intron 2 of 3)	intron (NM_181990, intron 2 of 3)	5082	NM_181990	100504164	Mm.443302	NM_181990	ENSMUSG00000110430	Cmtm1	CHLFH1a|CKLFH|CKLFH1|Cklfsf1	CKLF-like MARVEL transmembrane domain containing 1	protein-coding
4350	chr16	69951557	69951845	+	0	NA	Intergenic	Intergenic	-87957	NM_173069	224318	Mm.212743	NM_173069	ENSMUSG00000063163	Speer2	SPEER-2	spermatogenesis associated glutamate (E)-rich protein 2	protein-coding
9458	chr8	119358936	119359231	+	0	NA	Intergenic	Intergenic	14545	NM_024219	68196	Mm.358714	NM_024219	ENSMUSG00000031839	Hsbp1	0610007A03Rik|AA408769|Hsp25	heat shock factor binding protein 1	protein-coding
9555	chr5	76381850	76382214	+	0	NA	Intergenic	Intergenic	-18255	NM_019515	56183	Mm.154879	NM_019515	ENSMUSG00000029236	Nmu	-	neuromedin U	protein-coding
1918	chr4	30933636	30933913	+	0	NA	Intergenic	Intergenic	269178	NR_040655	75332	Mm.108636	NR_040655		4930556G01Rik	-	RIKEN cDNA 4930556G01 gene	ncRNA
10559	chr17	47374154	47374476	+	0	NA	intron (NM_183086, intron 3 of 6)	intron (NM_183086, intron 3 of 6)	5118	NM_183086	64657	Mm.216250	NM_183086	ENSMUSG00000034729	Mrps10	1110038B19Rik|AW743084|Rpms10	mitochondrial ribosomal protein S10	protein-coding
3194	chr8	17645645	17645916	+	0	NA	Intergenic	Intergenic	-110395	NM_053171	94109	Mm.436988	NM_053171	ENSMUSG00000060924	Csmd1	B930082H09|mKIAA1890	CUB and Sushi multiple domains 1	protein-coding
5895	chr5	118734469	118734764	+	0	NA	intron (NM_172424, intron 14 of 30)	intron (NM_172424, intron 14 of 30)	173897	NM_001347445	76199	Mm.206238	NM_172424	ENSMUSG00000018076	Med13l	2210413I17Rik|6330591G05Rik|9030618F05Rik|Thrap2|Trap240L|mKIAA1025	mediator complex subunit 13-like	protein-coding
8013	chr10	116725133	116725504	+	0	NA	intron (NR_045345, intron 1 of 2)	Lx8|LINE|L1	3859	NR_045345	72286	Mm.396207	NR_045345	ENSMUSG00000100198	1700030O20Rik	-	RIKEN cDNA 1700030O20 gene	ncRNA
7300	chr19	24090267	24090673	+	0	NA	Intergenic	Intergenic	52612	NM_001360391	21873	Mm.104744	NM_011597	ENSMUSG00000024812	Tjp2	ZO-2	tight junction protein 2	protein-coding
3747	chr9	43810271	43810629	+	0	NA	Intergenic	MTE2b|LTR|ERVL-MaLR	66496	NM_021424	58235	Mm.335096	NM_021424	ENSMUSG00000032012	Nectin1	AI835281|AW549174|Cd111|HIgR|HveC|PRR|PRR1|Pvrl1|nectin-1	nectin cell adhesion molecule 1	protein-coding
5469	chr15	98131489	98131797	+	0	NA	exon (NM_001163487, exon 22 of 23)	exon (NM_001163487, exon 22 of 23)	14059	NM_001170710	78541	Mm.200766	NM_030121	ENSMUSG00000048175	Asb8	4930539L19Rik|AI788835|C430011H06Rik	ankyrin repeat and SOCS box-containing 8	protein-coding
5122	chr2	157428460	157428596	+	0	NA	intron (NM_001025395, intron 1 of 13)	MIR3|SINE|MIR	4235	NM_009271	20779	Mm.22845	NM_009271	ENSMUSG00000027646	Src	AW259666|pp60c-src	Rous sarcoma oncogene	protein-coding
1101	chr15	59831110	59831351	+	0	NA	Intergenic	MIRc|SINE|MIR	-36271	NR_045076	100503021	Mm.402924	NR_045076	ENSMUSG00000115426	Gm19510	-	predicted gene, 19510	ncRNA
6478	chr15	62301140	62301419	+	0	NA	Intergenic	Intergenic	-81828	NR_003523	67552	Mm.484027	NM_026230		H2afy3	4933432H23Rik	H2A histone family, member Y3	pseudo
1366	chr18	52631222	52631418	+	0	NA	intron (NM_001360984, intron 3 of 3)	MER102b|DNA|hAT-Charlie	-14900	NM_030097	78414	Mm.273327	NM_030097	ENSMUSG00000024532	1700034E13Rik	-	RIKEN cDNA 1700034E13 gene	protein-coding
621	chr5	137108087	137108310	+	0	NA	Intergenic	Intergenic	8009	NM_201373	384309	Mm.100647	NM_201373	ENSMUSG00000043279	Trim56	A130009K11Rik|Gm452|RNF109	tripartite motif-containing 56	protein-coding
2766	chr14	44827747	44827997	+	0	NA	Intergenic	Intergenic	31503	NM_008962	19214	Mm.5105	NM_008962	ENSMUSG00000071489	Ptgdr	DP|PGD	prostaglandin D receptor	protein-coding
9984	chr6	17246903	17247312	+	0	NA	Intergenic	Lx7|LINE|L1	-34078	NM_016900	12390	Mm.396075	NM_016900	ENSMUSG00000000058	Cav2	AI447843	caveolin 2	protein-coding
8890	chr18	33826131	33826552	+	0	NA	intron (NM_013512, intron 16 of 23)	intron (NM_013512, intron 16 of 23)	31449	NR_038151	69749	Mm.248787	NR_038151	ENSMUSG00000087590	Epb41l4aos	2410004N09Rik|Epb4.1l4aos	erythrocyte membrane protein band 4.1 like 4a, opposite strand	ncRNA
9510	chr5	139789585	139789878	+	0	NA	Intergenic	Intergenic	-1805	NM_010757	17135	Mm.157313	NM_010757	ENSMUSG00000018143	Mafk	AW061068|NF-E2|Nfe2u	v-maf musculoaponeurotic fibrosarcoma oncogene family, protein K (avian)	protein-coding
1693	chr16	48715592	48715822	+	0	NA	Intergenic	Intergenic	56355	NM_198297	77647	Mm.167298	NM_198297	ENSMUSG00000030775	Trat1	C030046M14Rik|Tcrim|Trim	T cell receptor associated transmembrane adaptor 1	protein-coding
11208	chr6	87219096	87220033	+	0	NA	intron (NM_054041, intron 12 of 17)	intron (NM_054041, intron 12 of 17)	114818	NM_001167937	52372	Mm.282851	NM_001167937	ENSMUSG00000090891	D6Ertd527e	AU043841	DNA segment, Chr 6, ERATO Doi 527, expressed	protein-coding
10262	chr14	62638133	62638529	+	0	NA	Intergenic	Intergenic	-25336	NM_001199945	319433	Mm.483827	NM_001199945	ENSMUSG00000091155	Serpine3	E130113E03Rik	serpin peptidase inhibitor, clade E (nexin, plasminogen activator inhibitor type 1), member 3	protein-coding
8492	chr6	34959190	34959484	+	0	NA	intron (NM_001025573, intron 3 of 7)	intron (NM_001025573, intron 3 of 7)	18662	NM_001025573	243753	Mm.440221	NM_001025573	ENSMUSG00000029847	Slc23a4	2010107G12Rik|Gm468	solute carrier family 23 member 4	protein-coding
4063	chr15	6648817	6649309	+	0	NA	intron (NM_011815, intron 13 of 17)	intron (NM_011815, intron 13 of 17)	5240	NR_155272	102632231	Mm.444780	NR_155272		LOC102632231	-	uncharacterized LOC102632231	ncRNA
6799	chr5	39102215	39102525	+	0	NA	Intergenic	Intergenic	-225677	NM_013748	27278	Mm.440845	NM_013748	ENSMUSG00000039315	Clnk	MIST	cytokine-dependent hematopoietic cell linker	protein-coding
4558	chr3	132050949	132051446	+	0	NA	Intergenic	RMER19B|LTR|ERVK	-34095	NM_020265	56811	Mm.103593	NM_020265	ENSMUSG00000028031	Dkk2	-	dickkopf WNT signaling pathway inhibitor 2	protein-coding
5524	chr15	77044622	77044939	+	0	NA	promoter-TSS (NM_028010)	promoter-TSS (NM_028010)	-295	NM_001163621	71939	Mm.34173	NM_028010	ENSMUSG00000033576	Apol6	2310076O14Rik	apolipoprotein L 6	protein-coding
3480	chr11	82168390	82168603	+	0	NA	Intergenic	Lx8|LINE|L1	11316	NM_011329	20290	Mm.1283	NM_011329	ENSMUSG00000020702	Ccl1	BF534335|I-309|P500|Scya1|Tca-3|Tca3	chemokine (C-C motif) ligand 1	protein-coding
4538	chr3	81629234	81629532	+	0	NA	Intergenic	Intergenic	-172642	NR_138586	320566	Mm.208417	NR_138586	ENSMUSG00000103695	A830029E22Rik	-	RIKEN cDNA A830029E22 gene	ncRNA
686	chr11	82857645	82857824	+	0	NA	intron (NM_001164569, intron 1 of 7)	intron (NM_001164569, intron 1 of 7)	13010	NM_001164570	67338	Mm.341608	NM_026097	ENSMUSG00000020696	Rffl	1700051E09Rik|4930516L10Rik|BG080975|Carp2	ring finger and FYVE like domain containing protein	protein-coding
9847	chr5	67279342	67280084	+	0	NA	intron (NM_001285452, intron 5 of 6)	intron (NM_001285452, intron 5 of 6)	19148	NM_030108	67878	Mm.23217	NM_028975	ENSMUSG00000037720	Tmem33	1110006G02Rik|1600019D15Rik|2410089A21Rik|2700052H22Rik|5430406L04Rik|AA388285|AI314185|AI426615|db83	transmembrane protein 33	protein-coding
1629	chr1	162093388	162093547	+	0	NA	intron (NM_001038619, intron 15 of 20)	MIRb|SINE|MIR	88498	NR_040562	72753	Mm.452125	NR_040562	ENSMUSG00000090260	2810442N19Rik	-	RIKEN cDNA 2810442N19 gene	ncRNA
8304	chr4	149920939	149921201	+	0	NA	intron (NM_029035, intron 1 of 2)	intron (NM_029035, intron 1 of 2)	33936	NM_029035	74646	Mm.30	NM_029035	ENSMUSG00000039911	Spsb1	1110014L01Rik|4930422J18Rik|AI596360|AI854583|SSB-1|SSB1	splA/ryanodine receptor domain and SOCS box containing 1	protein-coding
1140	chr13	47332114	47332248	+	0	NA	Intergenic	Lx9|LINE|L1	138178	NM_001170643	218215	Mm.287609	NM_146042	ENSMUSG00000038068	Rnf144b	BC025007|E130105P19Rik|Ibrdc2|Pir2	ring finger protein 144B	protein-coding
834	chrX	143618317	143618510	+	0	NA	intron (NM_008778, intron 1 of 14)	intron (NM_008778, intron 1 of 14)	-47332	NM_001195049	18481	Mm.40035	NM_008778	ENSMUSG00000031284	Pak3	PAK-3|Pak65alpha|Pak65beta|Stk4	p21 (RAC1) activated kinase 3	protein-coding
7339	chr5	65454728	65455275	+	0	NA	intron (NM_133697, intron 3 of 4)	intron (NM_133697, intron 3 of 4)	-19159	NM_009466	22235	Mm.344831	NM_009466	ENSMUSG00000029201	Ugdh	Udpgdh	UDP-glucose dehydrogenase	protein-coding
5191	chr17	10606679	10607128	+	0	NA	intron (NM_027032, intron 2 of 4)	intron (NM_027032, intron 2 of 4)	150687	NR_077239	319750	Mm.383485	NR_077237	ENSMUSG00000089633	A230009B12Rik	-	RIKEN cDNA A230009B12 gene	ncRNA
1540	chr7	4141734	4141821	+	0	NA	intron (NM_172736, intron 5 of 14)	MIR|SINE|MIR	4721	NM_172736	232798	Mm.22831	NM_172736	ENSMUSG00000035545	Leng8	AW049671	leukocyte receptor cluster (LRC) member 8	protein-coding
1647	chr16	24725877	24726075	+	0	NA	intron (NM_001145954, intron 2 of 7)	intron (NM_001145954, intron 2 of 7)	4121	NM_001145954	210126	Mm.209385	NM_178665	ENSMUSG00000033306	Lpp	9430020K16Rik|AA959454|AU024130|B130055L10Rik|C79715|D630048H16	LIM domain containing preferred translocation partner in lipoma	protein-coding
10577	chr3	31198303	31198582	+	0	NA	Intergenic	Intergenic	48522	NM_008770	18417	Mm.4425	NM_008770	ENSMUSG00000037625	Cldn11	Claudin-11|Claudin11|Osp|Otm	claudin 11	protein-coding
9492	chr10	10740737	10741152	+	0	NA	intron (NM_016976, intron 6 of 8)	L1MA9|LINE|L1	-10102	NR_046010	78056	Mm.271285	NR_046010	ENSMUSG00000112730	4930567K20Rik	1700038H22Rik	RIKEN cDNA 4930567K20 gene	ncRNA
1409	chr6	103472475	103472793	+	0	NA	Intergenic	Intergenic	-38242	NM_007697	12661	Mm.251288	NM_007697	ENSMUSG00000030077	Chl1	A530023M13Rik|AI465420|CALL|LICAM2	cell adhesion molecule L1-like	protein-coding
11031	chr16	93912158	93912559	+	0	NA	Intergenic	Intergenic	17209	NM_001165925	56173	Mm.328716	NM_019500	ENSMUSG00000047109	Cldn14	AI851731	claudin 14	protein-coding
5898	chr11	61563976	61564356	+	0	NA	intron (NM_001362586, intron 1 of 11)	intron (NM_001362586, intron 1 of 11)	15521	NM_001252188	13855	Mm.139695	NM_010148	ENSMUSG00000001036	Epn2	9530051D10Rik|AA536924|Ibp2	epsin 2	protein-coding
2009	chr7	27818795	27819035	+	0	NA	exon (NM_027703, exon 4 of 4)	exon (NM_027703, exon 4 of 4)	11719	NM_027703	71163	Mm.440493	NM_027703	ENSMUSG00000030604	Zfp626	4833408D11Rik|4933426I21Rik|7630402I04Rik	zinc finger protein 626	protein-coding
2026	chr12	101284205	101284405	+	0	NA	Intergenic	PB1D7|SINE|Alu	-120368	NM_173023	271036	Mm.84218	NM_173023	ENSMUSG00000047014	Catsperb	4931410B03|4932415G16Rik	cation channel sperm associated auxiliary subunit beta	protein-coding
8405	chr6	8351012	8351320	+	0	NA	intron (NM_001302353, intron 2 of 4)	intron (NM_001302353, intron 2 of 4)	91878	NM_001302353	100036521	Mm.446106	NM_001302353	ENSMUSG00000089862	Umad1	Gm16039	UMAP1-MVP12 associated (UMA) domain containing 1	protein-coding
2096	chr15	81698608	81698851	+	0	NA	Intergenic	Intergenic	-1442	NM_001164320	214685	Mm.393287	NM_001164320	ENSMUSG00000063765	Chadl	AY100452|D930017K21Rik	chondroadherin-like	protein-coding
4692	chr5	108062796	108063331	+	0	NA	Intergenic	RMER10B|LTR|ERVL	-2611	NM_001253879	17765	Mm.257149	NM_013827	ENSMUSG00000029267	Mtf2	9230112N11Rik|AA537621|C76717|M96|Pcl2	metal response element binding transcription factor 2	protein-coding
2042	chr13	80949044	80949380	+	0	NA	TTS (NR_103550)	TTS (NR_103550)	8809	NR_103550	71416	Mm.415500	NR_103550		5430425K12Rik	-	RIKEN cDNA 5430425K12 gene	ncRNA
3292	chr4	149847370	149847744	+	0	NA	Intergenic	Intergenic	-73290	NM_027460	70556	Mm.41877	NM_027460	ENSMUSG00000028982	Slc25a33	5730438N18Rik|Pnc1	solute carrier family 25, member 33	protein-coding
2420	chr1	159302184	159302436	+	0	NA	intron (NM_011931, intron 11 of 19)	ORR1B2|LTR|ERVL-MaLR	8537	NR_144489	100846986		NR_144489		Pou5f1-rs1	Gm21053|Oct4P2|Otf-3rs|Otf3-rs1|Otf3a	POU domain, class 5, transcription factor 1, related sequence 1	pseudo
10782	chr17	24316392	24316939	+	0	NA	intron (NM_001031621, intron 11 of 30)	RLTR1D2_MM|LTR|ERV1	34394	NM_001031621	381072	Mm.328842	NM_001031621	ENSMUSG00000035435	Abca17	-	ATP-binding cassette, sub-family A (ABC1), member 17	protein-coding
1935	chr12	99232322	99232856	+	0	NA	intron (NM_183186, intron 4 of 5)	intron (NM_183186, intron 4 of 5)	-69781	NR_038130	67639	Mm.87374	NR_038130	ENSMUSG00000113210	4930474N09Rik	-	RIKEN cDNA 4930474N09 gene	ncRNA
11427	chr14	18462359	18463166	+	0	NA	Intergenic	Intergenic	-130918	NM_009455	22194	Mm.4429	NM_009455	ENSMUSG00000021774	Ube2e1	UbcM3|Ubce5|ubcM2	ubiquitin-conjugating enzyme E2E 1	protein-coding
4010	chr17	73878873	73879059	+	0	NA	Intergenic	Intergenic	71230	NM_011723	22436	Mm.11223	NM_011723	ENSMUSG00000024066	Xdh	XO|Xor|Xox-1|Xox1	xanthine dehydrogenase	protein-coding
4829	chr2	166730006	166730570	+	0	NA	Intergenic	Intergenic	-16456	NM_177782	277360	Mm.34420	NM_177782	ENSMUSG00000039621	Prex1	G630042G04|P-REX1|Setd6	phosphatidylinositol-3,4,5-trisphosphate-dependent Rac exchange factor 1	protein-coding
4987	chr5	90691649	90691832	+	0	NA	Intergenic	Intergenic	-51213	NM_001310656	73246	Mm.30172	NM_028478	ENSMUSG00000029370	Rassf6	1600016B17Rik	Ras association (RalGDS/AF-6) domain family member 6	protein-coding
592	chr3	59060915	59061143	+	0	NA	intron (NM_177855, intron 4 of 43)	RMER15|LTR|ERVL	40792	NM_173398	229323	Mm.123648	NM_173398	ENSMUSG00000050075	Gpr171	A630006E05|F730001G15Rik|H963	G protein-coupled receptor 171	protein-coding
5164	chr9	85298578	85299059	+	0	NA	Intergenic	Intergenic	28306	NM_001160378	212943	Mm.74610	NM_001160378	ENSMUSG00000032265	Tent5a	BAP014|D930050G01Rik|Fam46a	terminal nucleotidyltransferase 5A	protein-coding
1247	chr10	46712287	46712577	+	0	NA	Intergenic	Intergenic	467684	NR_028274	100302593		NR_028274	ENSMUSG00000095118	Snord14d	Gm23710	small nucleolar RNA, C/D box 14D	snoRNA
296	chr12	71480394	71480581	+	0	NA	Intergenic	Intergenic	-60120	NR_045941	73815	Mm.416916	NR_045941	ENSMUSG00000113630	4930404H11Rik	-	RIKEN cDNA 4930404H11 gene	ncRNA
3521	chr2	155681964	155682178	+	0	NA	intron (NM_001163452, intron 1 of 18)	PB1|SINE|Alu	10313	NM_019828	56407	Mm.234944	NM_019828	ENSMUSG00000038324	Trpc4ap	4833429F06Rik|D2Ertd113e|Trrp4ap|mFLJ00177|truss	transient receptor potential cation channel, subfamily C, member 4 associated protein	protein-coding
2326	chr10	122819862	122820612	+	0	NA	intron (NM_176919, intron 4 of 8)	intron (NM_176919, intron 4 of 8)	140922	NR_106182	102466884		NR_106182	ENSMUSG00000099225	Mir8104	Gm27380|mmu-mir-8104	microRNA 8104	ncRNA
1668	chr5	151282646	151282918	+	0	NA	Intergenic	Intergenic	-85893	NR_045700	625175	Mm.443286	NR_045699	ENSMUSG00000097321	1700028E10Rik	A630054D14|Gm6561	RIKEN cDNA 1700028E10 gene	ncRNA
9506	chr15	33250741	33251210	+	0	NA	intron (NM_176073, intron 3 of 7)	intron (NM_176073, intron 3 of 7)	154964	NR_033608	73486	Mm.483393	NM_028551	ENSMUSG00000058101	1700084J12Rik	-	ribosomal protein L7-like 1 pseudogene	pseudo
7917	chr13	17784146	17784442	+	0	NA	intron (NM_001081058, intron 1 of 13)	MLTR11B|LTR|ERVK	20803	NM_001081058	69562	Mm.193924	NM_027118	ENSMUSG00000041297	Cdk13	2310015O17Rik|Cdc2l5	cyclin-dependent kinase 13	protein-coding
3307	chr17	24140048	24140224	+	0	NA	intron (NM_001286662, intron 1 of 13)	intron (NM_001286662, intron 1 of 13)	1458	NM_001080773	18607	Mm.10504	NM_011062	ENSMUSG00000024122	Pdpk1	Pdk1	3-phosphoinositide dependent protein kinase 1	protein-coding
3393	chr4	119462530	119462737	+	0	NA	Intergenic	Intergenic	29965	NM_177572	194237	Mm.206201	NM_177572	ENSMUSG00000048899	Rimkla	B930030J24|NAAGS|NAAGS-II|Rimk	ribosomal modification protein rimK-like family member A	protein-coding
4461	chr1	16796431	16796733	+	0	NA	Intergenic	RLTR30D2_MM|LTR|ERV1	108126	NM_001159711	17087	Mm.116844	NM_016923	ENSMUSG00000025779	Ly96	ESOP-1|MD-2|MD2	lymphocyte antigen 96	protein-coding
6068	chr9	89869664	89869946	+	0	NA	Intergenic	Intergenic	-39970	NM_001039655	19417	Mm.44561	NM_011245	ENSMUSG00000032356	Rasgrf1	AI844718|CDC25|CDC25Mm|Gnrp|Grf1|Grfbeta|P190-A|Ras-GRF1|p190|p190RhoGEF	RAS protein-specific guanine nucleotide-releasing factor 1	protein-coding
6732	chr1	78549075	78549553	+	0	NA	Intergenic	Intergenic	38254	NM_026713	68393	Mm.41325	NM_026713	ENSMUSG00000012187	Mogat1	0610030A14Rik|1110064N14Rik|Dgat2l|Dgat2l1|MGAT1|WI1-2612I11.1|mDC2	monoacylglycerol O-acyltransferase 1	protein-coding
905	chr11	5820509	5820970	+	0	NA	Intergenic	RLTR19A|LTR|ERVK	-16943	NM_018870	56012	Mm.219627	NM_018870	ENSMUSG00000020475	Pgam2	-	phosphoglycerate mutase 2	protein-coding
1389	chr19	26579541	26580031	+	0	NA	Intergenic	Intergenic	-25374	NM_011416	67155	Mm.491146	NM_011416	ENSMUSG00000024921	Smarca2	2610209L14Rik|SNF2alpha|Snf2l2|brahma|brm	SWI/SNF related, matrix associated, actin dependent regulator of chromatin, subfamily a, member 2	protein-coding
8175	chr7	70061257	70061559	+	0	NA	Intergenic	Intergenic	276414	NR_131145	624549	Mm.116344	NR_131144	ENSMUSG00000109097	Gm29683	Gm44536	predicted gene, 29683	ncRNA
6733	chr11	78864932	78865206	+	0	NA	Intergenic	Intergenic	38474	NM_001076681	66274	Mm.258932	NM_001076681	ENSMUSG00000072640	Lyrm9	1810012P15Rik	LYR motif containing 9	protein-coding
9354	chr6	31240142	31240508	+	0	NA	intron (NR_040260, intron 1 of 5)	intron (NR_040260, intron 1 of 5)	19974	NR_040262	73652	Mm.441297	NR_040257	ENSMUSG00000087380	2210408F21Rik	-	RIKEN cDNA 2210408F21 gene	ncRNA
10398	chr6	34599856	34600076	+	0	NA	intron (NM_001347100, intron 1 of 13)	intron (NM_001347100, intron 1 of 13)	1462	NM_001347100	109624	Mm.308134	NM_145575	ENSMUSG00000029761	Cald1	4833423D12Rik|AI195384|AV071549|AW536160|C920027I18Rik	caldesmon 1	protein-coding
810	chr7	68722010	68722353	+	0	NA	Intergenic	Intergenic	27057	NM_025549	66412	Mm.251199	NM_025549	ENSMUSG00000042659	Arrdc4	2410003C09Rik|AV216361	arrestin domain containing 4	protein-coding
5182	chr13	106960653	106960852	+	0	NA	TTS (NM_025447)	TTS (NM_025447)	13623	NM_025447	66254	Mm.9563	NM_025447	ENSMUSG00000021692	Dimt1	1500031M22Rik|AV111347|Dimt1l	DIM1 dimethyladenosine transferase 1-like (S. cerevisiae)	protein-coding
7635	chr8	81838214	81838621	+	0	NA	intron (NM_001024617, intron 7 of 24)	MLT1B|LTR|ERVL-MaLR	495855	NM_001297591	234515	Mm.324468	NM_001024617	ENSMUSG00000037940	Inpp4b	E130107I17Rik	inositol polyphosphate-4-phosphatase, type II	protein-coding
10616	chr5	122770767	122771340	+	0	NA	intron (NM_001199676, intron 1 of 16)	(TCCC)n|Simple_repeat|Simple_repeat	8357	NM_001199676	207565	Mm.289237	NM_145358	ENSMUSG00000029471	Camkk2	6330570N16Rik|AW061083|mKIAA0787	calcium/calmodulin-dependent protein kinase kinase 2, beta	protein-coding
7284	chr13	86995989	86996274	+	0	NA	Intergenic	RMER1A|Other|Other	-949336	NM_007749	12867	Mm.378898	NM_007749	ENSMUSG00000017778	Cox7c	COXVIIc|Cox7c1	cytochrome c oxidase subunit 7C	protein-coding
8632	chr13	6476237	6476643	+	0	NA	Intergenic	Intergenic	-71717	NM_145131	69617	Mm.41933	NM_145131	ENSMUSG00000021193	Pitrm1	2310012C15Rik|AA410010|MP-1|MP1|Ntup1|PreP|mKIAA1104	pitrilysin metallepetidase 1	protein-coding
1026	chr18	5522631	5522807	+	0	NA	intron (NR_033552, intron 5 of 6)	intron (NR_033552, intron 5 of 6)	-69141	NM_011546	21417	Mm.3929	NM_011546	ENSMUSG00000024238	Zeb1	3110032K11Rik|AREB6|BZP|MEB1|Nil2|TCF-8|Tcf18|Tcf8|Tw|ZEB|Zfhep|Zfhx1a|Zfx1a|Zfx1ha|[delta]EF1	zinc finger E-box binding homeobox 1	protein-coding
7050	chr3	116076842	116077203	+	0	NA	Intergenic	Intergenic	52666	NM_011693	22329	Mm.76649	NM_011693	ENSMUSG00000027962	Vcam1	CD106|Vcam-1	vascular cell adhesion molecule 1	protein-coding
5160	chr16	50364753	50364940	+	0	NA	intron (NM_027444, intron 2 of 16)	intron (NM_027444, intron 2 of 16)	67543	NM_027444	70508	Mm.28940	NM_027444	ENSMUSG00000022641	Bbx	5530401J07Rik|5730403O13Rik	bobby sox HMG box containing	protein-coding
576	chr1	145727364	145727652	+	0	NA	Intergenic	L1_Mus4|LINE|L1	-768121	NM_001357571	215378	Mm.441817	NM_153539	ENSMUSG00000035131	Brinp3	B830045N13Rik|Fam5c	bone morphogenetic protein/retinoic acid inducible neural specific 3	protein-coding
1521	chr9	43456810	43457094	+	0	NA	Intergenic	MLT-int|LTR|ERVL-MaLR	146189	NM_023655	72169	Mm.273277	NM_023655	ENSMUSG00000032013	Trim29	1110047J21Rik|2810431N19Rik|4732461M22Rik|AI119726	tripartite motif-containing 29	protein-coding
695	chr16	14989427	14989945	+	0	NA	Intergenic	Intergenic	83040	NM_025769	66793	Mm.100270	NM_025769	ENSMUSG00000068617	Efcab1	4930449A16Rik|5430404L10Rik	EF-hand calcium binding domain 1	protein-coding
6219	chr16	46807567	46807855	+	0	NA	Intergenic	Intergenic	-310744	NM_021497	58998	Mm.40477	NM_021495	ENSMUSG00000022656	Nectin3	2610301B19Rik|3000002N23Rik|4921513D19Rik|AA407785|AU016832|AW538082|CD113|Pvrl3	nectin cell adhesion molecule 3	protein-coding
9732	chr4	57306334	57306616	+	0	NA	Intergenic	L2a|LINE|L2	-4638	NM_011207	545622	Mm.246552	NM_011207	ENSMUSG00000038764	Ptpn3	9530011I20Rik|PTP-H1|PTPCL	protein tyrosine phosphatase, non-receptor type 3	protein-coding
5243	chr10	124853853	124854303	+	0	NA	Intergenic	Lx10|LINE|L1	385004	NR_028310	75030	Mm.159403	NR_028310	ENSMUSG00000112364	4930503E24Rik	-	eukaryotic translation initiation factor 3, subunit I pseudogene	pseudo
6351	chr7	83222145	83222759	+	0	NA	Intergenic	MLT1E3|LTR|ERVL-MaLR	73982	NM_177895	330578	Mm.5796	NM_177895	ENSMUSG00000053528	A530021J07Rik	-	Riken cDNA A530021J07 gene	protein-coding
3986	chr11	100946851	100947285	+	0	NA	Intergenic	Intergenic	-7528	NM_011486	20848	Mm.249934	NM_011486	ENSMUSG00000004040	Stat3	1110034C02Rik|AW109958|Aprf	signal transducer and activator of transcription 3	protein-coding
3235	chr6	49892896	49893507	+	0	NA	Intergenic	Lx8|LINE|L1	70491	NM_023456	109648	Mm.154796	NM_023456	ENSMUSG00000029819	Npy	0710005A05Rik	neuropeptide Y	protein-coding
10874	chr8	35820918	35821362	+	0	NA	Intergenic	Intergenic	5419	NM_027998	71908	Mm.37817	NM_027998	ENSMUSG00000055976	Cldn23	2310014B08Rik	claudin 23	protein-coding
2749	chr1	38152001	38152233	+	0	NA	intron (NR_151587, intron 3 of 5)	intron (NR_151587, intron 3 of 5)	20034	NR_151587	329123	Mm.207123	NR_151587	ENSMUSG00000102716	Gm5099	EG329123	predicted gene 5099	ncRNA
2558	chr14	9280858	9281035	+	0	NA	Intergenic	Intergenic	-603149	NR_030680	100042415	Mm.235938	NR_030680	ENSMUSG00000089686	Mnd1-ps	Gm3833	Mnd1 retrotransposed pseudogene	pseudo
9640	chr16	72688166	72688858	+	0	NA	intron (NM_019413, intron 1 of 28)	intron (NM_019413, intron 1 of 28)	25363	NM_019413	19876	Mm.310772	NM_019413	ENSMUSG00000022883	Robo1	AW494633|AW742721|DUTT1|Gm310	roundabout guidance receptor 1	protein-coding
9299	chr1	105925563	105926022	+	0	NA	Intergenic	Intergenic	64490	NR_151625	635504	Mm.359717	NR_151625		Gm7160	EG635504	predicted gene 7160	ncRNA
381	chr2	4420819	4421011	+	0	NA	intron (NM_001177843, intron 1 of 23)	intron (NM_001177843, intron 1 of 23)	19939	NM_001177843	209630	Mm.37932	NM_172475	ENSMUSG00000026657	Frmd4a	2700017I06Rik|5330420J21|AI594879|C230040M21Rik|Frmd4|Gm13190|mKIAA1294	FERM domain containing 4A	protein-coding
2748	chr6	22336801	22337126	+	0	NA	intron (NM_138587, intron 3 of 9)	Lx5b|LINE|L1	19118	NM_138587	27999	Mm.490307	NM_138587	ENSMUSG00000029672	Fam3c	D6Wsu176e|Ilei	family with sequence similarity 3, member C	protein-coding
5041	chr11	57140184	57140857	+	0	NA	intron (NM_001252403, intron 2 of 15)	intron (NM_001252403, intron 2 of 15)	127474	NM_001252403	14799	Mm.4920	NM_008165	ENSMUSG00000020524	Gria1	2900051M01Rik|Glr-1|Glr1|GluA1|GluR-A|GluRA|Glur-1|Glur1|HIPA1|gluR-K1	glutamate receptor, ionotropic, AMPA1 (alpha 1)	protein-coding
633	chr19	11431260	11431607	+	0	NA	Intergenic	Intergenic	-12125	NM_021718	60361	Mm.33957	NM_021718	ENSMUSG00000056290	Ms4a4b	AI463180|Chandra|Ly116	membrane-spanning 4-domains, subfamily A, member 4B	protein-coding
5255	chr4	144465382	144465892	+	0	NA	Intergenic	Intergenic	-1881	NM_001085503	230883	Mm.457844	NM_001085503	ENSMUSG00000078507	Aadacl3	Gm435	arylacetamide deacetylase like 3	protein-coding
3275	chr2	15288624	15288911	+	0	NA	Intergenic	MT2B2|LTR|ERVL	233447	NM_029466	75869	Mm.174068	NM_029466	ENSMUSG00000017418	Arl5b	4930587A11Rik|AW146430|Arl8	ADP-ribosylation factor-like 5B	protein-coding
10476	chr4	120066866	120067111	+	0	NA	intron (NM_010657, intron 3 of 8)	intron (NM_010657, intron 3 of 8)	-94218	NM_007902	13615	Mm.284855	NM_007902	ENSMUSG00000028635	Edn2	ET-2|PPET2|VIC	endothelin 2	protein-coding
10434	chr7	75393345	75393757	+	0	NA	Intergenic	RCHARR1|DNA|hAT-Charlie	-61983	NM_029332	75547	Mm.216107	NM_029332	ENSMUSG00000066406	Akap13	1700026G02Rik|5730522G15Rik|5830460E08Rik|AKAP-13|AKAP-Lbc|BRX|Ht31|LBC|PROTO-LB|PROTO-LBC	A kinase (PRKA) anchor protein 13	protein-coding
2476	chr13	67193258	67193468	+	0	NA	Intergenic	MTE-int|LTR|ERVL-MaLR	-1143	NM_001048204	218311	Mm.82396	NM_183156	ENSMUSG00000051037	Zfp455	3732412P20Rik|Rslcan-10	zinc finger protein 455	protein-coding
10133	chr8	84032805	84033256	+	0	NA	intron (NM_016671, intron 10 of 13)	RSINE1|SINE|B4	9545	NM_016671	50931	Mm.38386	NM_016671	ENSMUSG00000005465	Il27ra	CRL1|IL-27R|Tccr|WSX-1|Wsx1|zcytor1	interleukin 27 receptor, alpha	protein-coding
5300	chr4	130112345	130113080	+	0	NA	intron (NM_026441, intron 1 of 4)	intron (NM_026441, intron 1 of 4)	5156	NM_026441	67898	Mm.20818	NM_026441	ENSMUSG00000028779	Pef1	2600002E23Rik|Peflin	penta-EF hand domain containing 1	protein-coding
11451	chr11	95075427	95075657	+	0	NA	intron (NM_001306162, intron 2 of 25)	intron (NM_001306162, intron 2 of 25)	1172	NM_013565	16400	Mm.57035	NM_013565	ENSMUSG00000001507	Itga3	AA407068|CD49C|GAPB3	integrin alpha 3	protein-coding
8231	chr15	74021699	74022146	+	0	NA	Intergenic	Intergenic	-182251	NM_001368162	268816	Mm.440635	NM_001033365	ENSMUSG00000072487	Mroh5	Gm628	maestro heat-like repeat family member 5	protein-coding
1237	chr13	40664446	40664783	+	0	NA	Intergenic	Intergenic	-63194	NR_125899	102633805		NR_125899	ENSMUSG00000097752	Gm26688	Tfap2a-as1	predicted gene, 26688	ncRNA
406	chr9	92727566	92727808	+	0	NA	intron (NR_040770, intron 1 of 4)	ORR1C2-int|LTR|ERVL-MaLR	8971	NR_040770	331003	Mm.50805	NR_040770	ENSMUSG00000101734	4933400C23Rik	4933400C23	RIKEN cDNA 4933400C23 gene	ncRNA
1801	chr7	133668497	133668800	+	0	NA	intron (NM_178115, intron 24 of 24)	intron (NM_178115, intron 24 of 24)	11413	NM_152944	214766	Mm.222952	NM_152944	ENSMUSG00000030981	Mmp21	b2b2458Clo|b2b873Clo	matrix metallopeptidase 21	protein-coding
1027	chrX	153029910	153030092	+	0	NA	Intergenic	Intergenic	7562	NM_023788	75625	Mm.6890	NM_023788	ENSMUSG00000047238	Mageh1	2010107K23Rik|APR-1|APR1	melanoma antigen, family H, 1	protein-coding
1749	chr13	13506628	13507318	+	0	NA	intron (NM_010917, intron 16 of 19)	intron (NM_010917, intron 16 of 19)	69371	NM_010917	18073	Mm.4691	NM_010917	ENSMUSG00000005397	Nid1	A630025O17|Nid|entactin|entactin-1|nidogen-1	nidogen 1	protein-coding
10562	chr12	40584588	40585299	+	0	NA	intron (NM_172803, intron 1 of 52)	L1MEc|LINE|L1	138890	NM_172803	238130	Mm.341423	NM_172803	ENSMUSG00000035954	Dock4	5330406C03|6330411N01Rik|AF263288|C030023J22|mKIAA0716	dedicator of cytokinesis 4	protein-coding
2520	chr17	79786370	79787037	+	0	NA	Intergenic	MLTR11B|LTR|ERVK	-71642	NM_009994	13078	Mm.214016	NM_009994	ENSMUSG00000024087	Cyp1b1	CP1B|CYPIB1|P4501b1	cytochrome P450, family 1, subfamily b, polypeptide 1	protein-coding
3033	chr1	162163319	162163561	+	0	NA	intron (NM_001038619, intron 14 of 20)	intron (NM_001038619, intron 14 of 20)	-54183	NR_002870	474332	Mm.479755	NR_002870	ENSMUSG00000078190	Dnm3os	6030416H16Rik|Hag2|Npn1|P/L01	dynamin 3, opposite strand	ncRNA
10259	chr4	125114681	125115072	+	0	NA	Intergenic	Intergenic	13005	NM_153159	230738	Mm.402	NM_153159	ENSMUSG00000042677	Zc3h12a	BC036563|MCPIP|MCPIP-1|Mcpip1|Reg1	zinc finger CCCH type containing 12A	protein-coding
10555	chr9	41815874	41816336	+	0	NA	Intergenic	ORR1E|LTR|ERVL-MaLR	234179	NR_029822	387236		NR_029822	ENSMUSG00000093354	Mir125b-1	Mirn125b|Mirn125b-1|mir-125b-1	microRNA 125b-1	ncRNA
10923	chr3	41376857	41377501	+	0	NA	Intergenic	Intergenic	116020	NR_040385	78706	Mm.366094	NR_040385	ENSMUSG00000097639	Platr4	C430002E04Rik	pluripotency associated transcript 4	ncRNA
3085	chr5	9389429	9389651	+	0	NA	intron (NM_001359884, intron 2 of 20)	intron (NM_001359884, intron 2 of 20)	13836	NR_030537	100124492		NR_030537	ENSMUSG00000077896	Mir879	Mirn879|mir-879|mmu-mir-879	microRNA 879	ncRNA
5758	chr1	22422161	22422424	+	0	NA	intron (NM_001012624, intron 19 of 28)	intron (NM_001012624, intron 19 of 28)	383711	NM_001012623	116837	Mm.60061	NM_053270	ENSMUSG00000041670	Rims1	C030033M19Rik|RIM1|RIM1a|RIM1alpha|Rab3ip1|Rim|Serg1	regulating synaptic membrane exocytosis 1	protein-coding
2270	chr2	91087911	91088304	+	0	NA	Intergenic	Intergenic	-8571	NM_011355	20375	Mm.1302	NM_011355	ENSMUSG00000002111	Spi1	Dis-1|Dis1|PU.1|Sfpi-1|Sfpi1|Spi-1|Tcfpu1|Tfpu.1	spleen focus forming virus (SFFV) proviral integration oncogene	protein-coding
7271	chr6	81943311	81943633	+	0	NA	exon (NM_177884, exon 9 of 17)	exon (NM_177884, exon 9 of 17)	19803	NM_177884	330361	Mm.474487	NM_177884	ENSMUSG00000035125	Gcfc2	A130099G21|AW146020|GCF2|Tcf9	GC-rich sequence DNA binding factor 2	protein-coding
1799	chr6	94984492	94984918	+	0	NA	Intergenic	Lx8b|LINE|L1	40871	NR_040761	78773	Mm.67065	NR_040761	ENSMUSG00000108187	4930511E03Rik	-	RIKEN cDNA 4930511E03 gene	ncRNA
88	chr9	30582906	30583231	+	0	NA	Intergenic	Intergenic	155739	NM_028874	102607	Mm.35084	NM_028874	ENSMUSG00000031993	Snx19	3526401K03Rik|AI195321|AI848208|mKIAA0254	sorting nexin 19	protein-coding
10121	chr18	18237355	18237728	+	0	NA	Intergenic	Lx|LINE|L1	-656551	NR_045374	75162	Mm.60874	NR_045374	ENSMUSG00000117615	4930545E07Rik	-	RIKEN cDNA 4930545E07 gene	ncRNA
2608	chr7	34378381	34379031	+	0	NA	intron (NM_001360656, intron 1 of 9)	intron (NM_001360656, intron 1 of 9)	10999	NM_001360654	67070	Mm.276503	NM_025948	ENSMUSG00000066568	Lsm14a	2700023B17Rik|AA407828|AU017544|Tral|mRAP55A	LSM14A mRNA processing body assembly factor	protein-coding
11324	chr15	9555698	9556419	+	0	NA	Intergenic	Intergenic	-26182	NM_008372	16197	Mm.389	NM_008372	ENSMUSG00000003882	Il7r	CD127|IL-7Ralpha	interleukin 7 receptor	protein-coding
6960	chr12	80893758	80894221	+	0	NA	Intergenic	Intergenic	30458	NR_033786	67340	Mm.386790	NR_033786	ENSMUSG00000101912	1700052I22Rik	-	RIKEN cDNA 1700052I22 gene	ncRNA
7064	chr8	114050303	114050844	+	0	NA	Intergenic	Intergenic	-83001	NM_024437	67528	Mm.27889	NM_024437	ENSMUSG00000031767	Nudt7	1300007B24Rik|2210404C19Rik	nudix (nucleoside diphosphate linked moiety X)-type motif 7	protein-coding
2143	chr16	32674626	32674709	+	0	NA	intron (NM_001289443, intron 1 of 5)	intron (NM_001289443, intron 1 of 5)	1513	NM_001347185	51789	Mm.251115	NM_016788	ENSMUSG00000022791	Tnk2	Ack|Ack-1|Ack1|Cdgip|Pyk1	tyrosine kinase, non-receptor, 2	protein-coding
3481	chr7	97211215	97211449	+	0	NA	intron (NM_001162477, intron 1 of 9)	intron (NM_001162477, intron 1 of 9)	120777	NM_001177412	244144	Mm.297541	NM_001177412	ENSMUSG00000035713	Usp35	Gm1088|Gm493	ubiquitin specific peptidase 35	protein-coding
723	chr2	160303620	160303819	+	0	NA	Intergenic	Intergenic	23775	NM_001033411	329554	Mm.291144	NM_001033411	ENSMUSG00000074623	Gm826	-	predicted gene 826	protein-coding
11378	chr6	88960979	88961319	+	0	NA	Intergenic	Intergenic	58898	NM_011906	24100	Mm.284480	NM_011906	ENSMUSG00000002871	Tpra1	40kDa|Gpr175|Tpra40	transmembrane protein, adipocyte asscociated 1	protein-coding
11476	chr8	108886526	108887193	+	0	NA	intron (NM_007496, intron 4 of 9)	intron (NM_007496, intron 4 of 9)	-50001	NR_037295	100526511		NR_037295	ENSMUSG00000093241	Mir3108	mir-3108|mmu-mir-3108	microRNA 3108	ncRNA
4910	chr2	110129849	110130063	+	0	NA	Intergenic	Intergenic	-79477	NR_040508	75517	Mm.363927	NR_040508	ENSMUSG00000086186	Ccdc34os	1700024P03Rik	coiled-coil domain containing 34, opposite strand	ncRNA
895	chr4	133586433	133586591	+	0	NA	intron (NM_133884, intron 2 of 4)	intron (NM_133884, intron 2 of 4)	2139	NM_001290742	100210	Mm.274001	NM_133884	ENSMUSG00000028848	Gpn2	AI838661|Atpbd1b|R74630	GPN-loop GTPase 2	protein-coding
4886	chr5	90717949	90718337	+	0	NA	Intergenic	L1_Rod|LINE|L1	-41155	NM_009141	20311	Mm.4660	NM_009141	ENSMUSG00000029371	Cxcl5	AMCF-II|Cxcl6|ENA-78|GCP-2|LIX|Scyb5|Scyb6	chemokine (C-X-C motif) ligand 5	protein-coding
6783	chr10	60379565	60379884	+	0	NA	intron (NR_045556, intron 33 of 68)	intron (NR_045556, intron 33 of 68)	-20002	NM_001164374	100302688	Mm.444135	NM_001164374	ENSMUSG00000090439	Gm17455	-	predicted gene, 17455	protein-coding
9720	chr8	15012880	15013250	+	0	NA	intron (NM_029116, intron 1 of 1)	intron (NM_029116, intron 1 of 1)	2040	NM_029116	74901	Mm.46675	NM_029116	ENSMUSG00000055675	Kbtbd11	2900016B01Rik|4930465M17Rik|mKIAA0711	kelch repeat and BTB (POZ) domain containing 11	protein-coding
4121	chr1	39687434	39687757	+	0	NA	intron (NM_001145660, intron 7 of 14)	intron (NM_001145660, intron 7 of 14)	33394	NM_001145660	619289	Mm.334107	NM_001145660	ENSMUSG00000057173	Rfx8	4933400N17Rik	regulatory factor X 8	protein-coding
9115	chr5	124189670	124190089	+	0	NA	intron (NM_011256, intron 2 of 24)	intron (NM_011256, intron 2 of 24)	-2697	NM_001289472	19679	Mm.44261	NM_011256	ENSMUSG00000029406	Pitpnm2	NIR3|RDGBA2|Rdgb2|mKIAA1457	phosphatidylinositol transfer protein, membrane-associated 2	protein-coding
7390	chr3	103212263	103212572	+	0	NA	Intergenic	RLTR30D2_MM|LTR|ERV1	40762	NM_001356330	68183	Mm.104919	NM_026602	ENSMUSG00000005687	Bcas2	6430539P16Rik|AI132645|C76366|C80030	breast carcinoma amplified sequence 2	protein-coding
6383	chr9	104347916	104348170	+	0	NA	Intergenic	L2|LINE|L2	-10321	NM_019807	56318	Mm.19941	NM_019807	ENSMUSG00000032561	Acpp	5'-NT|A030005E02Rik|FRAP|Lap|PAP|Ppal	acid phosphatase, prostate	protein-coding
11039	chr16	87720023	87720477	+	0	NA	intron (NM_007520, intron 3 of 4)	intron (NM_007520, intron 3 of 4)	21296	NM_007520	12013	Mm.26147	NM_007520	ENSMUSG00000025612	Bach1	6230421P05Rik|AI323795	BTB and CNC homology 1, basic leucine zipper transcription factor 1	protein-coding
1375	chr19	21725184	21725472	+	0	NA	Intergenic	RCHARR1|DNA|hAT-Charlie	-53012	NM_031997	83921	Mm.329776	NM_031997	ENSMUSG00000024754	Cemip2	Tmem2	cell migration inducing hyaluronidase 2	protein-coding
7654	chr11	84522625	84523080	+	0	NA	intron (NM_008498, intron 1 of 4)	CpG	2682	NM_008498	16869	Mm.4965	NM_008498	ENSMUSG00000018698	Lhx1	Lim1	LIM homeobox protein 1	protein-coding
1603	chr1	71938684	71938915	+	0	NA	Intergenic	Intergenic	50687	NR_027659	667931	Mm.214128	NR_027658	ENSMUSG00000099707	Gm8883	EG667931|Gm554	predicted gene 8883	ncRNA
1490	chr3	31573886	31574153	+	0	NA	Intergenic	RMER16A3|LTR|ERVK	-263700	NM_172861	241919	Mm.285366	NM_172861	ENSMUSG00000069072	Slc7a14	A930013N06|BC061928	solute carrier family 7 (cationic amino acid transporter, y+ system), member 14	protein-coding
4151	chr5	129703428	129703803	+	0	NA	intron (NM_028826, intron 2 of 9)	L1M2|LINE|L1	1369	NM_028826	74222	Mm.159143	NM_028826	ENSMUSG00000034219	2023-09-14	1700016K13Rik	septin 14	protein-coding
1773	chr14	121393388	121393679	+	0	NA	Intergenic	ORR1C2|LTR|ERVL-MaLR	-14303	NM_145465	223255	Mm.390756	NM_145465	ENSMUSG00000063410	Stk24	1810013H02Rik|C76483|MST-3|Mst3|STE20	serine/threonine kinase 24	protein-coding
4831	chrX	155898654	155899024	+	0	NA	Intergenic	MERVK26-int|LTR|ERVK	-275512	NM_001093750	211612	Mm.218811	NM_001093750	ENSMUSG00000041552	Ptchd1	9630036J22Rik|AI848149|Gm387	patched domain containing 1	protein-coding
2156	chr9	76805063	76805395	+	0	NA	Intergenic	L2c|LINE|L2	-238114	NM_001045518	208994	Mm.256929	NM_001045518	ENSMUSG00000032358	Fam83b	C530008M07Rik|Gm516	family with sequence similarity 83, member B	protein-coding
10822	chr5	135975926	135976622	+	0	NA	Intergenic	Intergenic	-1798	NM_001160366	109267	Mm.332750	NM_001160366	ENSMUSG00000029699	Ssc4d	C330016E03Rik|S4D-SRCRB|SRCRB-S4D|Srcrb4d	scavenger receptor cysteine rich family, 4 domains	protein-coding
7693	chr5	134619905	134620331	+	0	NA	3' UTR (NM_033561, exon 7 of 7)	3' UTR (NM_033561, exon 7 of 7)	-5093	NM_020044	56743	Mm.391375	NM_020044	ENSMUSG00000040751	Lat2	AW125574|LAB|NTAL|WSCR5|Wbscr15|Wbscr5	linker for activation of T cells family, member 2	protein-coding
5800	chr4	63338384	63338755	+	0	NA	Intergenic	Intergenic	-5987	NM_008768	18405	Mm.4777	NM_008768	ENSMUSG00000039196	Orm1	Agp-1|Agp-2|Orm-1	orosomucoid 1	protein-coding
5070	chr11	5785870	5786017	+	0	NA	Intergenic	Intergenic	-2540	NM_013810	13169	Mm.256925	NM_013810	ENSMUSG00000020476	Dbnl	Abp1|SH3P7|mAbp1	drebrin-like	protein-coding
9315	chr7	112375871	112376214	+	0	NA	5' UTR (NM_027587, exon 2 of 10)	5' UTR (NM_027587, exon 2 of 10)	7734	NM_027587	100504195	Mm.291129	NM_027587	ENSMUSG00000038244	Micalcl	4921517J23Rik	MICAL C-terminal like	protein-coding
2202	chr9	14215320	14215942	+	0	NA	Intergenic	Intergenic	-35559	NR_162811	114483371		NR_162811		Mir12204	mmu-mir-12204	microRNA mir-12204	ncRNA
8721	chr5	22596929	22597714	+	0	NA	Intergenic	MTC|LTR|ERVL-MaLR	33542	NR_163852
7466	chr5	90467329	90467586	+	0	NA	exon (NM_009654, exon 7 of 15)	exon (NM_009654, exon 7 of 15)	6587	NM_009654	11657	Mm.16773	NM_009654	ENSMUSG00000029368	Alb	Alb-1|Alb1|BCL002	albumin	protein-coding
6084	chr5	15895196	15895487	+	0	NA	Intergenic	Intergenic	-11575	NR_045974	75058	Mm.183467	NR_045974	ENSMUSG00000105185	4930519H02Rik	-	RIKEN cDNA 4930519H02 gene	ncRNA
10859	chr5	113874166	113874374	+	0	NA	intron (NM_011779, intron 2 of 10)	intron (NM_011779, intron 2 of 10)	34436	NM_011779	23790	Mm.260158	NM_011779	ENSMUSG00000004530	Coro1c	AL022675|AW455561|AW548837|CRN2	coronin, actin binding protein 1C	protein-coding
4494	chr1	90803209	90803414	+	0	NA	intron (NM_001243008, intron 10 of 43)	intron (NM_001243008, intron 10 of 43)	40660	NM_001243009	12835	Mm.7562	NM_009935	ENSMUSG00000048126	Col6a3	AI507288|Col6a-3	collagen, type VI, alpha 3	protein-coding
7506	chr11	97195354	97195544	+	0	NA	Intergenic	HAL1|LINE|L1	-7557	NM_008379	16211	Mm.251013	NM_008379	ENSMUSG00000001440	Kpnb1	AA409963|IPOB|Impnb	karyopherin (importin) beta 1	protein-coding
572	chr19	5267197	5267513	+	0	NA	intron (NM_153129, intron 1 of 23)	intron (NM_153129, intron 1 of 23)	5752	NM_001362451	107975	Mm.234923	NM_153129	ENSMUSG00000024855	Pacs1	AI325977	phosphofurin acidic cluster sorting protein 1	protein-coding
9097	chr12	107394311	107394838	+	0	NA	Intergenic	Intergenic	340914	NR_045973	74968	Mm.359821	NR_045973	ENSMUSG00000085641	4930465M20Rik	4930431H15Rik	RIKEN cDNA 4930465M20 gene	ncRNA
4769	chr2	163675456	163675633	+	0	NA	intron (NM_001039390, intron 2 of 4)	intron (NM_001039390, intron 2 of 4)	17086	NM_001164053	18769	Mm.10091	NM_011106	ENSMUSG00000035268	Pkig	PKIgamma	protein kinase inhibitor, gamma	protein-coding
8092	chr13	114860301	114860551	+	0	NA	intron (NM_008396, intron 16 of 29)	intron (NM_008396, intron 16 of 29)	42189	NM_001113374	17434	Mm.19027	NM_013826	ENSMUSG00000015536	Mocs2	AI415403	molybdenum cofactor synthesis 2	protein-coding
2801	chr10	127644902	127644986	+	0	NA	intron (NM_009284, intron 1 of 21)	intron (NM_009284, intron 1 of 21)	1958	NM_009284	20852	Mm.121721	NM_009284	ENSMUSG00000002147	Stat6	-	signal transducer and activator of transcription 6	protein-coding
2108	chr17	79737352	79737605	+	0	NA	Intergenic	Intergenic	-22417	NM_009994	13078	Mm.214016	NM_009994	ENSMUSG00000024087	Cyp1b1	CP1B|CYPIB1|P4501b1	cytochrome P450, family 1, subfamily b, polypeptide 1	protein-coding
3122	chr11	82067005	82067507	+	0	NA	Intergenic	Intergenic	9424	NM_011330	20292	Mm.4686	NM_011330	ENSMUSG00000020676	Ccl11	Scya11|eotaxin	chemokine (C-C motif) ligand 11	protein-coding
7985	chr2	117745882	117746104	+	0	NA	Intergenic	Intergenic	66809	NR_126427	100504728	Mm.413174	NR_126427		Gm13985	-	predicted gene 13985	ncRNA
4583	chr9	118421221	118421612	+	0	NA	Intergenic	RSINE1|SINE|B4	-8423	NR_040716	71196	Mm.73218	NR_040716	ENSMUSG00000111843	4933432G23Rik	-	RIKEN cDNA 4933432G23 gene	ncRNA
1070	chr2	55857415	55857726	+	0	NA	Intergenic	L1Md_F2|LINE|L1	421600	NM_001355118	16519	Mm.5127	NM_008426	ENSMUSG00000026824	Kcnj3	GIRK-1|GIRK1|Kcnf3|Kir3.1	potassium inwardly-rectifying channel, subfamily J, member 3	protein-coding
978	chr4	151454622	151455147	+	0	NA	intron (NM_001081557, intron 4 of 23)	intron (NM_001081557, intron 4 of 23)	365314	NM_001308446	105704528	Mm.415128	NM_001308446	ENSMUSG00000078491	Gm13090	-	predicted gene 13090	protein-coding
4292	chr17	42941403	42941678	+	0	NA	Intergenic	Intergenic	-65116	NM_009847	12488	Mm.218637	NM_009847	ENSMUSG00000061665	Cd2ap	AL024079|C78928|METS-1|Mets1	CD2-associated protein	protein-coding
2997	chr3	115541147	115541386	+	0	NA	Intergenic	L1_Rod|LINE|L1	173789	NM_007901	13609	Mm.982	NM_007901	ENSMUSG00000045092	S1pr1	AI849002|Edg1|Lpb1|S1p|S1p1	sphingosine-1-phosphate receptor 1	protein-coding
10450	chr2	13416832	13417158	+	0	NA	intron (NM_001081084, intron 27 of 66)	intron (NM_001081084, intron 27 of 66)	74881	NM_001081084	65969	Mm.313915	NM_001081084	ENSMUSG00000026726	Cubn	AA408369|AL022750|D2Wsu88e	cubilin (intrinsic factor-cobalamin receptor)	protein-coding
7206	chr1	65154831	65155180	+	0	NA	Intergenic	Intergenic	24137	NM_010497	15926	Mm.9925	NM_010497	ENSMUSG00000025950	Idh1	AI314845|AI788952|E030024J03Rik|Id-1|Idh-1|Idpc	isocitrate dehydrogenase 1 (NADP+), soluble	protein-coding
9976	chr7	139834015	139834388	+	0	NA	promoter-TSS (NM_177469)	promoter-TSS (NM_177469)	27	NM_177469	52389	Mm.39863	NM_177469	ENSMUSG00000025475	Adgra1	2900059M17Rik|D7Ertd680e|Gpr123	adhesion G protein-coupled receptor A1	protein-coding
6407	chr10	111172047	111172573	+	0	NA	intron (NM_001003717, intron 1 of 22)	intron (NM_001003717, intron 1 of 22)	7508	NM_175489	237542	Mm.220204	NM_175489	ENSMUSG00000020189	Osbpl8	AA536976|AA536995|C730029P18Rik|D330025H14Rik|ORP-8	oxysterol binding protein-like 8	protein-coding
5318	chr9	62372861	62373224	+	0	NA	intron (NM_009672, intron 3 of 6)	intron (NM_009672, intron 3 of 6)	31699	NM_009672	11737	Mm.269088	NM_009672	ENSMUSG00000032249	Anp32a	Anp32|I1PP2A|LANP|PHAP1|W91701|pp32	acidic (leucine-rich) nuclear phosphoprotein 32 family, member A	protein-coding
6460	chr16	11665984	11666394	+	0	NA	intron (NM_028964, intron 18 of 20)	intron (NM_028964, intron 18 of 20)	-113513	NR_126430	73761	Mm.39183	NR_126430		4833415N18Rik	-	RIKEN cDNA 4833415N18 gene	ncRNA
11433	chr7	144527692	144528324	+	0	NA	intron (NM_001033319, intron 2 of 30)	intron (NM_001033319, intron 2 of 30)	25721	NM_001195086	233977	Mm.490347	NM_001033319	ENSMUSG00000037519	Ppfia1	C030014K08Rik|C87158|LIP.1|LIP1	protein tyrosine phosphatase, receptor type, f polypeptide (PTPRF), interacting protein (liprin), alpha 1	protein-coding
6720	chr19	55711822	55712017	+	0	NA	Intergenic	Intergenic	-9715	NR_045318	77594	Mm.329924	NR_045318	ENSMUSG00000097632	4930552P12Rik	-	RIKEN cDNA 4930552P12 gene	ncRNA
10249	chr18	4278958	4279461	+	0	NA	Intergenic	(CA)n|Simple_repeat|Simple_repeat	73744	NR_157375	26410	Mm.3275	NM_007746	ENSMUSG00000024235	Map3k8	Cot|Cot/Tpl2|Est|Estf|Tpl-2|Tpl2|c-COT	mitogen-activated protein kinase kinase kinase 8	protein-coding
10049	chr7	59027453	59027844	+	0	NA	Intergenic	Intergenic	-201102	NM_011668	22215	Mm.9002	NM_011668	ENSMUSG00000025326	Ube3a	4732496B02|5830462N02Rik|A130086L21Rik|Hpve6a	ubiquitin protein ligase E3A	protein-coding
5188	chr8	106007270	106007487	+	0	NA	Intergenic	RLTR19|LTR|ERVK	-4100	NM_025518	66369	Mm.287500	NM_025518	ENSMUSG00000031901	Dus2	2310016K04Rik|Dus2l	dihydrouridine synthase 2	protein-coding
1822	chr10	10449128	10449681	+	0	NA	intron (NM_001127353, intron 2 of 36)	intron (NM_001127353, intron 2 of 36)	22995	NM_001127353	215772	Mm.246573	NM_172547	ENSMUSG00000050994	Adgb	9130014G24Rik	androglobin	protein-coding
2	chr1	184671143	184671365	+	0	NA	Intergenic	Intergenic	-41243	NR_040627	74971	Mm.410816	NR_040627	ENSMUSG00000092578	4930488B22Rik	-	RIKEN cDNA 4930488B22 gene	ncRNA
7617	chr5	118516552	118516971	+	0	NA	Intergenic	L2|LINE|L2	-43958	NM_172424	76199	Mm.206238	NM_172424	ENSMUSG00000018076	Med13l	2210413I17Rik|6330591G05Rik|9030618F05Rik|Thrap2|Trap240L|mKIAA1025	mediator complex subunit 13-like	protein-coding
9039	chr2	158169372	158169719	+	0	NA	Intergenic	Intergenic	-22463	NR_036606	73399	Mm.416861	NR_036606	ENSMUSG00000078957	1700060C20Rik	-	RIKEN cDNA 1700060C20 gene	ncRNA
4993	chr11	98708555	98708668	+	0	NA	intron (NM_001361995, intron 19 of 25)	intron (NM_001361995, intron 19 of 25)	7298	NM_009971	12985	Mm.1238	NM_009971	ENSMUSG00000038067	Csf3	Csfg|G-CSF|MGI-IG	colony stimulating factor 3 (granulocyte)	protein-coding
3060	chr17	23982635	23982880	+	0	NA	Intergenic	RSINE1|SINE|B4	-7527	NM_013921	30943	Mm.142568	NM_013921	ENSMUSG00000024124	Prss30	2010015P21Rik|Disp|Disp1|Tmprss8	protease, serine 30	protein-coding
2314	chr1	152106164	152106479	+	0	NA	Intergenic	Intergenic	-16001	NM_197990	69399	Mm.278031	NM_197990	ENSMUSG00000032666	1700025G04Rik	2610510E02Rik|2900042O04Rik	RIKEN cDNA 1700025G04 gene	protein-coding
4915	chr12	75354463	75354723	+	0	NA	intron (NM_023275, intron 1 of 4)	intron (NM_023275, intron 1 of 4)	46280	NM_023275	80837	Mm.27467	NM_023275	ENSMUSG00000046768	Rhoj	1110005O19Rik|AW210585|Arhj|TC10L|TCL	ras homolog family member J	protein-coding
230	chr7	125551168	125551347	+	0	NA	Intergenic	Intergenic	-1014	NM_001008700	16190	Mm.233802	NM_001008700	ENSMUSG00000030748	Il4ra	CD124|Il4r	interleukin 4 receptor, alpha	protein-coding
10203	chr5	132236898	132237278	+	0	NA	intron (NM_001363480, intron 2 of 19)	intron (NM_001363480, intron 2 of 19)	306132	NM_001363480	319974	Mm.409595	NM_177047	ENSMUSG00000029673	Auts2	2700063G02Rik|A730011F23Rik|D830032G16Rik	autism susceptibility candidate 2	protein-coding
10096	chr17	5957136	5957455	+	0	NA	intron (NR_151772, intron 1 of 25)	intron (NR_151772, intron 1 of 25)	16015	NM_001113352	20975	Mm.236068	NM_011523	ENSMUSG00000023805	Synj2	AI481647|SJ2|mKIAA0348	synaptojanin 2	protein-coding
7628	chr4	117760993	117761494	+	0	NA	intron (NM_029416, intron 1 of 2)	intron (NM_029416, intron 1 of 2)	4423	NM_029416	75753	Mm.3848	NM_029416	ENSMUSG00000048626	Klf17	7420700M05Rik|AA420409|AU043468|C85123|D4Ertd561e|Gzf|Zfp393	Kruppel-like factor 17	protein-coding
3819	chr18	32395568	32395918	+	0	NA	intron (NM_001360876, intron 1 of 17)	MTD|LTR|ERVL-MaLR	-17459	NR_045403	402767	Mm.385109	NR_045403		A830052D11Rik	-	RIKEN cDNA A830052D11 gene	ncRNA
51	chr1	162149647	162150222	+	0	NA	intron (NM_001038619, intron 14 of 20)	RMER19C|LTR|ERVK	-67689	NR_002870	474332	Mm.479755	NR_002870	ENSMUSG00000078190	Dnm3os	6030416H16Rik|Hag2|Npn1|P/L01	dynamin 3, opposite strand	ncRNA
4077	chr13	110411407	110411714	+	0	NA	Intergenic	Intergenic	16516	NM_152804	20620	Mm.380	NM_152804	ENSMUSG00000021701	Plk2	Snk	polo like kinase 2	protein-coding
1198	chr9	24511783	24512012	+	0	NA	Intergenic	Intergenic	-8757	NM_001359948	244745	Mm.38526	NM_172920	ENSMUSG00000043067	Dpy19l1	1100001I19Rik|6030402K12|AI225861|AW558481	dpy-19-like 1 (C. elegans)	protein-coding
3141	chr9	27800973	27801279	+	0	NA	Intergenic	Intergenic	403914	NM_001305058	75469	Mm.45824	NM_029299	ENSMUSG00000031991	Spata19	1700001L23Rik|AV047838|spergen-1	spermatogenesis associated 19	protein-coding
5216	chr4	5136480	5136752	+	0	NA	Intergenic	Intergenic	-343310	NM_177730	242291	Mm.218889	NM_177730	ENSMUSG00000066324	Impad1	1110001C20Rik|AA408880|AI451589|AL022796|B230207P20|IMP 3|IMPase 3|Jaws|gPAPP	inositol monophosphatase domain containing 1	protein-coding
5534	chr1	175353087	175353348	+	0	NA	intron (NM_001357129, intron 2 of 15)	intron (NM_001357129, intron 2 of 15)	139328	NM_001347195	24012	Mm.7956	NM_011880	ENSMUSG00000026527	Rgs7	-	regulator of G protein signaling 7	protein-coding
10413	chr8	126649337	126649811	+	0	NA	Intergenic	Intergenic	-55588	NM_001164598	270110	Mm.334918	NM_001164598	ENSMUSG00000051495	Irf2bp2	E130305N23Rik|IRF-2BP2	interferon regulatory factor 2 binding protein 2	protein-coding
5480	chr1	61480573	61480895	+	0	NA	Intergenic	ORR1F|LTR|ERVL-MaLR	102302	NR_040483	77341	Mm.402964	NR_040483	ENSMUSG00000085447	9530026F06Rik	-	RIKEN cDNA 9530026F06 gene	ncRNA
1469	chr5	17494893	17495062	+	0	NA	Intergenic	Intergenic	18855	NM_027609	70935	Mm.332225	NM_027609	ENSMUSG00000058643	Speer4f1	4922502J04Rik|SPEER-4F|Speer4f	spermatogenesis associated glutamate (E)-rich protein 4F1	protein-coding
1067	chr5	107754900	107755109	+	0	NA	intron (NM_007964, intron 17 of 17)	intron (NM_007964, intron 17 of 17)	-29199	NM_001267621	14581	Mm.2078	NM_010278	ENSMUSG00000029275	Gfi1	AW495828|Gfi-1|Pal-1|Pal1	growth factor independent 1 transcription repressor	protein-coding
5151	chr10	111314953	111315395	+	0	NA	Intergenic	Intergenic	16495	NM_027914	71769	Mm.45256	NM_027914	ENSMUSG00000035759	Bbs10	1300007O09Rik|AI452285	Bardet-Biedl syndrome 10 (human)	protein-coding
5392	chr3	97762106	97762380	+	0	NA	intron (NM_001039376, intron 8 of 46)	intron (NM_001039376, intron 8 of 46)	5771	NM_178080	83679	Mm.129840	NM_031401	ENSMUSG00000038170	Pde4dip	4732458A06Rik|9430063L05Rik|C87016|D130016K21Rik|D3Bwg1078e|Usmg4|mKIAA0454	phosphodiesterase 4D interacting protein (myomegalin)	protein-coding
4633	chr6	125351931	125352046	+	0	NA	intron (NM_011609, intron 1 of 9)	intron (NM_011609, intron 1 of 9)	2265	NM_011609	21937	Mm.1258	NM_011609	ENSMUSG00000030341	Tnfrsf1a	CD120a|FPF|TNF-R|TNF-R-I|TNF-R1|TNF-R55|TNF-alphaR1|TNFAR|TNFR60|TNFRI|TNFRp55|TNFalpha-R1|Tnfr-2|Tnfr1|p55|p55-R	tumor necrosis factor receptor superfamily, member 1a	protein-coding
2757	chr9	21125469	21125658	+	0	NA	intron (NM_018793, intron 3 of 24)	intron (NM_018793, intron 3 of 24)	5712	NM_001205312	54721	Mm.20249	NM_018793	ENSMUSG00000032175	Tyk2	JTK1	tyrosine kinase 2	protein-coding
3217	chr9	6264873	6265236	+	0	NA	TTS (NM_027942)	TTS (NM_027942)	1493	NM_027942	71829	Mm.141452	NM_027942	ENSMUSG00000047619	Ddi1	1700011N24Rik	DNA-damage inducible 1	protein-coding
2843	chr14	99611547	99611736	+	0	NA	Intergenic	Intergenic	312950	NM_009769	12224	Mm.30262	NM_009769	ENSMUSG00000005148	Klf5	4930520J07Rik|Bteb2|CKLF|IKLF	Kruppel-like factor 5	protein-coding
4931	chr5	8312397	8312722	+	0	NA	intron (NM_001007220, intron 3 of 28)	MIRc|SINE|MIR	55601	NM_001310440	11496	Mm.275895	NM_001007220	ENSMUSG00000040537	Adam22	2900022I03Rik|AI854032|MDC2	a disintegrin and metallopeptidase domain 22	protein-coding
6802	chr11	97448694	97448910	+	0	NA	Intergenic	Intergenic	-1358	NM_021493	58996	Mm.394118	NM_021493	ENSMUSG00000049807	Arhgap23	A330041B18Rik	Rho GTPase activating protein 23	protein-coding
9797	chr3	109040948	109041307	+	0	NA	Intergenic	RCHARR1|DNA|hAT-Charlie	-13520	NM_001163567	329739	Mm.69013	NM_001163567	ENSMUSG00000040339	Fam102b	1600010D10Rik|B430201A12Rik	family with sequence similarity 102, member B	protein-coding
5017	chr5	31874647	31874925	+	0	NA	intron (NM_181279, intron 8 of 13)	intron (NM_181279, intron 8 of 13)	176736	NM_181280	107976	Mm.482126	NM_144541	ENSMUSG00000052139	Babam2	6030405P19Rik|AI429776|B830038C02Rik|Bre	BRISC and BRCA1 A complex member 2	protein-coding
10088	chr6	85508628	85508971	+	0	NA	Intergenic	RMER15|LTR|ERVL	4790	NM_020596	13656	Mm.44137	NM_020596	ENSMUSG00000071341	Egr4	NGF1-C|NGFI-C|NGFIC|pAT133	early growth response 4	protein-coding
2282	chr1	46782210	46782592	+	0	NA	intron (NM_001310335, intron 60 of 64)	intron (NM_001310335, intron 60 of 64)	71217	NM_172653	227059	Mm.233889	NM_172653	ENSMUSG00000025986	Slc39a10	2900042E17Rik|5430433I10|Zip10|mKIAA1265	solute carrier family 39 (zinc transporter), member 10	protein-coding
11333	chr5	34565832	34566214	+	0	NA	Intergenic	L1ME3B|LINE|L1	-7641	NM_001331086	11518	Mm.289106	NM_013457	ENSMUSG00000029106	Add1	AI256389	adducin 1 (alpha)	protein-coding
628	chr3	100226815	100226983	+	0	NA	Intergenic	Intergenic	64436	NM_010269	14547	Mm.279228	NM_010269	ENSMUSG00000027865	Gdap2	C77050|D3Ertd801e	ganglioside-induced differentiation-associated-protein 2	protein-coding
1127	chr18	39634337	39634690	+	0	NA	Intergenic	L2|LINE|L2	-115092	NM_001361212	14815	Mm.129481	NM_008173	ENSMUSG00000024431	Nr3c1	GR|Grl-1|Grl1	nuclear receptor subfamily 3, group C, member 1	protein-coding
11186	chr10	30712549	30713047	+	0	NA	intron (NM_001358842, intron 3 of 14)	intron (NM_001358842, intron 3 of 14)	-56931	NM_001111267	211329	Mm.297903	NM_172495	ENSMUSG00000039697	Ncoa7	9030406N13Rik	nuclear receptor coactivator 7	protein-coding
941	chr5	23578739	23579211	+	0	NA	intron (NM_001359176, intron 2 of 15)	intron (NM_001359176, intron 2 of 15)	37596	NM_001359175	20817	Mm.288728	NM_009274	ENSMUSG00000062604	Srpk2	AW226533|AW492537|AW547358|Wbp6|mSRPK2	serine/arginine-rich protein specific kinase 2	protein-coding
7571	chr8	71310458	71310705	+	0	NA	intron (NM_015742, intron 2 of 39)	RLTR17|LTR|ERVK	37867	NM_001142323	17925	Mm.33779	NM_015742	ENSMUSG00000004677	Myo9b	-	myosin IXb	protein-coding
7355	chr1	193967071	193967522	+	0	NA	Intergenic	Intergenic	255463	NR_040477	74942	Mm.60689	NR_040477	ENSMUSG00000103692	4930503O07Rik	-	RIKEN cDNA 4930503O07 gene	ncRNA
10561	chr2	157376081	157376634	+	0	NA	intron (NM_026968, intron 1 of 2)	RSINE1|SINE|B4	8763	NM_026968	69161	Mm.228619	NM_026968	ENSMUSG00000063019	Manbal	1810024K12Rik|AI836500	mannosidase, beta A, lysosomal-like	protein-coding
8431	chr1	119217413	119217968	+	0	NA	Intergenic	Intergenic	-164071	NM_001081125	14633	Mm.273292	NM_001081125	ENSMUSG00000048402	Gli2	-	GLI-Kruppel family member GLI2	protein-coding
9577	chr16	46617547	46617958	+	0	NA	Intergenic	Intergenic	-120785	NM_021497	58998	Mm.40477	NM_021495	ENSMUSG00000022656	Nectin3	2610301B19Rik|3000002N23Rik|4921513D19Rik|AA407785|AU016832|AW538082|CD113|Pvrl3	nectin cell adhesion molecule 3	protein-coding
2038	chr16	24933469	24934151	+	0	NA	intron (NM_178665, intron 10 of 12)	intron (NM_178665, intron 10 of 12)	-125829	NR_040374	319487	Mm.137341	NR_040374	ENSMUSG00000096960	A230028O05Rik	-	RIKEN cDNA A230028O05 gene	ncRNA
402	chr6	114687140	114687342	+	0	NA	intron (NM_001253717, intron 8 of 19)	intron (NM_001253717, intron 8 of 19)	44144	NM_001253718	74244	Mm.275332	NM_028835	ENSMUSG00000030314	Atg7	1810013K23Rik|Agp7|Apg7l|Atg7l|Gm21553	autophagy related 7	protein-coding
4867	chr2	29729875	29730291	+	0	NA	intron (NM_001039087, intron 16 of 25)	intron (NM_001039087, intron 16 of 25)	21574	NM_001370924	433415	Mm.359309	NM_001370923	ENSMUSG00000079497	Gm13420	Dspd2	predicted gene 13420	protein-coding
4601	chr11	49724082	49724298	+	0	NA	Intergenic	Intergenic	-11468	NM_001363356	104625	Mm.247113	NM_212484	ENSMUSG00000020362	Cnot6	CCR4	CCR4-NOT transcription complex, subunit 6	protein-coding
6022	chr8	40660999	40661724	+	0	NA	Intergenic	Intergenic	-13716	NM_010086	13526	Mm.67403	NM_010086	ENSMUSG00000046723	Adam24	Dtgn5	a disintegrin and metallopeptidase domain 24 (testase 1)	protein-coding
7944	chr5	140819565	140820013	+	0	NA	intron (NM_010302, intron 1 of 3)	intron (NM_010302, intron 1 of 3)	10642	NM_010302	14673	Mm.370185	NM_010302	ENSMUSG00000000149	Gna12	AI414047|AI504261|Galpha12	guanine nucleotide binding protein, alpha 12	protein-coding
3676	chr11	5043723	5043871	+	0	NA	Intergenic	Lx8|LINE|L1	-14331	NM_145216	75668	Mm.374836	NM_145216	ENSMUSG00000034209	Rasl10a	2210403B10Rik|AI852688	RAS-like, family 10, member A	protein-coding
11351	chr5	114847143	114847630	+	0	NA	Intergenic	Intergenic	-4562	NR_105748	102466620		NR_105748	ENSMUSG00000098343	Mir6240	Gm27850|mmu-mir-6240	microRNA 6240	ncRNA
5357	chr1	181126020	181126230	+	0	NA	intron (NM_026171, intron 10 of 22)	intron (NM_026171, intron 10 of 22)	18079	NM_026171	67459	Mm.263464	NM_026171	ENSMUSG00000026516	Nvl	1200009I24Rik	nuclear VCP-like	protein-coding
10448	chr11	106579996	106580758	+	0	NA	intron (NM_198292, intron 1 of 11)	intron (NM_198292, intron 1 of 11)	32553	NM_198292	21763	Mm.102407	NM_198292	ENSMUSG00000040548	Tex2	4930568E07Rik|AI553404|Def-5|Taz4	testis expressed gene 2	protein-coding
5085	chr10	59777072	59777565	+	0	NA	intron (NM_001359267, intron 6 of 11)	intron (NM_001359267, intron 6 of 11)	22936	NR_155871	102640356	Mm.419046	NR_155871		Gm17059	-	predicted gene 17059	ncRNA
6490	chr16	10569823	10570185	+	0	NA	intron (NM_177562, intron 4 of 22)	MLT1F|LTR|ERVL-MaLR	24665	NM_001204229	74374	Mm.159176	NM_177562	ENSMUSG00000068663	Clec16a	4932416N17Rik|curt|mKIAA0350	C-type lectin domain family 16, member A	protein-coding
886	chr8	82383306	82383711	+	0	NA	intron (NM_001254747, intron 1 of 7)	intron (NM_001254747, intron 1 of 7)	19078	NM_008357	16168	Mm.4392	NM_008357	ENSMUSG00000031712	Il15	AI503618|IL-15	interleukin 15	protein-coding
862	chr17	32323887	32324144	+	0	NA	intron (NM_017476, intron 12 of 13)	intron (NM_017476, intron 12 of 13)	-2777	NM_019774	56399	Mm.328945	NM_019774	ENSMUSG00000024045	Akap8	1200016A02Rik|AA673585|AKAP-8|AKAP95|AU015639	A kinase (PRKA) anchor protein 8	protein-coding
455	chr16	70842119	70842300	+	0	NA	Intergenic	Intergenic	225784	NR_040474	52645	Mm.188475	NR_040474	ENSMUSG00000116792	D16Ertd519e	-	DNA segment, Chr 16, ERATO Doi 519, expressed	ncRNA
3927	chr6	115247793	115248039	+	0	NA	intron (NM_001356406, intron 3 of 4)	ID4|SINE|ID	4289	NM_001356406	110595	Mm.255607	NM_080639	ENSMUSG00000030317	Timp4	Timp-4	tissue inhibitor of metalloproteinase 4	protein-coding
2371	chr5	103610841	103611152	+	0	NA	intron (NM_029415, intron 4 of 5)	intron (NM_029415, intron 4 of 5)	18407	NM_029415	75750	Mm.7446	NM_029415	ENSMUSG00000029321	Slc10a6	8430417G17Rik|C78479|Soat	solute carrier family 10 (sodium/bile acid cotransporter family), member 6	protein-coding
3636	chr18	56790481	56790932	+	0	NA	intron (NM_177115, intron 3 of 4)	L2|LINE|L2	82893	NM_010721	16906	Mm.4105	NM_010721	ENSMUSG00000024590	Lmnb1	-	lamin B1	protein-coding
7249	chr12	91802223	91802562	+	0	NA	Intergenic	Intergenic	-15956	NM_175367	108800	Mm.23125	NM_175367	ENSMUSG00000020961	Ston2	4933401N24Rik|AI425999|AW544599	stonin 2	protein-coding
8095	chr7	111661492	111661803	+	0	NA	intron (NM_173739, intron 1 of 10)	intron (NM_173739, intron 1 of 10)	118330	NM_001360903	233733	Mm.323322	NM_173739	ENSMUSG00000038296	Galnt18	2900011G21Rik|BC024988|Galntl4|galNAc-T18|mpp-GalNAc-T18(O18)	polypeptide N-acetylgalactosaminyltransferase 18	protein-coding
1327	chr2	151960431	151960513	+	0	NA	Intergenic	Charlie29a|DNA|hAT-Charlie	7145	NR_035478	100316704		NR_035478	ENSMUSG00000088491	Mir1953	mir-1953|mmu-mir-1953	microRNA 1953	ncRNA
6390	chr1	62242817	62243113	+	0	NA	intron (NM_001081050, intron 15 of 22)	B4A|SINE|B4	-106856	NR_151537	105243940		NR_151537		Pard3bos2	Gm12747	par-3 family cell polarity regulator beta, opposite strand 2	ncRNA
10137	chr2	75642845	75643068	+	0	NA	Intergenic	B3A|SINE|B2	-16303	NM_053263	229279	Mm.316306	NM_053263	ENSMUSG00000059005	Hnrnpa3	2410013L13Rik|2610209F03Rik|2610510D13Rik|Hnrpa3	heterogeneous nuclear ribonucleoprotein A3	protein-coding
3465	chr6	84961608	84962031	+	0	NA	intron (NM_177077, intron 6 of 21)	intron (NM_177077, intron 6 of 21)	107694	NM_177077	75914	Mm.159621	NM_177077	ENSMUSG00000033769	Exoc6b	4930569O18Rik|G430127E12Rik|Sec15b|Sec15l2|mKIAA0919	exocyst complex component 6B	protein-coding
588	chr18	67377551	67377948	+	0	NA	Intergenic	Intergenic	-12982	NM_026473	67951	Mm.181860	NM_026473	ENSMUSG00000001473	Tubb6	2310057H16Rik|BB220206	tubulin, beta 6 class V	protein-coding
6524	chr6	88136163	88136578	+	0	NA	Intergenic	Intergenic	-32112	NR_105795	102465196		NR_105795	ENSMUSG00000099095	Mir6376	Gm27778|mmu-mir-6376	microRNA 6376	ncRNA
6059	chr5	9010275	9010728	+	0	NA	Intergenic	MLTR73|LTR|ERV1	-13355	NM_023733	74114	Mm.28197	NM_023733	ENSMUSG00000003623	Crot	1200003H03Rik	carnitine O-octanoyltransferase	protein-coding
2560	chr13	92919847	92920168	+	0	NA	Intergenic	Intergenic	75239	NM_001162945	382793	Mm.296770	NM_001162945	ENSMUSG00000021704	Mtx3	4930470O13Rik|AA409304|AI853833|AU067765|EG624619|Gm1194|Gm6514	metaxin 3	protein-coding
2936	chr2	148356224	148356479	+	0	NA	Intergenic	Intergenic	-39026	NM_009219	20608	Mm.35324	NM_009219	ENSMUSG00000037014	Sstr4	Smstr4|sst4	somatostatin receptor 4	protein-coding
2905	chr7	130839828	130839994	+	0	NA	Intergenic	MER5A|DNA|hAT-Charlie	-25813	NM_001357696	101476	Mm.323554	NM_133942	ENSMUSG00000040268	Plekha1	AA960558|C920009D07Rik|TAPP1	pleckstrin homology domain containing, family A (phosphoinositide binding specific) member 1	protein-coding
3565	chr1	118525357	118525640	+	0	NA	intron (NM_001359346, intron 22 of 37)	intron (NM_001359346, intron 22 of 37)	-66233	NR_027901	68204	Mm.443536	NR_027901	ENSMUSG00000107722	2900060B14Rik	-	RIKEN cDNA 2900060B14 gene	ncRNA
4254	chr1	133076918	133077427	+	0	NA	intron (NM_001099276, intron 8 of 32)	intron (NM_001099276, intron 8 of 32)	31160	NM_001099276	240752	Mm.387308	NM_001099276	ENSMUSG00000026447	Pik3c2b	C330011J12Rik|Gm199|PI3K-C2beta|PI3KC2beta	phosphatidylinositol-4-phosphate 3-kinase catalytic subunit type 2 beta	protein-coding
3774	chr13	35311148	35311412	+	0	NA	Intergenic	Intergenic	-99232	NR_126478	75543	Mm.489052	NR_126478	ENSMUSG00000113770	1700019C18Rik	-	RIKEN cDNA 1700019C18 gene	ncRNA
4933	chr15	90746269	90746581	+	0	NA	Intergenic	RLTR19|LTR|ERVK	-67037	NM_025815	66871	Mm.290991	NM_025815	ENSMUSG00000052560	Cpne8	1200003E11Rik|1500031E20Rik	copine VIII	protein-coding
5693	chr5	92985470	92985668	+	0	NA	Intergenic	MER47B|DNA|TcMar-Tigger	59453	NM_175270	78088	Mm.245085	NM_175270	ENSMUSG00000045314	Sowahb	5730467H21Rik|Ankrd56	sosondowah ankyrin repeat domain family member B	protein-coding
969	chr4	101682674	101682915	+	0	NA	Intergenic	Intergenic	-34613	NM_010704	16847	Mm.259282	NM_010704	ENSMUSG00000057722	Lepr	LEPROT|Leprb|Modb1|OB-RGRP|Obr|db|diabetes|obese-like|obl	leptin receptor	protein-coding
10655	chr11	105525615	105525988	+	0	NA	Intergenic	Intergenic	-64185	NM_181071	77097	Mm.22501	NM_175492	ENSMUSG00000053580	Tanc2	3526402J09Rik|5730590C14Rik	tetratricopeptide repeat, ankyrin repeat and coiled-coil containing 2	protein-coding
2075	chrX	131111286	131111544	+	0	NA	Intergenic	RMER19B2|LTR|ERVK	1361673	NM_172493	54004	Mm.10763	NM_017398	ENSMUSG00000034480	Diaph2	Dia3|Diap2|Drf2|E430022I22Rik	diaphanous related formin 2	protein-coding
8153	chr9	47644859	47645406	+	0	NA	intron (NM_001025600, intron 1 of 8)	intron (NM_001025600, intron 1 of 8)	114780	NM_207676	54725	Mm.234832	NM_018770	ENSMUSG00000032076	Cadm1	2900073G06Rik|3100001I08Rik|AI987920|Bl2|Igsf4|Igsf4a|Necl2|RA175|RA175A|RA175B|RA175C|RA175N|ST17|SgIGSF|SynCam|Tslc1	cell adhesion molecule 1	protein-coding
6872	chr2	58124737	58125102	+	0	NA	Intergenic	RMER15|LTR|ERVL	35203	NM_139200	227929	Mm.273905	NM_139200	ENSMUSG00000026832	Cytip	A130053M09Rik|AI462064|C80816|Cbp|Cybr|Pscdbp	cytohesin 1 interacting protein	protein-coding
9289	chr11	95415877	95416510	+	0	NA	intron (NM_001359107, intron 1 of 9)	intron (NM_001359107, intron 1 of 9)	2110	NM_001359107	20747	Mm.285454	NM_025287	ENSMUSG00000057522	Spop	AI315626|Pcif1|TEF2	speckle-type BTB/POZ protein	protein-coding
10266	chr10	79950680	79950969	+	0	NA	exon (NM_007880, exon 7 of 9)	exon (NM_007880, exon 7 of 9)	-9328	NM_175450	216156	Mm.35828	NM_175450	ENSMUSG00000035754	Wdr18	2310012I10Rik|AU044733|AW122032	WD repeat domain 18	protein-coding
10967	chr5	86540636	86541321	+	0	NA	intron (NM_178730, intron 4 of 10)	intron (NM_178730, intron 4 of 10)	-22378	NM_177162	320454	Mm.184522	NM_177162	ENSMUSG00000079451	Tmprss11g	9930032O22Rik|Desc4	transmembrane protease, serine 11g	protein-coding
4603	chr7	25387853	25388093	+	0	NA	intron (NM_001039507, intron 2 of 9)	intron (NM_001039507, intron 2 of 9)	2139	NM_001039507	16890	Mm.158548	NM_010719	ENSMUSG00000003123	Lipe	4933403G17Rik|HSL	lipase, hormone sensitive	protein-coding
7613	chr1	33996463	33996815	+	0	NA	intron (NM_001276764, intron 3 of 102)	intron (NM_001276764, intron 3 of 102)	-14956	NM_134448	13518	Mm.336625	NM_010081	ENSMUSG00000026131	Dst	2310001O04Rik|A830042E19Rik|AW554249|BP230|BPAG1-n|Bpag|Bpag1|Macf2|ah|athetoid|dt|mKIAA0728|nmf203|nmf339	dystonin	protein-coding
8065	chr8	34240419	34240687	+	0	NA	Intergenic	MER44B|DNA|TcMar-Tigger	-73841	NR_105820	102465211		NR_105820	ENSMUSG00000098785	Mir6395	Gm27561|mmu-mir-6395	microRNA 6395	ncRNA
10949	chr13	56601819	56602123	+	0	NA	Intergenic	Intergenic	-7615	NM_009369	21810	Mm.14455	NM_009369	ENSMUSG00000035493	Tgfbi	68kDa|AI181842|AI747162|Beta-ig|big-h3	transforming growth factor, beta induced	protein-coding
811	chr4	151444227	151444448	+	0	NA	intron (NM_001081557, intron 5 of 23)	intron (NM_001081557, intron 5 of 23)	354767	NM_001308446	105704528	Mm.415128	NM_001308446	ENSMUSG00000078491	Gm13090	-	predicted gene 13090	protein-coding
8742	chr2	148525410	148525834	+	0	NA	Intergenic	Intergenic	-82087	NM_010740	17064	Mm.681	NM_010740	ENSMUSG00000027435	Cd93	6030404G09Rik|AA145088|AA4.1|AW555904|C1qr1|C1qrp|Ly68	CD93 antigen	protein-coding
6931	chr16	38285711	38286138	+	0	NA	intron (NM_001098404, intron 1 of 8)	L1MB2|LINE|L1	8900	NM_010936	18171	Mm.8509	NM_010936	ENSMUSG00000022809	Nr1i2	PXR|PXR.1|PXR.2|PXR1|SXR|mPXR	nuclear receptor subfamily 1, group I, member 2	protein-coding
6430	chr1	136469506	136469769	+	0	NA	intron (NM_001287179, intron 1 of 28)	intron (NM_001287179, intron 1 of 28)	1789	NM_001287179	381293	Mm.458468	NM_001081258	ENSMUSG00000041498	Kif14	D1Ertd367e|E130203M01	kinesin family member 14	protein-coding
7075	chr11	115969276	115969480	+	0	NA	Intergenic	Intergenic	-5347	NM_133663	192897	Mm.213873	NM_133663	ENSMUSG00000020758	Itgb4	AA407042|C230078O20|CD104	integrin beta 4	protein-coding
11411	chr17	28269510	28270576	+	0	NA	intron (NR_039557, intron 1 of 3).2	B3|SINE|B2	-1665	NR_045427	69050	Mm.486938	NR_045427	ENSMUSG00000002250	1810013A23Rik	-	RIKEN cDNA 1810013A23 gene	ncRNA
8642	chr11	44504052	44504602	+	0	NA	Intergenic	Intergenic	-14629	NM_028862	74315	Mm.156771	NM_028862	ENSMUSG00000019189	Rnf145	3732413I11Rik|TMRF1	ring finger protein 145	protein-coding
2687	chr5	101186888	101187289	+	0	NA	Intergenic	Lx8b|LINE|L1	340859	NM_172715	231510	Mm.271911	NM_172715	ENSMUSG00000029314	Gpat3	1-AGPAT|1-AGPAT 9|4933407I02Rik|4933408F15|A230097K15Rik|Agpat9|GPAT-3|mGPAT3	glycerol-3-phosphate acyltransferase 3	protein-coding
8537	chr19	9930988	9931898	+	0	NA	Intergenic	Intergenic	-31954	NM_001369356	16319	Mm.29755	NM_016692	ENSMUSG00000024660	Incenp	2700067E22Rik|AU019509|C130081E20|C77457	inner centromere protein	protein-coding
6376	chr9	75362089	75362688	+	0	NA	Intergenic	Intergenic	14630	NM_013479	12049	Mm.25988	NM_013479	ENSMUSG00000032191	Bcl2l10	AA420380|AU023065|Boo|C85687|Diva	Bcl2-like 10	protein-coding
9044	chr2	163814652	163815357	+	0	NA	Intergenic	Intergenic	-5830	NM_016873	22403	Mm.13828	NM_016873	ENSMUSG00000027656	Ccn5	Crgr4|Ctgfl|Rcop1|Wisp2	cellular communication network factor 5	protein-coding
5430	chr15	27519902	27520247	+	0	NA	intron (NM_020332, intron 1 of 11)	intron (NM_020332, intron 1 of 11)	-51420	NR_106065	102466808		NR_106065	ENSMUSG00000098416	Mir7117	Gm27729|mmu-mir-7117	microRNA 7117	ncRNA
6308	chr9	14216051	14216296	+	0	NA	Intergenic	Intergenic	-36101	NR_162811	114483371		NR_162811		Mir12204	mmu-mir-12204	microRNA mir-12204	ncRNA
8765	chr11	105950638	105950783	+	0	NA	Intergenic	Intergenic	-6223	NM_001356374	13056	Mm.149403	NM_007805	ENSMUSG00000019590	Cyb561	-	cytochrome b-561	protein-coding
6777	chr15	83215481	83215700	+	0	NA	Intergenic	Intergenic	36139	NM_001170954	239559	Mm.323805	NM_001004150	ENSMUSG00000047878	A4galt	-	alpha 1,4-galactosyltransferase	protein-coding
3559	chr6	135609913	135610224	+	0	NA	Intergenic	ID4|SINE|ID	-48845	NR_126088	75024	Mm.399147	NR_126088	ENSMUSG00000107396	4930425L21Rik	4930473P14Rik	RIKEN cDNA 4930425L21 gene	ncRNA
10596	chr6	118221497	118221934	+	0	NA	Intergenic	Intergenic	-23971	NM_009050	19713	Mm.57199	NM_009050	ENSMUSG00000030110	Ret	PTC|RET51|RET9|c-Ret	ret proto-oncogene	protein-coding
62	chr8	107146231	107146458	+	0	NA	Intergenic	ORR1E|LTR|ERVL-MaLR	-4317	NM_025558	66427	Mm.20242	NM_025558	ENSMUSG00000031924	Cyb5b	1810044O22Rik|AU015618|Cyb5m	cytochrome b5 type B	protein-coding
10009	chr1	158863948	158864301	+	0	NA	intron (NM_001085376, intron 4 of 22)	L2b|LINE|L2	94051	NM_001085376	23850	Mm.458621	NM_001085376	ENSMUSG00000073530	Pappa2	PAPP-A2|PLAC3|Pappe	pappalysin 2	protein-coding
3064	chr8	121106020	121106155	+	0	NA	intron (NM_172761, intron 2 of 7)	intron (NM_172761, intron 2 of 7)	2292	NM_172761	234814	Mm.31690	NM_172761	ENSMUSG00000031816	Mthfsd	AW049977|BC052066|C920004D05	methenyltetrahydrofolate synthetase domain containing	protein-coding
4435	chr12	111724969	111725340	+	0	NA	intron (NM_026511, intron 3 of 4)	intron (NM_026511, intron 3 of 4)	11885	NM_026511	68020	Mm.425762	NM_026511	ENSMUSG00000037787	Apopt1	1700081D05Rik|2810002N01Rik|Apop-1|Apop1	apoptogenic, mitochondrial 1	protein-coding
6996	chr13	6256222	6256458	+	0	NA	Intergenic	B4A|SINE|B4	-291817	NM_145131	69617	Mm.41933	NM_145131	ENSMUSG00000021193	Pitrm1	2310012C15Rik|AA410010|MP-1|MP1|Ntup1|PreP|mKIAA1104	pitrilysin metallepetidase 1	protein-coding
6619	chr2	164356157	164356502	+	0	NA	5' UTR (NM_011414, exon 1 of 4)	5' UTR (NM_011414, exon 1 of 4)	178	NM_011414	20568	Mm.371583	NM_011414	ENSMUSG00000017002	Slpi	ALP	secretory leukocyte peptidase inhibitor	protein-coding
676	chr3	104556582	104557221	+	0	NA	Intergenic	PB1D7|SINE|Alu	-44983	NM_001025067	269473	Mm.34855	NM_001025067	ENSMUSG00000032913	Lrig2	4632419I10Rik|BB096938|LIG-2	leucine-rich repeats and immunoglobulin-like domains 2	protein-coding
5503	chr4	119868592	119868889	+	0	NA	intron (NM_010657, intron 1 of 8)	intron (NM_010657, intron 1 of 8)	54062	NM_010657	16656	Mm.302758	NM_010657	ENSMUSG00000028634	Hivep3	2900056N03Rik|A130075N07|AI848000|E030045D18Rik|KBP-1|KBP1|Krc|Rc|Schnurri-3|Shn3|Zas3	human immunodeficiency virus type I enhancer binding protein 3	protein-coding
7908	chr11	88773929	88774412	+	0	NA	Intergenic	Intergenic	55527	NR_038058	193280	Mm.396842	NR_038058		C030037D09Rik	9330160M04	RIKEN cDNA C030037D09 gene	ncRNA
4996	chr14	46357784	46358024	+	0	NA	Intergenic	Intergenic	-21620	NR_037981	100041724	Mm.383311	NM_001099324	ENSMUSG00000079261	Gm15217	-	predicted gene 15217	ncRNA
4403	chr1	53910254	53910673	+	0	NA	intron (NM_001001883, intron 13 of 28)	intron (NM_001001883, intron 13 of 28)	61039	NR_106149	102465783		NR_106149	ENSMUSG00000098443	Mir7681	Gm27806|mmu-mir-7681	microRNA 7681	ncRNA
5010	chr17	49269083	49269398	+	0	NA	Intergenic	Intergenic	43720	NR_033486	100415784	Mm.400421	NR_033486	ENSMUSG00000117221	Gm17830	-	predicted gene, 17830	ncRNA
9865	chr10	76903123	76903644	+	0	NA	intron (NM_001347216, intron 1 of 15)	intron (NM_001347216, intron 1 of 15)	58564	NM_021568	59093	Mm.272803	NM_021568	ENSMUSG00000001120	Pcbp3	AlphaCP-3	poly(rC) binding protein 3	protein-coding
5576	chr17	68057388	68057649	+	0	NA	Intergenic	Intergenic	-53410	NM_172964	268970	Mm.9935	NM_172964	ENSMUSG00000024043	Arhgap28	AU044757|AW550892|E130310N06	Rho GTPase activating protein 28	protein-coding
3798	chr1	20754473	20754736	+	0	NA	Intergenic	Intergenic	23699	NM_010552	16171	Mm.5419	NM_010552	ENSMUSG00000025929	Il17a	Ctla-8|Ctla8|IL-17|IL-17A|Il17	interleukin 17A	protein-coding
990	chr3	106996123	106996563	+	0	NA	Intergenic	Intergenic	-39819	NM_008418	16491	Mm.30640	NM_008418	ENSMUSG00000047959	Kcna3	Kca1-3|Kv1.3|Mk-3	potassium voltage-gated channel, shaker-related subfamily, member 3	protein-coding
10008	chr13	45751143	45751593	+	0	NA	intron (NM_001199304, intron 4 of 6)	intron (NM_001199304, intron 4 of 6)	213623	NM_009124	20238	Mm.342683	NM_009124	ENSMUSG00000046876	Atxn1	2900016G23Rik|Atx1|C85907|Gm10786|Sca1	ataxin 1	protein-coding
2828	chr13	106961547	106961768	+	0	NA	3' UTR (NM_001145779, exon 20 of 20)	3' UTR (NM_001145779, exon 20 of 20)	14528	NM_025447	66254	Mm.9563	NM_025447	ENSMUSG00000021692	Dimt1	1500031M22Rik|AV111347|Dimt1l	DIM1 dimethyladenosine transferase 1-like (S. cerevisiae)	protein-coding
737	chr1	37201560	37201749	+	0	NA	Intergenic	Intergenic	-16624	NM_001282010	12790	Mm.214224	NM_009918	ENSMUSG00000026114	Cnga3	CNG3	cyclic nucleotide gated channel alpha 3	protein-coding
10606	chr17	74097727	74098596	+	0	NA	Intergenic	Intergenic	-50301	NM_053188	94224	Mm.38933	NM_053188	ENSMUSG00000038541	Srd5a2	5ART2|S5AR 2	steroid 5 alpha-reductase 2	protein-coding
10999	chr4	12656946	12657505	+	0	NA	Intergenic	Intergenic	-249612	NM_001171801	208820	Mm.12057	NM_173746	ENSMUSG00000055963	Triqk	C130086A10|Gm11818	triple QxxK/R motif containing	protein-coding
3673	chr10	95075097	95075558	+	0	NA	Intergenic	Intergenic	70498	NR_131146	628062		NR_131146	ENSMUSG00000112481	Gm29684	-	predicted gene, 29684	ncRNA
7636	chr1	71397736	71398421	+	0	NA	intron (NM_175210, intron 2 of 52)	intron (NM_175210, intron 2 of 52)	16832	NM_175210	74591	Mm.159251	NM_175210	ENSMUSG00000050296	Abca12	4832428G11Rik|4833417A11Rik	ATP-binding cassette, sub-family A (ABC1), member 12	protein-coding
1344	chr11	121667610	121668018	+	0	NA	intron (NM_178664, intron 3 of 12)	B4A|SINE|B4	5337	NM_178664	210004	Mm.386847	NM_178664	ENSMUSG00000046605	B3gntl1	6030413G23Rik	UDP-GlcNAc:betaGal beta-1,3-N-acetylglucosaminyltransferase-like 1	protein-coding
9438	chr11	32355326	32355702	+	0	NA	intron (NM_177364, intron 1 of 12)	MTC|LTR|ERVL-MaLR	7674	NM_177364	268396	Mm.227616	NM_177364	ENSMUSG00000040711	Sh3pxd2b	G431001E03Rik|TSK4|fad49	SH3 and PX domains 2B	protein-coding
5007	chr1	36130289	36130653	+	0	NA	Intergenic	Intergenic	13842	NR_105862	102465540		NR_105862	ENSMUSG00000098752	Mir6897	Gm27652|mmu-mir-6897	microRNA 6897	ncRNA
2416	chr4	82123799	82124006	+	0	NA	Intergenic	Eulor6A|DNA?|DNA?	-58012	NR_151604	102635575	Mm.403314	NR_151604	ENSMUSG00000087110	Gm11264	-	predicted gene 11264	ncRNA
8973	chr4	151474147	151474565	+	0	NA	intron (NM_001081557, intron 4 of 23)	intron (NM_001081557, intron 4 of 23)	384786	NM_001308446	105704528	Mm.415128	NM_001308446	ENSMUSG00000078491	Gm13090	-	predicted gene 13090	protein-coding
10673	chr12	77887378	77887743	+	0	NA	Intergenic	Intergenic	-339095	NM_172952	268566	Mm.341742	NM_145965	ENSMUSG00000047454	Gphn	5730552E08Rik|AI662856|BC027112|C230040D23|GPH|GPHRYN|geph	gephyrin	protein-coding
4171	chr2	73014051	73014423	+	0	NA	Intergenic	MuRRS4-int|LTR|ERV1	-33791	NM_001018042	20687	Mm.124328	NM_011450	ENSMUSG00000027109	Sp3	D130027J01Rik	trans-acting transcription factor 3	protein-coding
1894	chr4	148128386	148128998	+	0	NA	intron (NM_027426, intron 1 of 6)	intron (NM_027426, intron 1 of 6)	2006	NM_027426	70433	Mm.275288	NM_027426	ENSMUSG00000029005	Draxin	2610109H07Rik|neucrin	dorsal inhibitory axon guidance protein	protein-coding
4600	chr13	48567762	48567960	+	0	NA	Intergenic	Intergenic	-29589	NR_029725	387244		NR_029725	ENSMUSG00000065421	Mirlet7a-1	Let-7a|Mirnlet7a|Mirnlet7a-1|let-7a-1	microRNA let7a-1	ncRNA
9418	chr11	62903943	62904404	+	0	NA	Intergenic	Intergenic	24718	NM_001356520	67510	Mm.9806	NM_026210	ENSMUSG00000014177	Tvp23b	1810036I24Rik|Fam18b|Fam18b1	trans-golgi network vesicle protein 23B	protein-coding
3026	chr4	99168591	99169020	+	0	NA	Intergenic	RLTR19A|LTR|ERVK	-25129	NM_175029	242557	Mm.241663	NM_175029	ENSMUSG00000028550	Atg4c	Apg4-C|Apg4c|Atg4cl|Autl1	autophagy related 4C, cysteine peptidase	protein-coding
11141	chr19	58550469	58550903	+	0	NA	intron (NM_029372, intron 7 of 8)	intron (NM_029372, intron 7 of 8)	38684	NM_029372	75645	Mm.159542	NM_029372	ENSMUSG00000025090	Ccdc172	1700011F14Rik	coiled-coil domain containing 172	protein-coding
3109	chr11	6160487	6161144	+	0	NA	intron (NM_173748, intron 2 of 5)	intron (NM_173748, intron 2 of 5)	12516	NR_029471	100042173	Mm.441799	NR_029471		Rps15a-ps6	Gm11968	ribosomal protein S15A, pseudogene 6	pseudo
6889	chr15	7173901	7174272	+	0	NA	intron (NM_001358593, intron 9 of 19)	intron (NM_001358593, intron 9 of 19)	33544	NM_013584	16880	Mm.149720	NM_013584	ENSMUSG00000054263	Lifr	A230075M04Rik|AW061234|LIF	LIF receptor alpha	protein-coding
8320	chr10	90757849	90758079	+	0	NA	intron (NM_001359242, intron 3 of 10)	URR1A|DNA|hAT-Charlie	-71690	NM_001347054	77531	Mm.440605	NM_181398	ENSMUSG00000058589	Anks1b	AIDA-1|AIDA-1b|C030032C09Rik|E530015N03Rik|EB-1|Gm10937|Gm1555	ankyrin repeat and sterile alpha motif domain containing 1B	protein-coding
1966	chr14	62027607	62028052	+	0	NA	Intergenic	Intergenic	265150	NM_173419	239133	Mm.127330	NM_173419	ENSMUSG00000048281	Dleu7	BC038059	deleted in lymphocytic leukemia, 7	protein-coding
5368	chr1	6969697	6970231	+	0	NA	Intergenic	PB1|SINE|Alu	-118956	NM_183028	319263	Mm.21539	NM_183028	ENSMUSG00000051285	Pcmtd1	8430411F12Rik|A030012M09Rik	protein-L-isoaspartate (D-aspartate) O-methyltransferase domain containing 1	protein-coding
6617	chr6	120648185	120648525	+	0	NA	Intergenic	Intergenic	-17959	NM_001368706	330409	Mm.333357	NM_001128151	ENSMUSG00000071226	Cecr2	2610101O16Rik|2810409N01Rik|Gtl4	CECR2, histone acetyl-lysine reader	protein-coding
3249	chr11	101944752	101945101	+	0	NA	Intergenic	ORR1D1|LTR|ERVL-MaLR	-7495	NR_045806	73887	Mm.159084	NR_045806	ENSMUSG00000071818	4930417O22Rik	-	RIKEN cDNA 4930417O22 gene	ncRNA
10255	chr10	119358607	119359254	+	0	NA	Intergenic	MLT1J-int|LTR|ERVL-MaLR	38696	NR_126085	74905	Mm.399357	NR_126085	ENSMUSG00000112155	4930477N07Rik	-	RIKEN cDNA 4930477N07 gene	ncRNA
4331	chr6	135609369	135609807	+	0	NA	Intergenic	Intergenic	-49325	NR_126088	75024	Mm.399147	NR_126088	ENSMUSG00000107396	4930425L21Rik	4930473P14Rik	RIKEN cDNA 4930425L21 gene	ncRNA
4697	chr7	47003722	47003971	+	0	NA	intron (NM_175318, intron 1 of 5)	intron (NM_175318, intron 1 of 5)	4568	NM_175318	101685	Mm.155687	NM_175318	ENSMUSG00000049516	Spty2d1	5830435K17Rik|AI852426|P16H6	SPT2, Suppressor of Ty, domain containing 1 (S. cerevisiae)	protein-coding
962	chr12	110070529	110070835	+	0	NA	Intergenic	Intergenic	87391	NR_045466	67280	Mm.390495	NR_045466	ENSMUSG00000113331	3110009F21Rik	-	RIKEN cDNA 3110009F21 gene	ncRNA
1265	chr1	150385785	150386000	+	0	NA	intron (NM_145511, intron 4 of 13)	intron (NM_145511, intron 4 of 13)	-6946	NM_133780	108989	Mm.174256	NM_133780	ENSMUSG00000006005	Tpr	2610029M07Rik|C77892	translocated promoter region, nuclear basket protein	protein-coding
3666	chr10	41795925	41796321	+	0	NA	intron (NM_026643, intron 1 of 10)	intron (NM_026643, intron 1 of 10)	13540	NM_001243075	103268	Mm.338605	NM_026643	ENSMUSG00000019813	Cep57l1	2410017P07Rik|4930484D11Rik|AI607327|cep57R	centrosomal protein 57-like 1	protein-coding
10774	chr11	110130785	110131057	+	0	NA	intron (NM_147220, intron 23 of 38)	intron (NM_147220, intron 23 of 38)	-34984	NM_153145	217258	Mm.344148	NM_153145	ENSMUSG00000041828	Abca8a	-	ATP-binding cassette, sub-family A (ABC1), member 8a	protein-coding
10991	chr9	36735251	36735555	+	0	NA	exon (NM_008408, exon 16 of 18)	exon (NM_008408, exon 16 of 18)	-8745	NM_007691	12649	Mm.16753	NM_007691	ENSMUSG00000032113	Chek1	C85740|Chk1|rad27	checkpoint kinase 1	protein-coding
9592	chr1	131521591	131521881	+	0	NA	intron (NM_001081011, intron 2 of 22)	intron (NM_001081011, intron 2 of 22)	5625	NM_001081011	14270	Mm.276259	NM_019520	ENSMUSG00000026425	Srgap2	9930124L22Rik|AI448945|FBP2|Fnbp2|srGAP3	SLIT-ROBO Rho GTPase activating protein 2	protein-coding
7321	chr1	189119906	189120271	+	0	NA	Intergenic	Intergenic	-112248	NM_172650	226823	Mm.209880	NM_172650	ENSMUSG00000026608	Kctd3	4930438A20Rik|9330185B06|E330032J19Rik|NY-REN-45	potassium channel tetramerisation domain containing 3	protein-coding
9219	chr14	63997683	63998125	+	0	NA	intron (NM_146246, intron 1 of 3)	intron (NM_146246, intron 1 of 3)	5473	NM_146246	271209	Mm.300655	NM_146246	ENSMUSG00000046049	Rp1l1	BC031365|BE983540|Dcdc4|Rp1hl1	retinitis pigmentosa 1 homolog like 1	protein-coding
8636	chr5	35882381	35882640	+	0	NA	intron (NM_177678, intron 19 of 19)	intron (NM_177678, intron 19 of 19)	-10809	NM_027373	70292	Mm.125167	NM_027373	ENSMUSG00000029094	Afap1	2600003E23Rik|9630044L16Rik|AI848729|Afap|mKIAA3018	actin filament associated protein 1	protein-coding
6532	chr17	27976907	27977454	+	0	NA	intron (NM_001286041, intron 3 of 23)	intron (NM_001286041, intron 3 of 23)	67874	NM_001286040	224650	Mm.32556	NM_181413	ENSMUSG00000024219	Anks1	Anks1a|mKIAA0229	ankyrin repeat and SAM domain containing 1	protein-coding
4651	chr3	158161731	158161963	+	0	NA	exon (NM_001291453, exon 22 of 26)	exon (NM_001291453, exon 22 of 26)	125165	NM_024194	67144	Mm.358704	NM_024194	ENSMUSG00000063052	Lrrc40	2610040E16Rik|AI837674	leucine rich repeat containing 40	protein-coding
6039	chr14	54104286	54104632	+	0	NA	Intergenic	MIR|SINE|MIR	149470	NM_001113358	13135	Mm.319038	NM_010015	ENSMUSG00000022174	Dad1	AI323713	defender against cell death 1	protein-coding
5491	chr9	27802363	27802699	+	0	NA	Intergenic	Intergenic	405319	NM_001305058	75469	Mm.45824	NM_029299	ENSMUSG00000031991	Spata19	1700001L23Rik|AV047838|spergen-1	spermatogenesis associated 19	protein-coding
1395	chr1	64667187	64667633	+	0	NA	Intergenic	Intergenic	23249	NR_038009	69941	Mm.69044	NR_038009	ENSMUSG00000087213	2810408I11Rik	-	RIKEN cDNA 2810408I11 gene	ncRNA
5035	chr15	3725255	3725570	+	0	NA	Intergenic	Intergenic	-142060	NM_001048178	14600	Mm.3986	NM_010284	ENSMUSG00000055737	Ghr	GHBP|GHR/BP	growth hormone receptor	protein-coding
7026	chr6	146521464	146521842	+	0	NA	Intergenic	RMER15|LTR|ERVL	-19430	NM_010586	16439	Mm.7800	NM_010586	ENSMUSG00000030287	Itpr2	AI649341|InsP3R-2|InsP3R-5|Ip3r2|Itpr5|insP3R2	inositol 1,4,5-triphosphate receptor 2	protein-coding
10355	chr9	107296050	107296350	+	0	NA	promoter-TSS (NM_009895)	promoter-TSS (NM_009895)	-459	NM_009895	12700	Mm.4592	NM_009895	ENSMUSG00000032578	Cish	CIS-1|CIS1|Cis|F17|F23|SOCS	cytokine inducible SH2-containing protein	protein-coding
3221	chr5	22609305	22609951	+	0	NA	Intergenic	RLTR19|LTR|ERVK	45849	NR_163852
9195	chr16	24579515	24579824	+	0	NA	intron (NM_178665, intron 4 of 12)	intron (NM_178665, intron 4 of 12)	50355	NR_038091	624582	Mm.439775	NR_038091		Morf4l1-ps1	A730098P11Rik	mortality factor 4 like 1, pseudogene 1	pseudo
3413	chr19	33806386	33806709	+	0	NA	Intergenic	ERVB4_3-LTR_MM|LTR|ERVK	-19095	NM_001323065	329055	Mm.353851	NM_001323065	ENSMUSG00000079342	Lipo1	EG329055|Gm5097	lipase, member O1	protein-coding
10464	chr13	49294126	49294421	+	0	NA	intron (NM_015759, intron 3 of 17)	PB1D7|SINE|Alu	14935	NM_015759	30938	Mm.291089	NM_015759	ENSMUSG00000037946	Fgd3	5830461L01Rik|ZFYVE5	FYVE, RhoGEF and PH domain containing 3	protein-coding
11081	chr8	9810954	9811598	+	0	NA	Intergenic	Intergenic	-40119	NM_001347127	270028	Mm.268163	NM_173446	ENSMUSG00000079157	Fam155a	6430500D16|AW121567|Tmem28	family with sequence similarity 155, member A	protein-coding
8246	chr5	4141188	4141627	+	0	NA	Intergenic	Intergenic	-36710	NM_020010	13121	Mm.140158	NM_020010	ENSMUSG00000001467	Cyp51	AI426508|CYPLI|Cyp51a1|Ldm|P450-14DM|P450LI	cytochrome P450, family 51	protein-coding
4699	chr3	145105119	145105304	+	0	NA	Intergenic	Intergenic	-6105	NM_178697	229933	Mm.331420	NM_178697	ENSMUSG00000036960	Clca2	4732440A06|AI586120|Clca5	chloride channel accessory 2	protein-coding
684	chr13	52845628	52846170	+	0	NA	intron (NM_016709, intron 6 of 9)	intron (NM_016709, intron 6 of 9)	83778	NM_016709	11992	Mm.252034	NM_016709	ENSMUSG00000021460	Auh	C77140|W91705	AU RNA binding protein/enoyl-coenzyme A hydratase	protein-coding
3349	chr15	67313711	67314134	+	0	NA	intron (NR_045140, intron 5 of 8)	intron (NR_045140, intron 5 of 8)	87153	NR_045140	69334	Mm.63770	NR_045140	ENSMUSG00000102069	1700012I11Rik	-	RIKEN cDNA 1700012I11 gene	ncRNA
6774	chr14	54619179	54619402	+	0	NA	Intergenic	RLTR15|LTR|ERVK	-1295	NM_011186	19173	Mm.8911	NM_011186	ENSMUSG00000022193	Psmb5	-	proteasome (prosome, macropain) subunit, beta type 5	protein-coding
11129	chr1	192266879	192267424	+	0	NA	intron (NM_001038607, intron 5 of 10)	intron (NM_001038607, intron 5 of 10)	76374	NM_001038607	16510	Mm.4489	NM_010600	ENSMUSG00000058248	Kcnh1	EAG1|Kv10.1|M-eag	potassium voltage-gated channel, subfamily H (eag-related), member 1	protein-coding
8737	chr12	16790592	16790791	+	0	NA	intron (NM_015764, intron 1 of 34)	intron (NM_015764, intron 1 of 34)	10195	NM_015764	268527	Mm.428062	NM_015764	ENSMUSG00000036523	Greb1	5730583K22Rik|9130004E13|AF180470|AU023194|mKIAA0575	gene regulated by estrogen in breast cancer protein	protein-coding
10335	chr5	24056954	24057383	+	0	NA	Intergenic	Intergenic	-26478	NM_053090	84652	Mm.304976	NM_053090	ENSMUSG00000028995	Fam126a	AB030242|Drctnnb1a	family with sequence similarity 126, member A	protein-coding
1757	chr13	24591777	24592120	+	0	NA	intron (NM_001286100, intron 1 of 22)	intron (NM_001286100, intron 1 of 22)	9759	NM_001286100	193385	Mm.217319	NM_029679	ENSMUSG00000036006	Ripor2	Fam65b	RHO family interacting cell polarization regulator 2	protein-coding
10385	chr14	67923718	67924318	+	0	NA	intron (NM_177780, intron 1 of 51)	intron (NM_177780, intron 1 of 51)	9554	NM_177780	68813	Mm.258155	NM_177780	ENSMUSG00000044447	Dock5	1110060D06Rik|AI666732|AI956923|BC016533|E130320D18|lr2|rlc	dedicator of cytokinesis 5	protein-coding
1267	chr15	100433276	100433509	+	0	NA	Intergenic	Intergenic	10199	NR_040351	432982	Mm.234608	NM_001034883	ENSMUSG00000087444	Gm5475	EG432982	predicted gene 5475	ncRNA
4243	chr14	25467684	25467947	+	0	NA	intron (NM_183208, intron 1 of 23)	intron (NM_183208, intron 1 of 23)	8630	NM_001310666	328365	Mm.227484	NM_183208	ENSMUSG00000007817	Zmiz1	BC065120|E330020C23|Gm10397|I920194n01|Rai17|Zimp10	zinc finger, MIZ-type containing 1	protein-coding
35	chr13	4152953	4153286	+	0	NA	Intergenic	L1M4|LINE|L1	-2473	NM_134066	105349	Mm.41337	NM_134066	ENSMUSG00000021214	Akr1c18	AW146047	aldo-keto reductase family 1, member C18	protein-coding
11529	chr4	56386817	56387663	+	0	NA	Intergenic	Intergenic	354185	NM_025271	11471	Mm.251434	NM_025271	ENSMUSG00000070980	Actl7b	Gm26657|Tact1	actin-like 7b	protein-coding
8527	chr2	163493957	163494301	+	0	NA	non-coding (NR_027970, exon 4 of 4)	non-coding (NR_027970, exon 4 of 4)	1811	NM_001099331	100043899	Mm.442535	NM_001099331	ENSMUSG00000078949	R3hdml	-	R3H domain containing-like	protein-coding
9778	chr2	30543829	30544105	+	0	NA	Intergenic	Intergenic	-51077	NM_030137	78617	Mm.40413	NM_030137	ENSMUSG00000047363	Cstad	9530039B02Rik	CSA-conditional, T cell activation-dependent protein	protein-coding
10348	chr10	54076568	54076853	+	0	NA	promoter-TSS (NM_008548)	promoter-TSS (NM_008548)	788	NR_038016	100502920	Mm.403982	NR_038016	ENSMUSG00000097069	Gm16998	-	predicted gene, 16998	ncRNA
1695	chr15	53900789	53900933	+	0	NA	intron (NM_177225, intron 1 of 4)	intron (NM_177225, intron 1 of 4)	1575	NM_177225	320679	Mm.442455	NM_177225	ENSMUSG00000058656	Samd12	A830094I09Rik	sterile alpha motif domain containing 12	protein-coding
7444	chr12	73961831	73962202	+	0	NA	Intergenic	RLTR19B|LTR|ERVK	-2481	NM_178392	75627	Mm.25937	NM_178392	ENSMUSG00000021113	Snapc1	2700033G17Rik|9630050P21Rik	small nuclear RNA activating complex, polypeptide 1	protein-coding
8022	chr14	27341069	27342011	+	0	NA	intron (NM_001289687, intron 1 of 9)	MTC|LTR|ERVL-MaLR	5503	NM_001289687	71704	Mm.248606	NM_027871	ENSMUSG00000021895	Arhgef3	1200004I24Rik|9830169H03Rik|C76747|Xpln	Rho guanine nucleotide exchange factor (GEF) 3	protein-coding
1978	chr1	23930091	23930438	+	0	NA	Intergenic	Intergenic	-7883	NM_001357395	98366	Mm.329963	NM_028534	ENSMUSG00000026155	Smap1	1700056O10Rik|4921514B13Rik|4921525H11Rik|AI462175	small ArfGAP 1	protein-coding
6606	chr3	56398034	56398436	+	0	NA	Intergenic	Intergenic	-214534	NM_030595	26422	Mm.384353	NM_030595	ENSMUSG00000027799	Nbea	Lyst2|mKIAA1544	neurobeachin	protein-coding
8060	chr4	136581842	136582363	+	0	NA	intron (NM_001347221, intron 2 of 19)	intron (NM_001347221, intron 2 of 19)	20621	NM_133872	99982	Mm.28540	NM_133872	ENSMUSG00000036940	Kdm1a	1810043O07Rik|AA408884|Aof2|D4Ertd478e|Kdm1|Lsd1|mKIAA0601	lysine (K)-specific demethylase 1A	protein-coding
5047	chr18	37926291	37926446	+	0	NA	intron (NM_001305981, intron 1 of 28)	B3|SINE|B2	9108	NM_001305980	13367	Mm.195916	NM_007858	ENSMUSG00000024456	Diaph1	D18Wsu154e|Dia1|Diap1|Drf1|p140mDia	diaphanous related formin 1	protein-coding
11070	chr9	75236842	75237272	+	0	NA	intron (NM_001081322, intron 1 of 40)	intron (NM_001081322, intron 1 of 40)	5043	NM_001081322	208943	Mm.41339	NM_001081322	ENSMUSG00000033590	Myo5c	9130003O20Rik|BB085560|C330029I24	myosin VC	protein-coding
4386	chr3	127320389	127320669	+	0	NA	intron (NM_001327938, intron 1 of 47)	intron (NM_001327938, intron 1 of 47)	88529	NM_001327939	109676	Mm.220242	NM_178655	ENSMUSG00000032826	Ank2	100043364|AI835472|AW491075|Ank-2|Gm4392	ankyrin 2, brain	protein-coding
7542	chr14	76780602	76780899	+	0	NA	Intergenic	Intergenic	20619	NR_153763	73883	Mm.489041	NR_153763		4930431P22Rik	-	RIKEN cDNA 4930431P22 gene	ncRNA
3754	chr8	11524840	11525199	+	0	NA	intron (NM_024248, intron 9 of 14)	intron (NM_024248, intron 9 of 14)	25752	NM_001359137	71941	Mm.196576	NM_024248	ENSMUSG00000056228	Cars2	2310051N18Rik|2410044A07Rik|D530030H10Rik|cysRS	cysteinyl-tRNA synthetase 2 (mitochondrial)(putative)	protein-coding
5700	chr11	75562758	75563151	+	0	NA	intron (NM_001199284, intron 7 of 13)	intron (NM_001199284, intron 7 of 13)	11525	NR_039553	100628624		NR_039553	ENSMUSG00000093100	Mir3971	mmu-mir-3971|mu-mir-3971	microRNA 3971	ncRNA
179	chr19	5178554	5179088	+	0	NA	intron (NM_153129, intron 1 of 23)	RLTR13D3|LTR|ERVK	-60523	NR_045528	16594	Mm.271648	NM_008451	ENSMUSG00000024862	Klc2	8030455F02Rik|AW212649|KLC 2|KLC-2	kinesin light chain 2	protein-coding
5257	chr10	93653330	93653714	+	0	NA	intron (NM_021320, intron 2 of 9)	intron (NM_021320, intron 2 of 9)	12332	NR_027478	667338	Mm.454582	NR_027478		Gm8580	EG667338	ribosomal protein L29 pseudogene	pseudo
7783	chr8	34572964	34573216	+	0	NA	Intergenic	Intergenic	67226	NR_040706	330734	Mm.149998	NR_040706	ENSMUSG00000109819	B930018H19Rik	B930018H19	RIKEN cDNA B930018H19 gene	ncRNA
11165	chr8	78543636	78544025	+	0	NA	intron (NR_104094, intron 3 of 9)	MTC|LTR|ERVL-MaLR	34502	NR_104094	76775	Mm.334631	NM_029736	ENSMUSG00000031684	Slc10a7	2410193C02Rik|P7	solute carrier family 10 (sodium/bile acid cotransporter family), member 7	protein-coding
4735	chr4	59159196	59159444	+	0	NA	Intergenic	Intergenic	-20337	NM_001370843	100155	Mm.331636	NM_001033200	ENSMUSG00000038598	Shoc1	AI481877|Gm426|Mzip2	shortage in chiasmata 1	protein-coding
2328	chr2	3664259	3664528	+	0	NA	Intergenic	Intergenic	-49065	NM_025626	66540	Mm.277864	NM_025626	ENSMUSG00000026655	Fam107b	3110001A13Rik|AA589595|AA959793|AI132312	family with sequence similarity 107, member B	protein-coding
1862	chr11	80194176	80194636	+	0	NA	intron (NM_028019, intron 3 of 4)	RMER19B|LTR|ERVK	10537	NR_157298	71956	Mm.22985	NM_028019	ENSMUSG00000020707	Rnf135	0610037N03Rik|2410006N06Rik|Riplet|U 2-3-0	ring finger protein 135	protein-coding
2243	chr3	25594290	25594575	+	0	NA	intron (NM_001357095, intron 4 of 6)	intron (NM_001357095, intron 4 of 6)	559554	NM_001163387	192167	Mm.316080	NM_138666	ENSMUSG00000063887	Nlgn1	6330415N05Rik|BB179718|NL1|Nlg1|mKIAA1070	neuroligin 1	protein-coding
4457	chr1	90524692	90524975	+	0	NA	Intergenic	L2|LINE|L2	-78592	NM_133805	108679	Mm.119177	NM_133805	ENSMUSG00000034432	Cops8	9430009J09Rik|AA408242|Csn8|Sgn8	COP9 signalosome subunit 8	protein-coding
8351	chr15	98528100	98528355	+	0	NA	intron (NR_153345, intron 6 of 10)	B3|SINE|B2	-1768	NR_034052	100217416	Mm.296240	NR_034052	ENSMUSG00000065939	Snora2b	MBI-137	small nucleolar RNA, H/ACA box 2B	snoRNA
3050	chr1	71919979	71920278	+	0	NA	Intergenic	Intergenic	32016	NR_027659	667931	Mm.214128	NR_027658	ENSMUSG00000099707	Gm8883	EG667931|Gm554	predicted gene 8883	ncRNA
6437	chr11	118233807	118234285	+	0	NA	intron (NM_001112699, intron 1 of 12)	intron (NM_001112699, intron 1 of 12)	14546	NM_001112699	19157	Mm.86413	NM_011180	ENSMUSG00000017132	Cyth1	CLM1|CTH-1|CYTIP|Pscd1	cytohesin 1	protein-coding
11447	chr5	113989677	113989996	+	0	NA	intron (NM_198109, intron 1 of 14)	intron (NM_198109, intron 1 of 14)	3954	NM_198109	231637	Mm.389682	NM_198109	ENSMUSG00000042121	Ssh1	AW551225|Gm1394|Gm1395|SSH-1|SSH-1L	slingshot protein phosphatase 1	protein-coding
10062	chr8	121570259	121570710	+	0	NA	intron (NM_133765, intron 1 of 8)	intron (NM_133765, intron 1 of 8)	8322	NM_133765	76454	Mm.24829	NM_133765	ENSMUSG00000052934	Fbxo31	1110003O08Rik|2310046N15Rik|Fbx14|Fbxo14	F-box protein 31	protein-coding
1459	chr18	12640513	12640856	+	0	NA	Intergenic	Intergenic	-2849	NM_028341	72747	Mm.52526	NM_028341	ENSMUSG00000024424	Ttc39c	1700008N02Rik|2810439F02Rik	tetratricopeptide repeat domain 39C	protein-coding
8201	chr13	114800988	114801675	+	0	NA	Intergenic	Lx8b|LINE|L1	-16906	NM_001113375	17434	Mm.19027	NM_013826	ENSMUSG00000015536	Mocs2	AI415403	molybdenum cofactor synthesis 2	protein-coding
6614	chr17	7142366	7142550	+	0	NA	Intergenic	Intergenic	-27657	NM_011299	20112	Mm.268383	NM_011299	ENSMUSG00000023809	Rps6ka2	90kDa|D17Wsu134e|Rps6ka-rs1|Rsk3|p90rsk|pp90rsk	ribosomal protein S6 kinase, polypeptide 2	protein-coding
8615	chr1	50963265	50963659	+	0	NA	intron (NM_019790, intron 4 of 9)	Tigger10|DNA|TcMar-Tigger	35939	NM_019790	56363	Mm.245154	NM_019790	ENSMUSG00000026109	Tmeff2	4832418D20Rik|7630402F16Rik|TR-2	transmembrane protein with EGF-like and two follistatin-like domains 2	protein-coding
8312	chr6	103428311	103428543	+	0	NA	Intergenic	Intergenic	-82449	NM_007697	12661	Mm.251288	NM_007697	ENSMUSG00000030077	Chl1	A530023M13Rik|AI465420|CALL|LICAM2	cell adhesion molecule L1-like	protein-coding
7657	chr1	180288885	180289445	+	0	NA	Intergenic	Intergenic	-32865	NM_001128605	19165	Mm.330850	NM_011183	ENSMUSG00000010609	Psen2	ALG-3|Ad4h|Alg3|PS-2|PS2|Psnl2|STM2	presenilin 2	protein-coding
9005	chr1	20989390	20990074	+	0	NA	intron (NM_027974, intron 10 of 10)	intron (NM_027974, intron 10 of 10)	38106	NM_027974	71877	Mm.29178	NM_027974	ENSMUSG00000041809	Efhc1	1700029F22Rik|mRib72-1|myoclonin1	EF-hand domain (C-terminal) containing 1	protein-coding
10082	chr4	15684672	15685003	+	0	NA	Intergenic	ORR1E|LTR|ERVL-MaLR	-196427	NM_009788	12307	Mm.277665	NM_009788	ENSMUSG00000028222	Calb1	Brain-2|CB|Calb|Calb-1	calbindin 1	protein-coding
9647	chr6	136130377	136130898	+	0	NA	intron (NM_001363750, intron 3 of 14)	intron (NM_001363750, intron 3 of 14)	42908	NM_008171	14812	Mm.436649	NM_008171	ENSMUSG00000030209	Grin2b	AW490526|GluN2B|GluRepsilon2|NR2B|Nmdar2b	glutamate receptor, ionotropic, NMDA2B (epsilon 2)	protein-coding
8082	chr7	81999398	81999829	+	0	NA	Intergenic	Intergenic	-7314	NM_007562	12173	Mm.243802	NM_007562	ENSMUSG00000025105	Bnc1	AI047752|AW546376|Bnc	basonuclin 1	protein-coding
5293	chr2	146686241	146686666	+	0	NA	Intergenic	Intergenic	143522	NR_040502	74065	Mm.399508	NR_040502	ENSMUSG00000085796	4933406D12Rik	-	RIKEN cDNA 4933406D12 gene	ncRNA
4607	chr6	94976901	94977190	+	0	NA	Intergenic	RLTR11A2|LTR|ERVK	33211	NR_040761	78773	Mm.67065	NR_040761	ENSMUSG00000108187	4930511E03Rik	-	RIKEN cDNA 4930511E03 gene	ncRNA
6821	chr6	112255484	112255819	+	0	NA	Intergenic	Intergenic	-18107	NM_144799	30937	Mm.234441	NM_144799	ENSMUSG00000057604	Lmcd1	AW455500|AW553074|dyxin	LIM and cysteine-rich domains 1	protein-coding
5642	chr8	121955843	121956092	+	0	NA	intron (NM_001285981, intron 1 of 12)	intron (NM_001285981, intron 1 of 12)	5475	NM_001110100	53325	Mm.287163	NM_016812	ENSMUSG00000025316	Banp	AA408158|SMAR1	BTG3 associated nuclear protein	protein-coding
1786	chr19	34336556	34337021	+	0	NA	Intergenic	Intergenic	46129	NM_007987	14102	Mm.1626	NM_007987	ENSMUSG00000024778	Fas	AI196731|APO1|APT1|CD95|TNFR6|Tnfrsf6|lpr	Fas (TNF receptor superfamily member 6)	protein-coding
7054	chr14	61866510	61866908	+	0	NA	Intergenic	Intergenic	-184336	NR_028264	668253	Mm.32886	NR_028264	ENSMUSG00000097589	Dleu2	1810047A16Rik|4932411A06Rik|7730401J12Rik|AI197277|AI788824|Alt1|Gm9069|Leu2	deleted in lymphocytic leukemia, 2	ncRNA
5639	chr11	70075644	70076112	+	0	NA	Intergenic	RMER19B|LTR|ERVK	-16766	NM_001313927	11890	Mm.1357	NM_007493	ENSMUSG00000040963	Asgr2	ASGPR2|Asgr|Asgr-2|HL-2	asialoglycoprotein receptor 2	protein-coding
4265	chr5	72649007	72649348	+	0	NA	intron (NM_001081205, intron 1 of 5)	intron (NM_001081205, intron 1 of 5)	1381	NM_001081205	70701	Mm.38884	NM_001081205	ENSMUSG00000067219	Nipal1	3830408G10Rik|Npal1	NIPA-like domain containing 1	protein-coding
372	chr14	110748217	110748413	+	0	NA	TTS (NM_175499)	TTS (NM_175499)	6834	NM_175499	239250	Mm.49728	NM_175499	ENSMUSG00000045871	Slitrk6	4832410J21Rik|Sltk6	SLIT and NTRK-like family, member 6	protein-coding
315	chr2	79998548	79998759	+	0	NA	intron (NM_001159582, intron 2 of 15)	intron (NM_001159582, intron 2 of 15)	40249	NM_001355142	18573	Mm.40678	NM_016744	ENSMUSG00000059173	Pde1a	AI987702|AW125737	phosphodiesterase 1A, calmodulin-dependent	protein-coding
6875	chr13	56021408	56022046	+	0	NA	Intergenic	Intergenic	113823	NM_001159513	26914	Mm.283802	NM_012015	ENSMUSG00000015937	H2afy	H2AF12M|mH2a1|macroH2A1	H2A histone family, member Y	protein-coding
3725	chr5	115739809	115740194	+	0	NA	Intergenic	Intergenic	-8380	NR_151598	75665	Mm.233914	NM_001080808	ENSMUSG00000041609	Bicdl1	2210403N09Rik|BICDR-1|Ccdc64	BICD family like cargo adaptor 1	protein-coding
357	chr1	180439611	180439813	+	0	NA	intron (NM_001081227, intron 2 of 3)	intron (NM_001081227, intron 2 of 3)	43792	NM_001081227	381310	Mm.44791	NM_001081227	ENSMUSG00000053963	Stum	6330403A02Rik|Gm10001|R75555	mechanosensory transduction mediator	protein-coding
4167	chr8	118952581	118952889	+	0	NA	intron (NM_019707, intron 5 of 13)	intron (NM_019707, intron 5 of 13)	-391803	NM_024219	68196	Mm.358714	NM_024219	ENSMUSG00000031839	Hsbp1	0610007A03Rik|AA408769|Hsp25	heat shock factor binding protein 1	protein-coding
7458	chr5	105186272	105186671	+	0	NA	Intergenic	Intergenic	-46885	NM_001359081	17472	Mm.440525	NM_008620	ENSMUSG00000079363	Gbp4	AW228052|Mag-2|Mpa-2|Mpa2	guanylate binding protein 4	protein-coding
589	chr11	103896973	103897552	+	0	NA	intron (NM_008740, intron 8 of 20)	intron (NM_008740, intron 8 of 20)	56794	NM_008740	18195	Mm.260117	NM_008740	ENSMUSG00000034187	Nsf	AI316878|AU020090|AU067812|SKD2	N-ethylmaleimide sensitive fusion protein	protein-coding
9611	chr18	9814443	9814787	+	0	NA	intron (NM_130449, intron 2 of 9)	intron (NM_130449, intron 2 of 9)	106967	NM_130449	140792	Mm.218571	NM_130449	ENSMUSG00000036103	Colec12	CL-P1|SRCL|Scara4	collectin sub-family member 12	protein-coding
8051	chr13	36534079	36534926	+	0	NA	intron (NM_001039189, intron 5 of 5)	ORR1F|LTR|ERVL-MaLR	199975	NM_153529	68404	Mm.232930	NM_153529	ENSMUSG00000039114	Nrn1	0710008J23Rik|Cpg15|Nrn	neuritin 1	protein-coding
532	chr1	163130105	163130249	+	0	NA	Intergenic	Intergenic	-44507	NM_030071	78258	Mm.78368	NM_030071	ENSMUSG00000071890	Mroh9	4921528O07Rik|Armc11	maestro heat-like repeat family member 9	protein-coding
9747	chr18	33888651	33888907	+	0	NA	intron (NM_013512, intron 4 of 23)	intron (NM_013512, intron 4 of 23)	93887	NR_038151	69749	Mm.248787	NR_038151	ENSMUSG00000087590	Epb41l4aos	2410004N09Rik|Epb4.1l4aos	erythrocyte membrane protein band 4.1 like 4a, opposite strand	ncRNA
9721	chr6	17459594	17460092	+	0	NA	Intergenic	MIRc|SINE|MIR	-4114	NM_008591	17295	Mm.86844	NM_008591	ENSMUSG00000009376	Met	AI838057|HGF|HGFR|Par4|c-Met	met proto-oncogene	protein-coding
6694	chr6	42470622	42470899	+	0	NA	TTS (NM_146987)	TTS (NM_146987)	1416	NM_146987	258989	Mm.377778	NM_146987	ENSMUSG00000091983	Olfr457	MOR257-1	olfactory receptor 457	protein-coding
4336	chr13	92774957	92775509	+	0	NA	intron (NM_011582, intron 5 of 21)	intron (NM_011582, intron 5 of 21)	19585	NM_011582	21828	Mm.20865	NM_011582	ENSMUSG00000021702	Thbs4	TSP4	thrombospondin 4	protein-coding
2158	chr16	51884721	51885064	+	0	NA	Intergenic	Lx9|LINE|L1	102395	NR_153657	629091	Mm.364775	NR_153657		Gm29686	-	predicted gene, 29686	ncRNA
8606	chr8	79636159	79636566	+	0	NA	Intergenic	RLTR19|LTR|ERVK	-3314	NM_001256033	73945	Mm.34348	NM_001081164	ENSMUSG00000036990	Otud4	4930431L18Rik|AI449692|D8Ertd69e|mKIAA1046	OTU domain containing 4	protein-coding
1359	chr7	123389466	123390206	+	0	NA	intron (NM_025304, intron 1 of 10)	intron (NM_025304, intron 1 of 10)	11854	NM_025304	30949	Mm.260527	NM_025304	ENSMUSG00000030763	Lcmt1	AL033290|LCMT-1|Lcmt	leucine carboxyl methyltransferase 1	protein-coding
7185	chr5	19036676	19036937	+	0	NA	Intergenic	Lx7|LINE|L1	189749	NR_102341	70832	Mm.398993	NR_102341	ENSMUSG00000097626	4921504A21Rik	-	RIKEN cDNA 4921504A21 gene	ncRNA
11200	chr12	27468117	27468460	+	0	NA	Intergenic	Intergenic	-125570	NM_009234	20666	Mm.41702	NM_009234	ENSMUSG00000063632	Sox11	1110038H03Rik|6230403H02Rik|AI836553|end1	SRY (sex determining region Y)-box 11	protein-coding
9719	chr5	23483837	23484193	+	0	NA	intron (NM_026984, intron 12 of 25)	B3|SINE|B2	49551	NM_026984	69188	Mm.205190	NM_026984	ENSMUSG00000029004	Kmt2e	1810033J14Rik|9530077A04Rik|D230038D11Rik|Mll5|NKp44L	lysine (K)-specific methyltransferase 2E	protein-coding
1741	chr9	90262979	90263246	+	0	NA	intron (NM_194334, intron 1 of 12)	intron (NM_194334, intron 1 of 12)	7657	NM_194334	67016	Mm.335347	NM_194334	ENSMUSG00000037410	Tbc1d2b	1810061M12Rik|AI480956|AV021536|AV023399|AW491493|mKIAA1055	TBC1 domain family, member 2B	protein-coding
4556	chr10	36513853	36514096	+	0	NA	intron (NM_001081208, intron 1 of 3)	intron (NM_001081208, intron 1 of 3)	7167	NM_001253355	319415	Mm.332442	NM_001081208	ENSMUSG00000044499	Hs3st5	D930005L05Rik|Gm1151|Hs3ost5	heparan sulfate (glucosamine) 3-O-sulfotransferase 5	protein-coding
2129	chr2	135847794	135848204	+	0	NA	intron (NM_001355153, intron 3 of 38)	intron (NM_001355153, intron 3 of 38)	83161	NM_001355154	18798	Mm.38009	NM_013829	ENSMUSG00000039943	Plcb4	A930039J07Rik|AI854601|C230058B11Rik	phospholipase C, beta 4	protein-coding
8049	chr11	96997329	96997697	+	0	NA	Intergenic	CpG	-14554	NM_001363225	78912	Mm.491183	NM_030220	ENSMUSG00000018678	Sp2	4930480I16Rik|mKIAA0048	Sp2 transcription factor	protein-coding
11466	chr13	42108250	42109035	+	0	NA	intron (NM_007772, intron 2 of 8)	intron (NM_007772, intron 2 of 8)	56621	NM_007772	110521	Mm.4808	NM_007772	ENSMUSG00000021366	Hivep1	Cryabp1	human immunodeficiency virus type I enhancer binding protein 1	protein-coding
512	chr2	7287527	7287715	+	0	NA	intron (NM_001110231, intron 2 of 15)	intron (NM_001110231, intron 2 of 15)	108379	NM_001110232	14007	Mm.398543	NM_010160	ENSMUSG00000002107	Celf2	B230218O03|B230345P09Rik|C88023|CELF-2|CUG-BP2|Cugbp2|D230046B21Rik|Etr-3|Napor|Napor-2|mETR-3	CUGBP, Elav-like family member 2	protein-coding
9154	chr16	45336440	45336878	+	0	NA	Intergenic	Intergenic	72394	NM_001358443	17470	Mm.245851	NM_010818	ENSMUSG00000022661	Cd200	Mox2|OX2	CD200 antigen	protein-coding
7251	chr13	98377702	98378060	+	0	NA	Intergenic	Intergenic	23636	NM_008242	15229	Mm.347441	NM_008242	ENSMUSG00000078302	Foxd1	AI385632|BF-2|FREAC4|Hfh10|Hfhbf2	forkhead box D1	protein-coding
830	chr2	44976427	44976728	+	0	NA	Intergenic	Intergenic	46600	NR_039591	100628598		NR_039591	ENSMUSG00000092679	Mir5129	mir-5129|mmu-mir-5129|mu-mir-5129	microRNA 5129	ncRNA
9609	chr14	20201080	20201525	+	0	NA	Intergenic	Intergenic	-19520	NM_021542	16529	Mm.68998	NM_021542	ENSMUSG00000023243	Kcnk5	KCNK5b|TASK-2	potassium channel, subfamily K, member 5	protein-coding
9116	chr4	62732195	62732410	+	0	NA	Intergenic	Intergenic	58328	NM_001310706	50780	Mm.286753	NM_019492	ENSMUSG00000059810	Rgs3	4930506N09Rik|C2PA-RGS3|C2pa|PDZ-RGS3|RGS3S	regulator of G-protein signaling 3	protein-coding
3460	chr19	44225566	44226364	+	0	NA	intron (NM_024450, intron 2 of 5)	RLTR19A|LTR|ERVK	22677	NM_024450	30049	Mm.480594	NM_024450	ENSMUSG00000025202	Scd3	4930513N16Rik	stearoyl-coenzyme A desaturase 3	protein-coding
4716	chr6	17763941	17764920	+	0	NA	intron (NM_001083315, intron 1 of 14)	intron (NM_001083315, intron 1 of 14)	15260	NM_001083315	64213	Mm.12051	NM_022332	ENSMUSG00000029534	St7	9430001H04Rik|Fam4a2|HELG|RAY1|SEN4|TSG7	suppression of tumorigenicity 7	protein-coding
6094	chr3	145820609	145820898	+	0	NA	intron (NM_026993, intron 1 of 5)	intron (NM_026993, intron 1 of 5)	62061	NM_026993	69219	Mm.234247	NM_026993	ENSMUSG00000028194	Ddah1	2410006N07Rik|2510015N06Rik|AI987801|AW050362	dimethylarginine dimethylaminohydrolase 1	protein-coding
6700	chr11	105749411	105749687	+	0	NA	intron (NM_181071, intron 4 of 25)	intron (NM_181071, intron 4 of 25)	159563	NM_181071	77097	Mm.22501	NM_175492	ENSMUSG00000053580	Tanc2	3526402J09Rik|5730590C14Rik	tetratricopeptide repeat, ankyrin repeat and coiled-coil containing 2	protein-coding
147	chr13	94808618	94808977	+	0	NA	intron (NM_009321, intron 1 of 3)	intron (NM_009321, intron 1 of 3)	19877	NM_009321	21371	Mm.379025	NM_009321	ENSMUSG00000042043	Tbca	Tbca13	tubulin cofactor A	protein-coding
5471	chr4	72150746	72151103	+	0	NA	intron (NM_001285530, intron 6 of 17)	intron (NM_001285530, intron 6 of 17)	49969	NM_001285532	21885	Mm.278444	NM_011599	ENSMUSG00000008305	Tle1	C230057C06Rik|Estm14|Grg-1|Grg1|Tle4l	transducin-like enhancer of split 1	protein-coding
2771	chr11	11748798	11749352	+	0	NA	intron (NM_001025597, intron 4 of 7)	intron (NM_001025597, intron 4 of 7)	58898	NM_001301863	22778	Mm.103545	NM_009578	ENSMUSG00000018654	Ikzf1	5832432G11Rik|Ikaros|LyF-1|Zfpn1a1|Znfn1a1|hlk-1|mKIAA4227	IKAROS family zinc finger 1	protein-coding
9749	chr6	146431606	146432091	+	0	NA	intron (NM_019923, intron 2 of 56)	intron (NM_019923, intron 2 of 56)	70375	NM_019923	16439	Mm.7800	NM_010586	ENSMUSG00000030287	Itpr2	AI649341|InsP3R-2|InsP3R-5|Ip3r2|Itpr5|insP3R2	inositol 1,4,5-triphosphate receptor 2	protein-coding
6654	chr11	83509625	83509857	+	0	NA	Intergenic	Intergenic	12358	NM_001045543	629303	Mm.390417	NM_001045543	ENSMUSG00000018925	Heatr9	Gm11435	HEAT repeat containing 9	protein-coding
4833	chr6	99175457	99175853	+	0	NA	intron (NM_001197321, intron 2 of 17)	intron (NM_001197321, intron 2 of 17)	9364	NR_162807	114482918		NR_162807		Mir12201	mmu-mir-12201	microRNA mir-12201	ncRNA
813	chr19	50716860	50717224	+	0	NA	Intergenic	Intergenic	-38396	NM_021377	58178	Mm.313672	NM_021377	ENSMUSG00000043531	Sorcs1	Sorcs|mSorCS	sortilin-related VPS10 domain containing receptor 1	protein-coding
10046	chr18	62584800	62585972	+	0	NA	intron (NM_177829, intron 1 of 8)	MIRc|SINE|MIR	10939	NM_001001803	408198		NM_001001803	ENSMUSG00000060201	Spink7	EG408198|Ecg2	serine peptidase inhibitor, Kazal type 7 (putative)	protein-coding
8719	chr18	63837503	63837727	+	0	NA	intron (NM_001014981, intron 20 of 27)	intron (NM_001014981, intron 20 of 27)	128920	NM_001014981	104082	Mm.30850	NM_001014981	ENSMUSG00000040560	Wdr7	AI462727|TRAG|mKIAA0541	WD repeat domain 7	protein-coding
7098	chr3	22074792	22074956	+	0	NA	Intergenic	Intergenic	-1778	NM_030732	81004	Mm.202966	NM_030732	ENSMUSG00000027630	Tbl1xr1	8030499H02Rik|A630076E03Rik|AW539987|C21|C230089I12Rik|DC42|Ira1|TBLR1	transducin (beta)-like 1X-linked receptor 1	protein-coding
6015	chr6	41692290	41692536	+	0	NA	intron (NM_032540, intron 10 of 18)	L3|LINE|CR1	7982	NM_029671	76606	Mm.272520	NM_029671	ENSMUSG00000029867	Llcfc1	1700034O15Rik	LLLL and CFNLAS motif containing 1	protein-coding
3625	chr4	128976542	128976937	+	0	NA	Intergenic	Intergenic	-14284	NM_001301841	242669	Mm.215814	NM_172875	ENSMUSG00000028789	Azin2	4933429I20Rik|Adc|Azi2|B930082O19|ODC-p|Odcp	antizyme inhibitor 2	protein-coding
7933	chr16	18733541	18733921	+	0	NA	Intergenic	RMER15|LTR|ERVL	-43116	NM_013805	12741	Mm.22768	NM_013805	ENSMUSG00000041378	Cldn5	AI854493|MBEC1|Tmvcf	claudin 5	protein-coding
5936	chr11	78872364	78873149	+	0	NA	Intergenic	MTB_Mm|LTR|ERVL-MaLR	46161	NM_001076681	66274	Mm.258932	NM_001076681	ENSMUSG00000072640	Lyrm9	1810012P15Rik	LYR motif containing 9	protein-coding
5396	chr17	69255810	69256210	+	0	NA	intron (NM_001355734, intron 9 of 22)	intron (NM_001355734, intron 9 of 22)	21196	NR_045428	69750	Mm.439063	NR_045428	ENSMUSG00000100572	2410021H03Rik	-	RIKEN cDNA 2410021H03 gene	ncRNA
1770	chr11	46080862	46081373	+	0	NA	intron (NM_001291890, intron 3 of 22)	CT-rich|Low_complexity|Low_complexity	-21153	NR_106177	102465996		NR_106177	ENSMUSG00000098942	Mir8100	Gm27638|mmu-mir-8100	microRNA 8100	ncRNA
2005	chr5	106991234	106991916	+	0	NA	Intergenic	Intergenic	27014	NM_001271566	12545	Mm.20842	NM_009863	ENSMUSG00000029283	Cdc7	AI597260|Cdc7l1|muCdc7	cell division cycle 7 (S. cerevisiae)	protein-coding
8470	chr15	36642591	36643205	+	0	NA	Intergenic	Intergenic	-33925	NM_008774	18458	Mm.371570	NM_008774	ENSMUSG00000022283	Pabpc1	PABP|Pabp1|PabpI|Pabpl1|ePAB	poly(A) binding protein, cytoplasmic 1	protein-coding
5695	chr9	77527306	77527713	+	0	NA	intron (NM_001146048, intron 1 of 13)	intron (NM_001146048, intron 1 of 13)	16550	NM_172528	214345	Mm.28534	NM_172528	ENSMUSG00000032352	Lrrc1	A430093J20Rik|AU016091|D030059I21|mKIAA4018	leucine rich repeat containing 1	protein-coding
4958	chr19	16289570	16289774	+	0	NA	intron (NM_008139, intron 2 of 6)	intron (NM_008139, intron 2 of 6)	25332	NR_105832	102465218		NR_105832	ENSMUSG00000098718	Mir496b	Gm28028|mmu-mir-496b	microRNA 496b	ncRNA
9105	chr2	170923021	170923376	+	0	NA	Intergenic	MIRb|SINE|MIR	191391	NM_001163686	76829	Mm.41633	NM_029761	ENSMUSG00000027560	Dok5	2700055C10Rik	docking protein 5	protein-coding
5427	chr14	123236811	123237327	+	0	NA	Intergenic	Intergenic	67883	NR_045143	380934	Mm.393838	NR_045143	ENSMUSG00000115016	AA536875	Gm1591	expressed sequence AA536875	ncRNA
6125	chr4	43396539	43396639	+	0	NA	intron (NM_001369199, intron 1 of 10)	MIRb|SINE|MIR	-9913	NM_199057	100213	Mm.235730	NM_199057	ENSMUSG00000035969	Rusc2	AI840675|mKIAA0375	RUN and SH3 domain containing 2	protein-coding
8064	chr3	93385398	93385878	+	0	NA	Intergenic	Intergenic	-8061	NM_009100	20129	Mm.1417	NM_009100	ENSMUSG00000041984	Rptn	-	repetin	protein-coding
7686	chr5	24013249	24013617	+	0	NA	intron (NM_053090, intron 1 of 10)	intron (NM_053090, intron 1 of 10)	16879	NM_001310471	84652	Mm.304976	NM_053090	ENSMUSG00000028995	Fam126a	AB030242|Drctnnb1a	family with sequence similarity 126, member A	protein-coding
6616	chr8	40126096	40126390	+	0	NA	Intergenic	Lx5b|LINE|L1	160710	NM_030610	80857	Mm.425526	NM_030610	ENSMUSG00000031603	Fgf20	-	fibroblast growth factor 20	protein-coding
8068	chr13	41472967	41473211	+	0	NA	intron (NM_001111324, intron 1 of 7)	MTD|LTR|ERVL-MaLR	14271	NM_001111324	18003	Mm.288980	NM_017464	ENSMUSG00000021365	Nedd9	Cas-L|CasL|HEF1|MEF1|Nedd-9|p105	neural precursor cell expressed, developmentally down-regulated gene 9	protein-coding
5819	chr7	28605858	28606280	+	0	NA	Intergenic	Intergenic	-7885	NM_027470	70584	Mm.21876	NM_027470	ENSMUSG00000030602	Pak4	5730488L07Rik|AW555722|mKIAA1142	p21 (RAC1) activated kinase 4	protein-coding
4878	chr18	61942698	61942900	+	0	NA	Intergenic	Intergenic	-10276	NM_172628	225608	Mm.262320	NM_172628	ENSMUSG00000045629	Sh3tc2	D430044G18Rik	SH3 domain and tetratricopeptide repeats 2	protein-coding
3535	chr11	23063939	23064160	+	0	NA	Intergenic	MER44D|DNA|TcMar-Tigger	50662	NM_028672	73873	Mm.252406	NM_028672	ENSMUSG00000049811	Fam161a	4930430E16Rik	family with sequence similarity 161, member A	protein-coding
10420	chr6	97445211	97445586	+	0	NA	intron (NM_145148, intron 2 of 23)	intron (NM_145148, intron 2 of 23)	13888	NM_001346639	232288	Mm.27789	NM_145148	ENSMUSG00000030064	Frmd4b	6030440G05Rik|C87375|GOBLIN|GRSP1|R74720	FERM domain containing 4B	protein-coding
4948	chr7	112364505	112364769	+	0	NA	Intergenic	Intergenic	-3671	NM_027587	100504195	Mm.291129	NM_027587	ENSMUSG00000038244	Micalcl	4921517J23Rik	MICAL C-terminal like	protein-coding
4922	chr4	136016335	136016589	+	0	NA	intron (NM_013736, intron 1 of 10)	MIRb|SINE|MIR	5187	NM_013736	27224	Mm.27663	NM_013736	ENSMUSG00000028668	Eloa	110kDa|AA408125|Tceb3|Tceb3a	elongin A	protein-coding
2065	chr1	146316557	146317261	+	0	NA	Intergenic	RLTR13C1|LTR|ERVK	-178720	NM_001357571	215378	Mm.441817	NM_153539	ENSMUSG00000035131	Brinp3	B830045N13Rik|Fam5c	bone morphogenetic protein/retinoic acid inducible neural specific 3	protein-coding
3993	chr6	15727652	15727936	+	0	NA	intron (NM_175088, intron 2 of 4)	intron (NM_175088, intron 2 of 4)	7133	NM_175088	16543	Mm.1314	NM_175088	ENSMUSG00000041390	Mdfic	Kdt1|Mdfid	MyoD family inhibitor domain containing	protein-coding
7487	chr14	66230593	66231213	+	0	NA	intron (NM_172498, intron 1 of 29)	intron (NM_172498, intron 1 of 29)	-17079	NM_001360233	19229	Mm.21613	NM_172498	ENSMUSG00000059456	Ptk2b	CADTK|CAKB|CAKbeta|E430023O05Rik|FADK2|FAK2|PYK2|Raftk	PTK2 protein tyrosine kinase 2 beta	protein-coding
10244	chr13	27730361	27730807	+	0	NA	Intergenic	RMER19C|LTR|ERVK	-13847	NM_011120	18814	Mm.3258	NM_011120	ENSMUSG00000021348	Prl7d1	Ghd19|PLF-RP|PRP|Plfr	prolactin family 7, subfamily d, member 1	protein-coding
6338	chr4	64235617	64235868	+	0	NA	Intergenic	Intergenic	40861	NR_151546	102633436	Mm.411637	NR_151546		Gm11217	-	predicted gene 11217	ncRNA
2613	chr3	70543896	70544150	+	0	NA	Intergenic	L2|LINE|L2	263268	NR_040556	625901	Mm.366028	NR_040556	ENSMUSG00000097252	Gm6634	EG625901	predicted gene 6634	ncRNA
10771	chr6	29586686	29587132	+	0	NA	intron (NM_001347079, intron 3 of 22)	intron (NM_001347079, intron 3 of 22)	22940	NM_177296	320938	Mm.276381	NM_177296	ENSMUSG00000012535	Tnpo3	5730544L10Rik|C430013M08Rik|C81142|D6Ertd313e|Trn-SR|mKIAA4133	transportin 3	protein-coding
5429	chr4	36035266	36035571	+	0	NA	intron (NM_001166000, intron 7 of 8)	intron (NM_001166000, intron 7 of 8)	-190214	NM_001166001	242384	Mm.132507	NM_175516	ENSMUSG00000045083	Lingo2	B230217C06Rik|Lern3|Lrrn6c	leucine rich repeat and Ig domain containing 2	protein-coding
6339	chr10	127082676	127082925	+	0	NA	intron (NM_001033263, intron 2 of 18)	intron (NM_001033263, intron 2 of 18)	3893	NM_001033263	216439	Mm.336761	NM_001033263	ENSMUSG00000025422	Agap2	AGAP-2|Centg1|PIKE|cnt-g1|mKIAA0167	ArfGAP with GTPase domain, ankyrin repeat and PH domain 2	protein-coding
5401	chr9	105457901	105458120	+	0	NA	intron (NM_001359822, intron 9 of 28)	B3|SINE|B2	37123	NM_001253834	235574	Mm.326247	NM_175025	ENSMUSG00000032570	Atp2c1	1700121J11Rik|ATP2C1A|AW061228|BCPM|D930003G21Rik|HHD|SPCA|pmr1	ATPase, Ca++-sequestering	protein-coding
9378	chr4	135598205	135598716	+	0	NA	Intergenic	Intergenic	-24828	NM_001013756	230824	Mm.331972	NM_001013756	ENSMUSG00000037188	Grhl3	AI561912|Get1|Som|Tfcp2l4|ct	grainyhead like transcription factor 3	protein-coding
3424	chr9	51869035	51869438	+	0	NA	intron (NR_033560, intron 1 of 3)	Lx8|LINE|L1	6649	NR_033560	408028	Mm.393649	NR_033560	ENSMUSG00000074354	Arhgap20os	9230115E21Rik	Rho GTPase activating protein 20, opposite strand	ncRNA
2718	chr4	145260136	145260373	+	0	NA	Intergenic	ORR1C2|LTR|ERVL-MaLR	-13384	NM_011610	21938	Mm.235328	NM_011610	ENSMUSG00000028599	Tnfrsf1b	CD120b|TNF-R-II|TNF-R2|TNF-R75|TNF-alphaR2|TNFBR|TNFR80|TNFRII|TNFalpha-R2|Tnfr-1|Tnfr2|p75	tumor necrosis factor receptor superfamily, member 1b	protein-coding
8517	chr7	92464504	92464759	+	0	NA	Intergenic	MTC|LTR|ERVL-MaLR	-96518	NM_001162918	66365	Mm.21173	NM_025515	ENSMUSG00000030613	Ccdc90b	2310015N07Rik|C86558	coiled-coil domain containing 90B	protein-coding
2442	chr5	4819905	4820158	+	0	NA	intron (NM_011074, intron 14 of 14)	intron (NM_011074, intron 14 of 14)	-61815	NM_021457	14362	Mm.246003	NM_021457	ENSMUSG00000044674	Fzd1	AW227548|FZ-1|Fz1	frizzled class receptor 1	protein-coding
2669	chr17	62627639	62627991	+	0	NA	intron (NM_207654, intron 2 of 4)	intron (NM_207654, intron 2 of 4)	253502	NM_010109	13640	Mm.7978	NM_010109	ENSMUSG00000048915	Efna5	AL-1|AV158822|EFL-5|Ephrin-A5|Epl7|LERK-7|RAGS	ephrin A5	protein-coding
1045	chr3	133211366	133211679	+	0	NA	intron (NM_001368752, intron 1 of 13)	intron (NM_001368752, intron 1 of 13)	23367	NM_029953	77669	Mm.98630	NM_029953	ENSMUSG00000040969	Arhgef38	9130221D24Rik|D630013G24Rik	Rho guanine nucleotide exchange factor (GEF) 38	protein-coding
1093	chr3	88465187	88465407	+	0	NA	Intergenic	RMER15|LTR|ERVL	-4115	NM_001163489	20351	Mm.439752	NM_013658	ENSMUSG00000028064	Sema4a	AI132332|SemB|Semab	sema domain, immunoglobulin domain (Ig), transmembrane domain (TM) and short cytoplasmic domain, (semaphorin) 4A	protein-coding
10657	chr11	44559213	44559943	+	0	NA	intron (NM_028862, intron 8 of 10)	intron (NM_028862, intron 8 of 10)	-26739	NR_126460	75389	Mm.261421	NR_126460	ENSMUSG00000086501	4930597A21Rik	-	RIKEN cDNA 4930597A21 gene	ncRNA
10419	chr4	150266603	150267227	+	0	NA	Intergenic	L2|LINE|L2	-15001	NM_001085492	68703	Mm.291274	NM_001085492	ENSMUSG00000039852	Rere	1110033A15Rik|AI414665|ARG|ARP|ATN1L|AW742570|Atr2|DNB1|eye<m03Jus>|eyes3|mKIAA0458	arginine glutamic acid dipeptide (RE) repeats	protein-coding
4460	chrX	6109477	6109736	+	0	NA	Intergenic	Intergenic	-26186	NM_001166433	102991	Mm.199793	NM_001033211	ENSMUSG00000073294	AU022751	AU023811	expressed sequence AU022751	protein-coding
6877	chr9	85524784	85525070	+	0	NA	Intergenic	L1M5|LINE|L1	-197777	NM_001160379	212943	Mm.74610	NM_001160378	ENSMUSG00000032265	Tent5a	BAP014|D930050G01Rik|Fam46a	terminal nucleotidyltransferase 5A	protein-coding
3112	chr3	107000369	107000883	+	0	NA	Intergenic	L2a|LINE|L2	-35536	NM_008418	16491	Mm.30640	NM_008418	ENSMUSG00000047959	Kcna3	Kca1-3|Kv1.3|Mk-3	potassium voltage-gated channel, shaker-related subfamily, member 3	protein-coding
7517	chr2	130009332	130009773	+	0	NA	Intergenic	Intergenic	-2788	NM_009374	21818	Mm.2961	NM_009374	ENSMUSG00000027401	Tgm3	AI893889|TG E|TG(E)|TGE|TGase E|TGase-3|we	transglutaminase 3, E polypeptide	protein-coding
5133	chr12	31097268	31098019	+	0	NA	Intergenic	Intergenic	23675	NM_027828	104943	Mm.248938	NM_027828	ENSMUSG00000036136	Fam110c	9030611O19Rik|AU019489	family with sequence similarity 110, member C	protein-coding
5379	chr4	117077423	117077693	+	0	NA	intron (NM_001111277, intron 10 of 11)	RMER5|LTR|ERV1	-18498	NM_001312903	19207	Mm.287037	NM_008958	ENSMUSG00000028681	Ptch2	ptc2	patched 2	protein-coding
938	chr1	150197435	150198142	+	0	NA	Intergenic	Intergenic	-32840	NR_110420	102639566	Mm.417208	NR_110420	ENSMUSG00000097754	Ptgs2os2	Gm26687|Linc-cox2|Lincrna-cox2	prostaglandin-endoperoxide synthase 2, opposite strand 2	ncRNA
2452	chr10	95388862	95389058	+	0	NA	Intergenic	Intergenic	26323	NM_001168657	216233	Mm.474283	NM_007706	ENSMUSG00000020027	Socs2	8030460M17|AI527257|AW108012|CIS2|Cish2|D130043N08Rik|JAB|SOCS-2|SSI-2|hg	suppressor of cytokine signaling 2	protein-coding
5308	chr8	123048378	123048803	+	0	NA	Intergenic	Intergenic	6015	NR_045268	100503178	Mm.294938	NR_045268	ENSMUSG00000099881	2810013P06Rik	-	RIKEN cDNA 2810013P06 gene	ncRNA
10722	chr11	33660280	33660832	+	0	NA	intron (NM_001190885, intron 1 of 8)	MER102c|DNA|hAT-Charlie	20126	NM_001363115	70357	Mm.252514	NM_027398	ENSMUSG00000053519	Kcnip1	KCHIP1|Kchip1.2	Kv channel-interacting protein 1	protein-coding
6439	chr10	52399769	52400119	+	0	NA	intron (NM_025684, intron 1 of 2)	intron (NM_025684, intron 1 of 2)	8336	NM_025684	66650	Mm.90950	NM_025684	ENSMUSG00000038624	Nepn	5730521E12Rik|Npn|periolin	nephrocan	protein-coding
8075	chr8	79037568	79037839	+	0	NA	intron (NM_178267, intron 1 of 14)	intron (NM_178267, intron 1 of 14)	9266	NM_001294279	622675	Mm.48724	NM_178267	ENSMUSG00000071064	Zfp827	2810449M09Rik|D630040G17Rik|Znf827	zinc finger protein 827	protein-coding
9504	chr18	34918707	34919055	+	0	NA	intron (NM_144866, intron 2 of 10)	intron (NM_144866, intron 2 of 10)	13122	NM_144866	225363	Mm.329353	NM_144866	ENSMUSG00000024360	Etf1	AI463371|D6Ertd109e|ERF|ERF1|SUP45L1|TB3-1	eukaryotic translation termination factor 1	protein-coding
6934	chr5	79415355	79415735	+	0	NA	Intergenic	L1Md_F2|LINE|L1	-1605026	NM_001347371	319387	Mm.273631	NM_198702	ENSMUSG00000037605	Adgrl3	5430402I23Rik|CIRL-3|D130075K09Rik|Gm1379|LEC3|Lphn3|mKIAA0768	adhesion G protein-coupled receptor L3	protein-coding
8712	chr12	111429621	111429974	+	0	NA	intron (NM_001289487, intron 13 of 13)	intron (NM_001289487, intron 13 of 13)	12352	NM_001289489	74190	Mm.248640	NM_028807	ENSMUSG00000021280	Exoc3l4	1200009I06Rik|1600013K19Rik	exocyst complex component 3-like 4	protein-coding
815	chr4	46165770	46166335	+	0	NA	intron (NM_001033201, intron 16 of 22)	intron (NM_001033201, intron 16 of 22)	-27343	NM_001355376	272027	Mm.249594	NM_173033	ENSMUSG00000035495	Tstd2	3010020C06	thiosulfate sulfurtransferase (rhodanese)-like domain containing 2	protein-coding
11507	chr4	43394235	43394975	+	0	NA	intron (NM_001369199, intron 1 of 10)	intron (NM_001369199, intron 1 of 10)	-11897	NM_199057	100213	Mm.235730	NM_199057	ENSMUSG00000035969	Rusc2	AI840675|mKIAA0375	RUN and SH3 domain containing 2	protein-coding
7982	chr14	21065858	21066174	+	0	NA	intron (NM_134079, intron 1 of 10)	intron (NM_134079, intron 1 of 10)	-10136	NM_001243041	11534	Mm.188734	NM_134079	ENSMUSG00000039197	Adk	2310026J05Rik|5033405D03Rik|AI255373|AI987814|Ak	adenosine kinase	protein-coding
11047	chr4	137989352	137989930	+	0	NA	Intergenic	Intergenic	-3814	NM_001369131	230861	Mm.268903	NM_172703	ENSMUSG00000028760	Eif4g3	1500002J22Rik|4930523M17Rik|G1-419-52|Gm32394|eIF4GII|repro8	eukaryotic translation initiation factor 4 gamma, 3	protein-coding
6753	chr5	103732327	103732547	+	0	NA	Intergenic	ORR1G|LTR|ERVL-MaLR	-21725	NM_133919	17355	Mm.6949	NM_133919	ENSMUSG00000029313	Aff1	9630032B01Rik|AW319193|Af4|Mllt2h|Rob	AF4/FMR2 family, member 1	protein-coding
6424	chr19	46629748	46630113	+	0	NA	intron (NM_001177813, intron 1 of 3)	intron (NM_001177813, intron 1 of 3)	6529	NM_001177813	226178	Mm.329895	NM_146099	ENSMUSG00000047731	Wbp1l	D19Wsu162e|Opal1	WW domain binding protein 1 like	protein-coding
265	chr18	6086440	6086708	+	0	NA	intron (NM_001039692, intron 3 of 18)	intron (NM_001039692, intron 3 of 18)	49524	NM_001039692	75415	Mm.239675	NM_029277	ENSMUSG00000041225	Arhgap12	2810011M08Rik	Rho GTPase activating protein 12	protein-coding
7872	chr5	119407407	119407753	+	0	NA	Intergenic	RMER30|DNA|hAT-Charlie	172778	NR_045702	100993	Mm.381453	NR_045702	ENSMUSG00000087516	AW549542	-	expressed sequence AW549542	ncRNA
11444	chr3	24690168	24690911	+	0	NA	intron (NM_001326288, intron 1 of 13)	intron (NM_001326288, intron 1 of 13)	93467	NM_001326288	635702	Mm.448351	NM_001326288	ENSMUSG00000102758	Naaladl2	2810043G22Rik|EG635702|Gm1021	N-acetylated alpha-linked acidic dipeptidase-like 2	protein-coding
8802	chr3	19953875	19954317	+	0	NA	Intergenic	Intergenic	-2958	NM_001276250	12870	Mm.13787	NM_007752	ENSMUSG00000003617	Cp	D3Ertd555e	ceruloplasmin	protein-coding
8562	chr5	16388218	16388551	+	0	NA	Intergenic	MTE2b|LTR|ERVL-MaLR	-165111	NM_001289460	15234	Mm.267078	NM_010427	ENSMUSG00000028864	Hgf	C230052L06Rik|HGF/SF|NK1|NK2|SF|SF/HGF	hepatocyte growth factor	protein-coding
7712	chr11	100938259	100938451	+	0	NA	intron (NM_213659, intron 1 of 23)	intron (NM_213659, intron 1 of 23)	1185	NM_213660	20848	Mm.249934	NM_011486	ENSMUSG00000004040	Stat3	1110034C02Rik|AW109958|Aprf	signal transducer and activator of transcription 3	protein-coding
2020	chr10	71087038	71087343	+	0	NA	intron (NM_001347189, intron 1 of 21)	intron (NM_001347189, intron 1 of 21)	72500	NM_031397	83675	Mm.286834	NM_031397	ENSMUSG00000014329	Bicc1	Bic-C|bpk|jcpk	BicC family RNA binding protein 1	protein-coding
11445	chr13	110237376	110238429	+	0	NA	intron (NM_001360099, intron 2 of 4)	intron (NM_001360099, intron 2 of 4)	42304	NM_023852	67295	Mm.151600	NM_023852	ENSMUSG00000021700	Rab3c	2700062I01Rik|3110015B08Rik|3110037E15Rik|AI850886	RAB3C, member RAS oncogene family	protein-coding
3464	chr1	11927113	11927386	+	0	NA	intron (NM_001310451, intron 10 of 12)	intron (NM_001310451, intron 10 of 12)	-498737	NR_105759	102465961		NR_105759	ENSMUSG00000098555	Mir6341	Gm27262|mmu-mir-6341	microRNA 6341	ncRNA
9380	chr2	26552998	26553288	+	0	NA	Intergenic	Intergenic	-27940	NM_178444	353156	Mm.268933	NM_178444	ENSMUSG00000026921	Egfl7	VE-statin|Zneu1	EGF-like domain 7	protein-coding
6303	chr8	70568652	70568947	+	0	NA	intron (NM_007924, intron 1 of 11)	MTC-int|LTR|ERVL-MaLR	-25682	NM_023627	71780	Mm.29357	NM_023627	ENSMUSG00000019139	Isyna1	1300017C10Rik|AU018670|IPS 1	myo-inositol 1-phosphate synthase A1	protein-coding
1314	chr2	122783698	122784121	+	0	NA	intron (NM_021507, intron 1 of 9)	intron (NM_021507, intron 1 of 9)	1910	NM_021507	59010	Mm.28986	NM_021507	ENSMUSG00000005803	Sqor	0610039J17Rik|4930557M22Rik|Sqrdl	sulfide quinone oxidoreductase	protein-coding
7581	chr18	65503713	65504361	+	0	NA	intron (NR_105742, intron 3 of 6)	intron (NR_105742, intron 3 of 6)	73047	NM_001365019	240354	Mm.132613	NM_172833	ENSMUSG00000032688	Malt1	A630046N12|D430033E09Rik|Pcasp1	MALT1 paracaspase	protein-coding
8884	chr7	66180377	66180581	+	0	NA	Intergenic	MIRb|SINE|MIR	70987	NM_001081163	269941	Mm.333916	NM_001081163	ENSMUSG00000032640	Chsy1	-	chondroitin sulfate synthase 1	protein-coding
2962	chr18	70429069	70429297	+	0	NA	Intergenic	Intergenic	-43271	NM_029019	170461	Mm.83623	NM_029019	ENSMUSG00000079608	Stard6	1700011K09Rik|4833424I06Rik|4933429L05Rik|AI644424	StAR-related lipid transfer (START) domain containing 6	protein-coding
799	chr6	41540367	41540704	+	0	NA	Intergenic	Intergenic	18759	NM_009430	22072	Mm.276926	NM_009430	ENSMUSG00000057163	Prss2	TRY8|TRYP|Ta|Tesp4|Try2	protease, serine 2	protein-coding
244	chr2	9717104	9717377	+	0	NA	Intergenic	Intergenic	161360	NM_001355111	14462	Mm.313866	NM_008091	ENSMUSG00000015619	Gata3	Gata-3|jal	GATA binding protein 3	protein-coding
1882	chr12	70985278	70985577	+	0	NA	intron (NM_001310596, intron 5 of 10)	ID_B1|SINE|B4	10804	NM_001310596	19167	Mm.296338	NM_011184	ENSMUSG00000060073	Psma3	Lmpc8	proteasome (prosome, macropain) subunit, alpha type 3	protein-coding
9410	chr19	37924392	37924630	+	0	NA	intron (NM_001099634, intron 39 of 52)	intron (NM_001099634, intron 39 of 52)	119066	NM_001099634	226101	Mm.34674	NM_177035	ENSMUSG00000048612	Myof	2310004N10Rik|2310051D19Rik|E030042N20Rik|Fer1l3	myoferlin	protein-coding
1215	chr18	84880438	84881523	+	0	NA	Intergenic	Intergenic	29642	NM_025797	109672	Mm.31018	NM_025797	ENSMUSG00000024646	Cyb5a	0610009N12Rik|Cyb5	cytochrome b5 type A (microsomal)	protein-coding
10123	chr1	54729197	54729730	+	0	NA	intron (NM_001081433, intron 14 of 27)	intron (NM_001081433, intron 14 of 27)	-171779	NM_001163314	241062	Mm.103539	NM_175508	ENSMUSG00000073678	Pgap1	5033403E17Rik|9030223K07Rik|A530084K22|D230012E17Rik|oto	post-GPI attachment to proteins 1	protein-coding
4593	chr13	51710773	51711172	+	0	NA	intron (NM_001281880, intron 12 of 16)	intron (NM_001281880, intron 12 of 16)	59264	NM_001308448	75420	Mm.275981	NM_029279	ENSMUSG00000035139	Secisbp2	2210413N07Rik|2810012K13Rik|SBP2	SECIS binding protein 2	protein-coding
7169	chr5	13323858	13324122	+	0	NA	Intergenic	Intergenic	-72794	NM_001243072	20346	Mm.372039	NM_009152	ENSMUSG00000028883	Sema3a	Hsema-I|SEMA1|SemD|Semad|coll-1	sema domain, immunoglobulin domain (Ig), short basic domain, secreted, (semaphorin) 3A	protein-coding
822	chr6	103362769	103363216	+	0	NA	Intergenic	Intergenic	-147884	NM_007697	12661	Mm.251288	NM_007697	ENSMUSG00000030077	Chl1	A530023M13Rik|AI465420|CALL|LICAM2	cell adhesion molecule L1-like	protein-coding
10051	chr7	118935223	118935717	+	0	NA	intron (NM_001081446, intron 7 of 8)	intron (NM_001081446, intron 7 of 8)	59741	NM_001195774	64297	Mm.103439	NM_022420	ENSMUSG00000008734	Gprc5b	AW125761|Raig2	G protein-coupled receptor, family C, group 5, member B	protein-coding
7226	chr5	27433600	27433899	+	0	NA	intron (NM_010075, intron 3 of 25)	intron (NM_010075, intron 3 of 25)	67643	NM_028561	73526	Mm.389608	NM_028561	ENSMUSG00000048703	Speer4b	1700081O22Rik|SPEER-4B	spermatogenesis associated glutamate (E)-rich protein 4B	protein-coding
3971	chr1	76344296	76344500	+	0	NA	Intergenic	Intergenic	-144735	NR_038013	620079	Mm.378379	NR_038012	ENSMUSG00000100553	Gm17751	-	predicted gene, 17751	ncRNA
6975	chr4	57452244	57453036	+	0	NA	Intergenic	MTC-int|LTR|ERVL-MaLR	-88348	NR_038179	73349	Mm.393774	NR_038178		1700042G15Rik	-	RIKEN cDNA 1700042G15 gene	ncRNA
5061	chr16	24184891	24185149	+	0	NA	Intergenic	MTD|LTR|ERVL-MaLR	-102330	NR_155457	108168278	Mm.417246	NR_155457		Gm46545	-	predicted gene, 46545	ncRNA
7457	chr14	36147158	36147675	+	0	NA	Intergenic	Intergenic	52451	NM_175008	218921	Mm.212464	NM_175008	ENSMUSG00000096405	4930474N05Rik	-	RIKEN cDNA 4930474N05 gene	protein-coding
2888	chr9	80705422	80705578	+	0	NA	Intergenic	Lx8b|LINE|L1	-240062	NM_022016	63859	Mm.422780	NM_022016	ENSMUSG00000032343	Impg1	A930015H12Rik|IMP150|SPACR	interphotoreceptor matrix proteoglycan 1	protein-coding
452	chr5	140205819	140206299	+	0	NA	intron (NM_001359025, intron 10 of 17)	intron (NM_001359025, intron 10 of 17)	-31141	NM_001359027	17120	Mm.27250	NM_010752	ENSMUSG00000029554	Mad1l1	AI173502|AW550425|Mad1	MAD1 mitotic arrest deficient 1-like 1	protein-coding
1596	chr9	9886688	9886971	+	0	NA	intron (NM_001033359, intron 9 of 20)	intron (NM_001033359, intron 9 of 20)	-7602	NR_105745	102466147		NR_105745	ENSMUSG00000098408	Mir6237	Gm27411|mmu-mir-6237	microRNA 6237	ncRNA
8899	chr19	36540022	36540738	+	0	NA	Intergenic	RMER19B|LTR|ERVK	-14259	NM_001163471	226098	Mm.61107	NM_172637	ENSMUSG00000041180	Hectd2	4921524L07|A630025O09Rik|AW212605	HECT domain E3 ubiquitin protein ligase 2	protein-coding
4131	chr4	47327883	47328230	+	0	NA	Intergenic	L2a|LINE|L2	-25166	NM_001312868	21812	Mm.197552	NM_009370	ENSMUSG00000007613	Tgfbr1	ALK5|AU017191|Alk-5|ESK2|TGFR-1|TbetaR-I|TbetaRI	transforming growth factor, beta receptor I	protein-coding
6859	chr8	94776406	94776734	+	0	NA	intron (NM_009142, intron 1 of 2)	intron (NM_009142, intron 1 of 2)	4390	NM_009142	20312	Mm.103711	NM_009142	ENSMUSG00000031778	Cx3cl1	AB030188|ABCD-3|AI848747|CX3C|Cxc3|D8Bwg0439e|Scyd1	chemokine (C-X3-C motif) ligand 1	protein-coding
8934	chr12	80164507	80164924	+	0	NA	Intergenic	ORR1F|LTR|ERVL-MaLR	-31871	NR_033514	69548	Mm.269712	NR_033514		2310015A10Rik	5330419I17Rik	RIKEN cDNA 2310015A10 gene	ncRNA
841	chr10	21392922	21393109	+	0	NA	intron (NM_178713, intron 6 of 6)	intron (NM_178713, intron 6 of 6)	15715	NM_178713	237320	Mm.90181	NM_178713	ENSMUSG00000037542	Aldh8a1	Raldh4	aldehyde dehydrogenase 8 family, member A1	protein-coding
10312	chr5	23394190	23395121	+	0	NA	Intergenic	Intergenic	39698	NR_040469	269630	Mm.425231	NR_040469	ENSMUSG00000073147	5031425E22Rik	-	RIKEN cDNA 5031425E22 gene	ncRNA
3802	chr13	93961653	93961859	+	0	NA	Intergenic	Intergenic	-96040	NM_172589	218454	Mm.316553	NM_172589	ENSMUSG00000045312	Lhfpl2	6030465B15|AI447312|AW050335|mKIAA0206|vgim	lipoma HMGIC fusion partner-like 2	protein-coding
3493	chr11	44164135	44164577	+	0	NA	Intergenic	Intergenic	-235707	NM_001303244	16160	Mm.239707	NM_008352	ENSMUSG00000004296	Il12b	Il-12b|Il-12p40|Il12p40|p40	interleukin 12b	protein-coding
7975	chr5	38780068	38780376	+	0	NA	intron (NM_013748, intron 4 of 18)	MLT1J|LTR|ERVL-MaLR	-95396	NM_001081144	100515	Mm.38277	NM_001081144	ENSMUSG00000046572	Zfp518b	6820424L24Rik|AA410078|AI661722|Znf518b	zinc finger protein 518B	protein-coding
7376	chr6	119415298	119415545	+	0	NA	intron (NM_197985, intron 1 of 7)	MTD|LTR|ERVL-MaLR	2107	NM_197985	68465	Mm.291826	NM_197985	ENSMUSG00000030168	Adipor2	1110001I14Rik|ADCR2|AI115388|AW554121|D6Ucla1e|Paqr2	adiponectin receptor 2	protein-coding
509	chr5	105686340	105686566	+	0	NA	Intergenic	Intergenic	-13516	NM_001122768	231549	Mm.23837	NM_178701	ENSMUSG00000046079	Lrrc8d	2810473G09Rik|4930525N13Rik|A930019F03|Lrrc5	leucine rich repeat containing 8D	protein-coding
2209	chr5	137052031	137052499	+	0	NA	Intergenic	Intergenic	-6157	NM_007457	11769	Mm.833	NM_007457	ENSMUSG00000004849	Ap1s1	AP19	adaptor protein complex AP-1, sigma 1	protein-coding
7	chr12	37773121	37773310	+	0	NA	Intergenic	Intergenic	-106959	NM_001361688	217480	Mm.126525	NM_178681	ENSMUSG00000036095	Dgkb	6430574F24|90kda|C630029D13Rik|DAGK2|DGK|DGK-beta|mKIAA0718	diacylglycerol kinase, beta	protein-coding
1614	chr14	65608192	65608359	+	0	NA	intron (NM_001195674, intron 3 of 18)	intron (NM_001195674, intron 3 of 18)	3008	NM_001195674	100503545	Mm.297364	NM_001195674	ENSMUSG00000061356	Nuggc	Gm600|SLIP-GC	nuclear GTPase, germinal center associated	protein-coding
5200	chr2	181256486	181256678	+	0	NA	intron (NM_198169, intron 6 of 9)	intron (NM_198169, intron 6 of 9)	-14555	NM_183162	229003	Mm.315872	NM_183162	ENSMUSG00000027580	Helz2	PDIP1|Pric285|mKIAA1769|mPDIP1	helicase with zinc finger 2, transcriptional coactivator	protein-coding
5716	chr4	105226453	105226699	+	0	NA	intron (NM_080555, intron 5 of 5)	intron (NM_080555, intron 5 of 5)	69229	NM_080555	67916	Mm.348326	NM_080555	ENSMUSG00000028517	Plpp3	1110003O22Rik|2610002D05Rik|AV025606|D4Bwg0538e|D4Bwg1535e|Lpp3|PRG-2|Ppab2b|Ppap2b	phospholipid phosphatase 3	protein-coding
458	chr10	120191256	120191492	+	0	NA	intron (NM_001359184, intron 1 of 11)	intron (NM_001359184, intron 1 of 11)	10223	NR_152856	73914	Mm.146194	NM_028679	ENSMUSG00000020227	Irak3	4833428C18Rik|AI563835|IRAK-M	interleukin-1 receptor-associated kinase 3	protein-coding
3124	chr4	154911026	154911483	+	0	NA	Intergenic	Intergenic	-12211	NM_025582	66469	Mm.41868	NM_025582	ENSMUSG00000029059	Prxl2b	2810405K02Rik|AI836168|Fam213b|PM/PGFS	peroxiredoxin like 2B	protein-coding
3324	chr6	4898463	4899035	+	0	NA	Intergenic	Intergenic	-4226	NM_001363809	243725	Mm.332901	NM_181595	ENSMUSG00000032827	Ppp1r9a	2810430P21Rik|4930518N04Rik|5330407E15|A230094E16Rik|BB181831|NRB|neurabin-I	protein phosphatase 1, regulatory subunit 9A	protein-coding
1479	chr10	96774540	96775045	+	0	NA	Intergenic	Intergenic	157791	NM_007569	12226	Mm.23811	NM_007569	ENSMUSG00000036478	Btg1	AI426953|AW546738	B cell translocation gene 1, anti-proliferative	protein-coding
9419	chr12	29985145	29985581	+	0	NA	intron (NM_181395, intron 8 of 22)	intron (NM_181395, intron 8 of 22)	47327	NM_181395	69675	Mm.251774	NM_181395	ENSMUSG00000020674	Pxdn	2310075M15Rik|C85409|E330004E07|VPO1|mKIAA0230	peroxidasin	protein-coding
10190	chr1	158897244	158897747	+	0	NA	intron (NM_001085376, intron 3 of 22)	intron (NM_001085376, intron 3 of 22)	60680	NM_001085376	23850	Mm.458621	NM_001085376	ENSMUSG00000073530	Pappa2	PAPP-A2|PLAC3|Pappe	pappalysin 2	protein-coding
9061	chr19	28300256	28300592	+	0	NA	intron (NM_175459, intron 7 of 10)	intron (NM_175459, intron 7 of 10)	-289258	NM_011265	19726	Mm.313321	NM_011265	ENSMUSG00000040929	Rfx3	C230093O12Rik|MRFX3	regulatory factor X, 3 (influences HLA class II expression)	protein-coding
7690	chr17	71142130	71142421	+	0	NA	Intergenic	Intergenic	-41257	NM_001357791	64898	Mm.227924	NM_022882	ENSMUSG00000024052	Lpin2	2610511G02Rik|AI481352|AW742896	lipin 2	protein-coding
809	chr13	72081001	72081269	+	0	NA	Intergenic	Intergenic	-117412	NM_010573	16371	Mm.316056	NM_010573	ENSMUSG00000060969	Irx1	-	Iroquois homeobox 1	protein-coding
1924	chr15	59298606	59299135	+	0	NA	Intergenic	Intergenic	-8078	NR_045613	100416830	Mm.490788	NR_045613	ENSMUSG00000098528	Zfp572	4930472F24Rik	zinc finger protein 572	pseudo
10237	chr4	40798908	40799201	+	0	NA	Intergenic	Intergenic	-41169	NM_021535	74255	Mm.289929	NM_021535	ENSMUSG00000028409	Smu1	2600001O03Rik|2610203K23Rik|AB044414|AI845086|AW556129|Bwd	smu-1 suppressor of mec-8 and unc-52 homolog (C. elegans)	protein-coding
6020	chr8	32239929	32240234	+	0	NA	Intergenic	MTC|LTR|ERVL-MaLR	88186	NR_046039	666589	Mm.367675	NR_046039		Gm8179	EG666589	predicted gene 8179	ncRNA
6581	chr5	143058347	143058559	+	0	NA	intron (NM_207110, intron 13 of 16)	intron (NM_207110, intron 13 of 16)	54567	NM_207110	108086	Mm.381440	NM_080561	ENSMUSG00000045078	Rnf216	2810055G22Rik|AI647468|AU019462|C86502|F830018F18Rik|TRIAD3|UIP83|Ubce7ip1	ring finger protein 216	protein-coding
7650	chr8	35589746	35589873	+	0	NA	promoter-TSS (NR_040376)	promoter-TSS (NR_040376)	-789	NR_040376	100504714	Mm.381744	NR_040376	ENSMUSG00000097357	Gm16793	-	predicted gene, 16793	ncRNA
10246	chr17	24747679	24747907	+	0	NA	Intergenic	Intergenic	-5195	NM_001357340	328779	Mm.328848	NM_001012402	ENSMUSG00000039628	Hs3st6	3-OST-6	heparan sulfate (glucosamine) 3-O-sulfotransferase 6	protein-coding
2791	chr2	131423625	131424037	+	0	NA	Intergenic	ORR1F|LTR|ERVL-MaLR	-68031	NM_001177839	228608	Mm.136586	NM_145533	ENSMUSG00000027333	Smox	B130066H01Rik|PAO|PAOh1|SMO	spermine oxidase	protein-coding
878	chr2	115529882	115530214	+	0	NA	Intergenic	Intergenic	-17847	NR_030712	100043232	Mm.240112	NR_030712	ENSMUSG00000085582	3110099E03Rik	-	RIKEN cDNA 3110099E03 gene	ncRNA
11258	chr10	67223988	67224241	+	0	NA	exon (NM_001242396, exon 8 of 25)	exon (NM_001242396, exon 8 of 25)	38364	NM_001242396	108829	Mm.23846	NM_207221	ENSMUSG00000037876	Jmjd1c	5430433L24Rik|D630035I23Rik|Jmjdic|TRIP8	jumonji domain containing 1C	protein-coding
8979	chr5	137078727	137078972	+	0	NA	Intergenic	Intergenic	-6577	NM_008871	18787	Mm.250422	NM_008871	ENSMUSG00000037411	Serpine1	PAI-1|PAI1|Planh1	serine (or cysteine) peptidase inhibitor, clade E, member 1	protein-coding
60	chr7	100922093	100922338	+	0	NA	intron (NM_001081116, intron 1 of 20)	B3|SINE|B2	9946	NM_001081116	207212	Mm.29954	NM_001081116	ENSMUSG00000032875	Arhgef17	8030463K16|AI428794|AW558066|BC035332|mKIAA0337	Rho guanine nucleotide exchange factor (GEF) 17	protein-coding
9560	chr17	12209606	12209851	+	0	NA	intron (NM_026644, intron 3 of 8)	intron (NM_026644, intron 3 of 8)	90444	NM_026644	68262	Mm.258300	NM_026644	ENSMUSG00000023827	Agpat4	1500003P24Rik	1-acylglycerol-3-phosphate O-acyltransferase 4 (lysophosphatidic acid acyltransferase, delta)	protein-coding
6195	chr19	4295467	4295827	+	0	NA	intron (NM_001290818, intron 1 of 20)	intron (NM_001290818, intron 1 of 20)	10575	NM_001290818	110355	Mm.254144	NM_130863	ENSMUSG00000024858	Grk2	Adrbk-1|Adrbk1|Bark-1|beta ARK|betaARK1	G protein-coupled receptor kinase 2	protein-coding
1600	chrX	66663211	66663553	+	0	NA	Intergenic	Intergenic	10223	NM_198863	245450	Mm.336081	NM_198863	ENSMUSG00000036790	Slitrk2	A930040J07	SLIT and NTRK-like family, member 2	protein-coding
8635	chr6	92449960	92450114	+	0	NA	intron (NM_001081146, intron 3 of 8)	intron (NM_001081146, intron 3 of 8)	31355	NM_001134460	243548	Mm.248820	NM_001081146	ENSMUSG00000030020	Prickle2	6230400G14Rik|6720451F06Rik|mpk2	prickle planar cell polarity protein 2	protein-coding
1920	chr4	101305242	101305535	+	0	NA	Intergenic	Intergenic	-40106	NM_146145	16451	Mm.289657	NM_013567	ENSMUSG00000028530	Jak1	AA960307|BAP004|C130039L05Rik	Janus kinase 1	protein-coding
9244	chr2	59339509	59339882	+	0	NA	intron (NM_001362991, intron 15 of 20)	intron (NM_001362991, intron 15 of 20)	46987	NR_040510	76676	Mm.110038	NR_040510	ENSMUSG00000087455	5330411J11Rik	-	RIKEN cDNA 5330411J11 gene	ncRNA
6038	chr1	96519407	96519703	+	0	NA	Intergenic	ORR1D1-int|LTR|ERVL-MaLR	143018	NR_040478	75159	Mm.243854	NR_040478	ENSMUSG00000100589	4930533P14Rik	-	RIKEN cDNA 4930533P14 gene	ncRNA
6751	chr6	86567113	86567381	+	0	NA	Intergenic	Intergenic	39846	NR_037961	72012	Mm.349174	NR_037960	ENSMUSG00000097048	1600020E01Rik	-	RIKEN cDNA 1600020E01 gene	ncRNA
1934	chr18	58466800	58467045	+	0	NA	Intergenic	Intergenic	-89318	NM_001081072	225579	Mm.258517	NM_001081072	ENSMUSG00000024600	Slc27a6	4732438L20Rik|FACVL2|FATP6|VLCS-H1	solute carrier family 27 (fatty acid transporter), member 6	protein-coding
668	chr3	37161154	37161448	+	0	NA	Intergenic	Intergenic	-21584	NR_153188	102639848	Mm.424479	NR_153188		Gm12532	-	predicted gene 12532	ncRNA
3267	chr3	109051070	109051384	+	0	NA	Intergenic	LTR78|LTR|ERV1	-23620	NM_001163567	329739	Mm.69013	NM_001163567	ENSMUSG00000040339	Fam102b	1600010D10Rik|B430201A12Rik	family with sequence similarity 102, member B	protein-coding
276	chr16	17455430	17455591	+	0	NA	intron (NM_001277231, intron 1 of 1)	MERVL_2A-int|LTR|ERVL	3525	NM_001277231	12929	Mm.21048	NM_007764	ENSMUSG00000006134	Crkl	1110025F07Rik|AA589403|AI325100|Crkol|snoop	v-crk avian sarcoma virus CT10 oncogene homolog-like	protein-coding
332	chr18	42863835	42864333	+	0	NA	intron (NM_028392, intron 1 of 8)	intron (NM_028392, intron 1 of 8)	35422	NR_073583	72930	Mm.26134	NM_027531	ENSMUSG00000024500	Ppp2r2b	2900026H06Rik|6330404L05Rik|E130009M08Rik|PP2A-PR55B|PR55-BETA|SCA12	protein phosphatase 2, regulatory subunit B, beta	protein-coding
2881	chr4	105898057	105898763	+	0	NA	Intergenic	Intergenic	-342803	NR_151521	105244641	Mm.404914	NR_151521		Gm12724	-	predicted gene 12724	ncRNA
4251	chr17	44859633	44859900	+	0	NA	intron (NR_158206, intron 2 of 11)	intron (NR_158206, intron 2 of 11)	21119	NM_029257	75341	Mm.386821	NM_029257		4930564C03Rik	-	RIKEN cDNA 4930564C03 gene	protein-coding
689	chr9	122900884	122901251	+	0	NA	Intergenic	Intergenic	-2181	NM_001353989	666257	Mm.390242	NM_001353989		Zfp660	EG623911|EG666257|Gm8008|Znf660 Gm8008	zinc finger protein 660	protein-coding
1414	chr18	39614924	39615113	+	0	NA	Intergenic	Intergenic	-95597	NM_001361212	14815	Mm.129481	NM_008173	ENSMUSG00000024431	Nr3c1	GR|Grl-1|Grl1	nuclear receptor subfamily 3, group C, member 1	protein-coding
2897	chr6	72522382	72522877	+	0	NA	Intergenic	MLT1B|LTR|ERVL-MaLR	-21762	NM_007599	12332	Mm.18626	NM_007599	ENSMUSG00000056737	Capg	gCap39|mbh1	capping protein (actin filament), gelsolin-like	protein-coding
4036	chr16	57483031	57483389	+	0	NA	intron (NM_001040397, intron 1 of 4)	intron (NM_001040397, intron 1 of 4)	-66032	NM_001177871	78749	Mm.328360	NM_001040397	ENSMUSG00000043336	Filip1l	4631422O05Rik|Doc1	filamin A interacting protein 1-like	protein-coding
10343	chr6	73210490	73211074	+	0	NA	intron (NM_001164669, intron 2 of 76)	ORR1D1|LTR|ERVL-MaLR	10849	NM_001164669	330355	Mm.333166	NM_001164669	ENSMUSG00000052861	Dnah6	9830168K20|A730004I20Rik|Dnahc6|mKIAA1697|mdhc6	dynein, axonemal, heavy chain 6	protein-coding
2435	chr12	17236031	17236465	+	0	NA	Intergenic	L1M3|LINE|L1	-30341	NM_027959	71853	Mm.222825	NM_027959	ENSMUSG00000020571	Pdia6	1700015E05Rik|AL023058|C77895|CaBP5|P5|Txndc7	protein disulfide isomerase associated 6	protein-coding
1350	chr8	45603995	45604187	+	0	NA	intron (NM_172752, intron 1 of 22)	intron (NM_172752, intron 1 of 22)	-23660	NM_001310707	234214	Mm.211096	NM_172752	ENSMUSG00000031626	Sorbs2	2010203O03Rik|9430041O17Rik|A530071H08|Argbp2|mKIAA0777|nArgBP2	sorbin and SH3 domain containing 2	protein-coding
7702	chr1	189566504	189566834	+	0	NA	Intergenic	Intergenic	121417	NM_001081363	108000	Mm.129746	NM_001081363	ENSMUSG00000026605	Cenpf	6530404A22Rik|AI325968|CENF|Lek1|PRO1779|mitosin	centromere protein F	protein-coding
8285	chr9	27269856	27270296	+	0	NA	Intergenic	Intergenic	-29028	NM_001326702	235086	Mm.48719	NM_001033323	ENSMUSG00000034275	Igsf9b	AI414108|AI854107|Gm508|mKIAA1030	immunoglobulin superfamily, member 9B	protein-coding
4103	chr1	173922559	173922915	+	0	NA	intron (NM_001302651, intron 7 of 7)	intron (NM_001302651, intron 7 of 7)	-9691	NM_001033450	381308	Mm.490248	NM_001033450	ENSMUSG00000026536	Ifi211	A730048F03|Ifi205b|Mnda|ifi-205-B	interferon activated gene 211	protein-coding
7779	chr12	86899580	86899757	+	0	NA	Intergenic	Intergenic	-14854	NM_145836	238330	Mm.248358	NM_145836	ENSMUSG00000034168	Irf2bpl	6430527G18Rik|Eap1	interferon regulatory factor 2 binding protein-like	protein-coding
795	chr11	92781300	92781522	+	0	NA	Intergenic	ORR1A0-int|LTR|ERVL-MaLR	-316955	NM_001361708	72605	Mm.342160	NM_028296	ENSMUSG00000056158	Car10	2700029L05Rik|BB085816|Ca10	carbonic anhydrase 10	protein-coding
7039	chr3	52983840	52984163	+	0	NA	intron (NM_026225, intron 18 of 18)	intron (NM_026225, intron 18 of 18)	33222	NM_026225	67542	Mm.249548	NM_026225	ENSMUSG00000027742	Cog6	4933405E16Rik|AU018618|mKIAA1134	component of oligomeric golgi complex 6	protein-coding
2489	chr16	52371880	52372203	+	0	NA	intron (NM_009655, intron 1 of 15)	intron (NM_009655, intron 1 of 15)	81040	NM_001331110	11658	Mm.288282	NM_009655	ENSMUSG00000022636	Alcam	AI853494|BEN|CD166|DM-GRASP|MuSC|SC1	activated leukocyte cell adhesion molecule	protein-coding
5713	chr1	64224372	64224536	+	0	NA	Intergenic	Intergenic	-103065	NM_033563	93691	Mm.29466	NM_033563	ENSMUSG00000025959	Klf7	9830124P08Rik	Kruppel-like factor 7 (ubiquitous)	protein-coding
8614	chr19	33062239	33062540	+	0	NA	Intergenic	MARNA|DNA|TcMar-Mariner	-94723	NR_039552	100628575		NR_039552	ENSMUSG00000106278	Mir3970	mmu-mir-3970|mu-mir-3970	microRNA 3970	ncRNA
5751	chr5	59268117	59268332	+	0	NA	Intergenic	Intergenic	717778	NR_040683	71057	Mm.50817	NR_040682	ENSMUSG00000106013	4933402J10Rik	-	RIKEN cDNA 4933402J10 gene	ncRNA
6771	chr9	98499595	98499950	+	0	NA	intron (NM_009034, intron 2 of 3)	Tigger7|DNA|TcMar-Tigger	9235	NM_009034	19660	Mm.12825	NM_009034	ENSMUSG00000032454	Rbp2	Crbp-2|CrbpII|Rbp-2	retinol binding protein 2, cellular	protein-coding
2296	chr11	44349624	44349935	+	0	NA	Intergenic	Intergenic	-50284	NM_001303244	16160	Mm.239707	NM_008352	ENSMUSG00000004296	Il12b	Il-12b|Il-12p40|Il12p40|p40	interleukin 12b	protein-coding
6768	chr1	92215357	92215774	+	0	NA	Intergenic	Intergenic	-35224	NM_207225	208727	Mm.318567	NM_207225	ENSMUSG00000026313	Hdac4	4932408F19Rik|HD4	histone deacetylase 4	protein-coding
8757	chr15	38451962	38452230	+	0	NA	Intergenic	Intergenic	38451	NR_105916	102465574		NR_105916	ENSMUSG00000099110	Mir6951	Gm27765|mmu-mir-6951	microRNA 6951	ncRNA
7737	chr15	58212422	58212580	+	0	NA	intron (NM_026346, intron 1 of 8)	intron (NM_026346, intron 1 of 8)	2391	NM_026346	67731	Mm.25683	NM_026346	ENSMUSG00000022358	Fbxo32	4833442G10Rik|AI430017|ATROGIN1|Gm20361|MAFbx	F-box protein 32	protein-coding
11404	chr2	118883108	118883676	+	0	NA	TTS (NM_019826)	TTS (NM_019826)	-18223	NM_001045523	228536	Mm.330487	NM_001045523	ENSMUSG00000040007	Bahd1	AL022997|AW541238|Gm117|mKIAA0945	bromo adjacent homology domain containing 1	protein-coding
6077	chr13	39851909	39852166	+	0	NA	Intergenic	Intergenic	435974	NM_172143	218165	Mm.364096	NM_172143	ENSMUSG00000047094	Ofcc1	opo	orofacial cleft 1 candidate 1	protein-coding
6464	chr14	29269891	29270131	+	0	NA	intron (NM_009785, intron 11 of 37)	intron (NM_009785, intron 11 of 37)	251803	NM_176920	319476	Mm.95780	NM_176920	ENSMUSG00000045776	Lrtm1	A930016D02Rik	leucine-rich repeats and transmembrane domains 1	protein-coding
766	chr13	27718851	27719509	+	0	NA	Intergenic	MTE-int|LTR|ERVL-MaLR	-2443	NM_011120	18814	Mm.3258	NM_011120	ENSMUSG00000021348	Prl7d1	Ghd19|PLF-RP|PRP|Plfr	prolactin family 7, subfamily d, member 1	protein-coding
5684	chr2	129601136	129601528	+	0	NA	intron (NM_001355160, intron 1 of 7)	intron (NM_001355160, intron 1 of 7)	5870	NM_001355160	19261	Mm.1682	NM_007547	ENSMUSG00000037902	Sirpa	AI835480|Bit|CD172a|P84|Ptpns1|SHP-1|SHPS-1|SIRP	signal-regulatory protein alpha	protein-coding
5706	chr16	86586142	86586436	+	0	NA	Intergenic	Intergenic	220224	NR_153789	102635020	Mm.132956	NR_153789		Gm32461	-	predicted gene, 32461	ncRNA
1758	chr9	50150187	50150420	+	0	NA	Intergenic	Intergenic	82879	NR_131161	71873		NR_131161	ENSMUSG00000110916	2310003N18Rik	-	RIKEN cDNA 2310003N18 gene	ncRNA
10003	chr15	90921247	90921610	+	0	NA	Intergenic	Intergenic	-22952	NR_033583	20738	Mm.431547	NR_033583	ENSMUSG00000116210	Spn-ps	Cd43-ps	sialophorin, pseudogene	pseudo
3350	chr1	166926074	166926432	+	0	NA	Intergenic	Intergenic	73477	NR_037988	100503962	Mm.216842	NR_037988	ENSMUSG00000102548	Gm16701	-	predicted gene, 16701	ncRNA
1305	chr13	109802286	109802488	+	0	NA	intron (NM_011056, intron 7 of 16)	intron (NM_011056, intron 7 of 16)	-101422	NR_035442	100316683		NR_035442	ENSMUSG00000084651	Mir1904	Mirn1904|mmu-mir-1904	microRNA 1904	ncRNA
1104	chr2	45089602	45089828	+	0	NA	intron (NM_001355289, intron 3 of 10)	intron (NM_001355289, intron 3 of 10)	20562	NM_001289521	24136	Mm.440702	NM_015753	ENSMUSG00000026872	Zeb2	9130203F04Rik|D130016B08Rik|SIP1|Zfhx1b|Zfx1b|Zfxh1b	zinc finger E-box binding homeobox 2	protein-coding
11420	chr8	31720550	31721109	+	0	NA	Intergenic	Intergenic	198014	NM_001364428	211323	Mm.153432	NM_178591	ENSMUSG00000062991	Nrg1	6030402G23Rik|ARIA|D230005F13Rik|GGF|GGFII|HRG|HRGalpha|Hgl|NDF|SMDF	neuregulin 1	protein-coding
8497	chr18	22186343	22186581	+	0	NA	Intergenic	B3|SINE|B2	-15066	NM_027616	70950	Mm.235716	NM_027616	ENSMUSG00000024306	Ccdc178	4921528I01Rik	coiled coil domain containing 178	protein-coding
8859	chr9	119318856	119319119	+	0	NA	intron (NR_045693, intron 1 of 18)	L1MB7|LINE|L1	3440	NR_045693	108737	Mm.293565	NM_133985	ENSMUSG00000036737	Oxsr1	2210022N24Rik|2810422B09Rik|AI462649|AW209236|Osr1|mKIAA1101	oxidative-stress responsive 1	protein-coding
8595	chr3	144110337	144110663	+	0	NA	Intergenic	Intergenic	91832	NM_001161770	16911	Mm.29187	NM_010723	ENSMUSG00000028266	Lmo4	A730077C12Rik|Crp3|Etohi4	LIM domain only 4	protein-coding
6798	chr5	38209080	38209447	+	0	NA	intron (NR_153116, intron 2 of 5)	intron (NR_153116, intron 2 of 5)	11191	NR_153116	75079	Mm.258741	NM_029162	ENSMUSG00000029127	Zbtb49	4930518A03Rik|Zfp509|Znf509	zinc finger and BTB domain containing 49	protein-coding
3894	chr16	34066867	34067120	+	0	NA	intron (NM_177357, intron 34 of 59)	intron (NM_177357, intron 34 of 59)	-99955	NM_009471	22247	Mm.13145	NM_009471	ENSMUSG00000022814	Umps	1700095D23Rik|AA408257|AL033308|BB164745	uridine monophosphate synthetase	protein-coding
359	chr12	16053014	16053243	+	0	NA	Intergenic	Intergenic	-236343	NM_144551	217410	Mm.491136	NM_144551	ENSMUSG00000020601	Trib2	AW319517|TRB-2|TRB2	tribbles pseudokinase 2	protein-coding
2098	chr15	82108830	82109068	+	0	NA	intron (NM_028897, intron 21 of 30)	MLT1A0|LTR|ERVL-MaLR	-18973	NM_172428	76457	Mm.440373	NM_172428	ENSMUSG00000068114	Ccdc134	2310042L06Rik|AW208859	coiled-coil domain containing 134	protein-coding
5955	chr8	73079619	73079847	+	0	NA	intron (NM_001317391, intron 6 of 15)	MIR|SINE|MIR	63221	NR_039551	100628574		NR_039551	ENSMUSG00000093140	Mir28b	mmu-mir-28b	microRNA 28b	ncRNA
3017	chr14	27602217	27602611	+	0	NA	Intergenic	Intergenic	-19993	NM_001347497	238988	Mm.318004	NM_177814	ENSMUSG00000040640	Erc2	6430531D06|CAST|CAST1/ERC2|D14Ertd171e|ELKS2alpha	ELKS/RAB6-interacting/CAST family member 2	protein-coding
767	chr5	100860617	100861172	+	0	NA	intron (NM_172715, intron 3 of 12)	intron (NM_172715, intron 3 of 12)	14665	NM_172715	231510	Mm.271911	NM_172715	ENSMUSG00000029314	Gpat3	1-AGPAT|1-AGPAT 9|4933407I02Rik|4933408F15|A230097K15Rik|Agpat9|GPAT-3|mGPAT3	glycerol-3-phosphate acyltransferase 3	protein-coding
2137	chr5	143523039	143523195	+	0	NA	intron (NM_009007, intron 1 of 5)	intron (NM_009007, intron 1 of 5)	4876	NM_009007	19353	Mm.292510	NM_009007	ENSMUSG00000001847	Rac1	AL023026|D5Ertd559e	Rac family small GTPase 1	protein-coding
8662	chr11	58249719	58249947	+	0	NA	Intergenic	Intergenic	34856	NM_019440	54396	Mm.458517	NM_019440	ENSMUSG00000069874	Irgm2	AI481100|GTPI|Ifggd2|Iigp2	immunity-related GTPase family M member 2	protein-coding
8937	chr5	3937669	3938151	+	0	NA	intron (NM_194462, intron 1 of 47)	B3|SINE|B2	9724	NM_194462	100986	Mm.46044	NM_194462	ENSMUSG00000040407	Akap9	5730481H23Rik|AKAP-9|AKAP450|AW545847|C79026|G1-448-15|PRKA9|mKIAA0803|mei2-5|repro12	A kinase (PRKA) anchor protein (yotiao) 9	protein-coding
9216	chr11	21688427	21688879	+	0	NA	intron (NM_001364768, intron 5 of 16)	intron (NM_001364768, intron 5 of 16)	116372	NM_145425	216560	Mm.138090	NM_145425	ENSMUSG00000020319	Wdpcp	AV249152|Frtz|homolog-13	WD repeat containing planar cell polarity effector	protein-coding
9271	chr11	47304660	47305494	+	0	NA	intron (NM_011891, intron 2 of 7)	intron (NM_011891, intron 2 of 7)	74248	NM_011891	24052	Mm.34175	NM_011891	ENSMUSG00000020354	Sgcd	35DAG|A530047J11Rik|AI504364|AW547581|SG-delta|delta-SG	sarcoglycan, delta (dystrophin-associated glycoprotein)	protein-coding
1356	chr1	136698483	136698895	+	0	NA	intron (NR_037986, intron 1 of 4)	PB1D7|SINE|Alu	2478	NR_037986	100503474	Mm.428276	NR_037986		Platr22	Gm16880	pluripotency associated transcript 22	ncRNA
10052	chr15	36045687	36046271	+	0	NA	intron (NM_001195748, intron 19 of 27)	intron (NM_001195748, intron 19 of 27)	94421	NM_001195748	626596	Mm.321798	NM_001195748	ENSMUSG00000037627	Rgs22	-	regulator of G-protein signalling 22	protein-coding
3791	chr16	93238219	93238715	+	0	NA	Intergenic	Intergenic	114722	NR_040486	69857	Mm.81192	NR_040486	ENSMUSG00000100277	1810053B23Rik	1810008L18Rik|1810056K14Rik	RIKEN cDNA 1810053B23 gene	ncRNA
5478	chr8	23407579	23407722	+	0	NA	Intergenic	Lx8|LINE|L1	-3852	NM_013834	20377	Mm.281691	NM_013834	ENSMUSG00000031548	Sfrp1	2210415K03Rik|AW011917|AW107218|AW742929|sFRP-1	secreted frizzled-related protein 1	protein-coding
725	chrX	147435092	147435251	+	0	NA	Intergenic	B4A|SINE|B4	-5979	NM_001306059	16165	Mm.368330	NM_008356	ENSMUSG00000031289	Il13ra2	CD213a2|IL-13R-alpha-2	interleukin 13 receptor, alpha 2	protein-coding
10199	chr11	97025002	97025328	+	0	NA	TTS (NM_031183)	TTS (NM_031183)	1253	NR_133649	100127433	Mm.156282	NR_133649	ENSMUSG00000087067	Gm11532	Sp6os	predicted gene 11532	ncRNA
6494	chr2	84733146	84733494	+	0	NA	promoter-TSS (NM_001005342)	promoter-TSS (NM_001005342)	-884	NM_001005342	241525	Mm.486398	NM_001005342	ENSMUSG00000034059	Ypel4	-	yippee like 4	protein-coding
5993	chr5	66046297	66046760	+	0	NA	intron (NM_178446, intron 2 of 6)	intron (NM_178446, intron 2 of 6)	-42243	NR_027961	231253	Mm.436542	NM_177679	ENSMUSG00000054598	9130230L23Rik	-	RIKEN cDNA 9130230L23 gene	ncRNA
2398	chr17	89413497	89413802	+	0	NA	Intergenic	ERVB4_1B-I_MM-int|LTR|ERVK	34408	NR_045952	100043904	Mm.396198	NR_045952	ENSMUSG00000117524	Gm4719	-	predicted gene 4719	ncRNA
5393	chr8	67285661	67286118	+	0	NA	Intergenic	L1MB8|LINE|L1	-205079	NM_008673	17960	Mm.14125	NM_008673	ENSMUSG00000025588	Nat1	Nat-1	N-acetyl transferase 1	protein-coding
2119	chr10	51521318	51522038	+	0	NA	Intergenic	SSU-rRNA_Hsa|rRNA|rRNA	30780	NM_013532	14728	Mm.34408	NM_013532	ENSMUSG00000062593	Lilrb4a	CD85K|Gp49b|HM18|ILT3|LIR-5|Lilrb4|gp49	leukocyte immunoglobulin-like receptor, subfamily B, member 4A	protein-coding
4197	chr9	41945031	41945324	+	0	NA	Intergenic	Intergenic	132036	NM_001357261	20660	Mm.121920	NM_011436	ENSMUSG00000049313	Sorl1	2900010L19Rik|AI596264|AW261561|LR11|SorLA|gp250|mSorLA	sortilin-related receptor, LDLR class A repeats-containing	protein-coding
10711	chr14	36962408	36962756	+	0	NA	intron (NM_027045, intron 1 of 10)	intron (NM_027045, intron 1 of 10)	6182	NM_027045	72972	Mm.27621	NM_027045	ENSMUSG00000058690	Ccser2	1700012P13Rik|2900054P12Rik|AI035535|AW108503|Fam190b|Gcap14	coiled-coil serine rich 2	protein-coding
1726	chr16	15031655	15032012	+	0	NA	Intergenic	L1MB7|LINE|L1	125187	NM_025769	66793	Mm.100270	NM_025769	ENSMUSG00000068617	Efcab1	4930449A16Rik|5430404L10Rik	EF-hand calcium binding domain 1	protein-coding
8968	chr6	65969347	65969708	+	0	NA	Intergenic	Intergenic	16956	NM_001161773	67653	Mm.389756	NM_001161773	ENSMUSG00000036463	4930544G11Rik	-	RIKEN cDNA 4930544G11 gene	protein-coding
5913	chr2	65802760	65803056	+	0	NA	Intergenic	Intergenic	-42859	NM_178634	77771	Mm.102025	NM_153409	ENSMUSG00000044647	Csrnp3	A330102K23Rik|CSRNP-3|Csnrp3|Mbu1|taip-2	cysteine-serine-rich nuclear protein 3	protein-coding
2207	chr16	23136655	23137040	+	0	NA	Intergenic	Intergenic	-9117	NM_145480	106344	Mm.386835	NM_145480	ENSMUSG00000022881	Rfc4	A1|AI894123|AU040575|RFC37	replication factor C (activator 1) 4	protein-coding
5893	chr19	10380021	10380385	+	0	NA	Intergenic	Intergenic	-8887	NM_018801	54525	Mm.182654	NM_018801	ENSMUSG00000024743	Syt7	AI851541|B230112P13Rik	synaptotagmin VII	protein-coding
259	chr12	105546080	105546268	+	0	NA	Intergenic	Intergenic	-16998	NM_009747	12062	Mm.390475	NM_009747	ENSMUSG00000021070	Bdkrb2	B(2)|B2|B2R|BK-2|BK2|BK2R|BKR2|BRB2	bradykinin receptor, beta 2	protein-coding
10656	chr17	29447366	29447678	+	0	NA	Intergenic	L2|LINE|L2	-43263	NM_008842	18712	Mm.328931	NM_008842	ENSMUSG00000024014	Pim1	Pim-1	proviral integration site 1	protein-coding
4259	chr6	82750974	82751132	+	0	NA	intron (NM_013820, intron 2 of 17)	intron (NM_013820, intron 2 of 17)	23401	NM_013820	15277	Mm.255848	NM_013820	ENSMUSG00000000628	Hk2	AI642394|HKII	hexokinase 2	protein-coding
11399	chr8	15731314	15731741	+	0	NA	Intergenic	Intergenic	437311	NR_037214	100526464		NR_037214	ENSMUSG00000093142	Mir3106	mir-3106|mmu-mir-3106	microRNA 3106	ncRNA
6591	chr9	31241251	31241525	+	0	NA	Intergenic	Intergenic	-29540	NM_001102456	11804	Mm.19133	NM_009691	ENSMUSG00000031996	Aplp2	AI790698|APLP-2|CDEBP	amyloid beta (A4) precursor-like protein 2	protein-coding
2221	chr4	16160049	16160334	+	0	NA	intron (NR_138102, intron 1 of 11)	intron (NR_138102, intron 1 of 11)	3452	NR_138102	192656	Mm.112765	NM_138952	ENSMUSG00000041135	Ripk2	2210420D18Rik|CARD3|CARDIAK|CCK|D4Bwg0615e|RICK|RIP2	receptor (TNFRSF)-interacting serine-threonine kinase 2	protein-coding
4004	chr2	32653810	32654189	+	0	NA	intron (NM_001146348, intron 1 of 14)	intron (NM_001146348, intron 1 of 14)	1670	NR_035479	100316776		NR_035479	ENSMUSG00000093336	Mir1954	mmu-mir-1954	microRNA 1954	ncRNA
3297	chr15	83293636	83293924	+	0	NA	Intergenic	MTD|LTR|ERVL-MaLR	-42051	NM_001370647	239559	Mm.323805	NM_001004150	ENSMUSG00000047878	A4galt	-	alpha 1,4-galactosyltransferase	protein-coding
10223	chr6	34956351	34956575	+	0	NA	intron (NM_001025573, intron 4 of 7)	intron (NM_001025573, intron 4 of 7)	21536	NM_001025573	243753	Mm.440221	NM_001025573	ENSMUSG00000029847	Slc23a4	2010107G12Rik|Gm468	solute carrier family 23 member 4	protein-coding
3678	chr3	121531331	121531654	+	0	NA	intron (NM_145394, intron 2 of 14)	intron (NM_145394, intron 2 of 14)	852	NM_145394	213603	Mm.33062	NM_145394	ENSMUSG00000039865	Slc44a3	BC010552	solute carrier family 44, member 3	protein-coding
6410	chr10	70799223	70799664	+	0	NA	Intergenic	Intergenic	-143480	NR_045292	319646	Mm.483039	NR_045291	ENSMUSG00000037747	D630013N20Rik	-	RIKEN cDNA D630013N20 gene	ncRNA
6961	chr8	106997084	106997686	+	0	NA	intron (NM_001368316, intron 4 of 5)	(TG)n|Simple_repeat|Simple_repeat	-33884	NM_126165	116733	Mm.236004	NM_126165	ENSMUSG00000031913	Vps4a	4930589C15Rik|AI325971|AW553189	vacuolar protein sorting 4A	protein-coding
7926	chr3	41235697	41235914	+	0	NA	Intergenic	Intergenic	-152759	NM_027558	70804	Mm.40321	NM_027558	ENSMUSG00000049940	Pgrmc2	4631434O19Rik|5730409G06Rik|DG6|PMBP	progesterone receptor membrane component 2	protein-coding
8702	chr8	123692202	123692529	+	0	NA	Intergenic	Intergenic	38436	NM_133955	69581	Mm.168257	NM_133955	ENSMUSG00000039960	Rhou	2310026M05Rik|AI182090|Arhu|CDC42L1|G28K|WRCH-1|WRCH1|mG28K	ras homolog family member U	protein-coding
1170	chr15	63165674	63165918	+	0	NA	Intergenic	Intergenic	313812	NR_045279	432958	Mm.255105	NR_045279	ENSMUSG00000115520	Gm20740	-	predicted gene, 20740	ncRNA
9896	chr5	140388021	140388340	+	0	NA	intron (NM_172277, intron 1 of 10)	intron (NM_172277, intron 1 of 10)	1128	NM_172277	231834	Mm.27098	NM_172277	ENSMUSG00000029560	Snx8	B130023O14Rik	sorting nexin 8	protein-coding
2792	chr18	23194309	23194582	+	0	NA	Intergenic	L2|LINE|L2	-23151	NR_110491	665797	Mm.328158	NR_110491		Gm7788	EG665797	glyceraldehyde-3-phosphate dehydrogenase pseudogene	pseudo
8000	chr8	91780747	91780992	+	0	NA	Intergenic	L1M4|LINE|L1	20785	NM_008393	16373	Mm.238044	NM_008393	ENSMUSG00000031734	Irx3	AI894186	Iroquois related homeobox 3	protein-coding
9518	chr2	179920089	179920386	+	0	NA	intron (NM_001081092, intron 14 of 14)	intron (NM_001081092, intron 14 of 14)	56409	NM_001081092	228980	Mm.235542	NM_001081092	ENSMUSG00000039117	Taf4	135kDa|AI450312|TAFII130|TAFII135|Taf2c1|Taf4a	TATA-box binding protein associated factor 4	protein-coding
7380	chr19	26213516	26214004	+	0	NA	Intergenic	MLT1F2|LTR|ERVL-MaLR	-391400	NM_011416	67155	Mm.491146	NM_011416	ENSMUSG00000024921	Smarca2	2610209L14Rik|SNF2alpha|Snf2l2|brahma|brm	SWI/SNF related, matrix associated, actin dependent regulator of chromatin, subfamily a, member 2	protein-coding
5887	chr5	67393935	67394318	+	0	NA	3' UTR (NM_001164806, exon 5 of 5)	3' UTR (NM_001164806, exon 5 of 5)	33673	NM_001164806	666938	Mm.101339	NM_001164806	ENSMUSG00000092060	Bend4	D330027G24Rik|EG666938	BEN domain containing 4	protein-coding
7238	chr1	183913954	183914639	+	0	NA	Intergenic	Intergenic	119702	NM_028516	73363	Mm.50115	NM_028516	ENSMUSG00000044854	1700056E22Rik	-	RIKEN cDNA 1700056E22 gene	protein-coding
3384	chr1	50980177	50980620	+	0	NA	intron (NM_019790, intron 4 of 9)	intron (NM_019790, intron 4 of 9)	52875	NM_019790	56363	Mm.245154	NM_019790	ENSMUSG00000026109	Tmeff2	4832418D20Rik|7630402F16Rik|TR-2	transmembrane protein with EGF-like and two follistatin-like domains 2	protein-coding
4220	chr12	75560947	75561302	+	0	NA	intron (NM_012024, intron 2 of 13)	Lx8|LINE|L1	35108	NM_012024	26932	Mm.259626	NM_012024	ENSMUSG00000021051	Ppp2r5e	4633401M22Rik|B56beta	protein phosphatase 2, regulatory subunit B', epsilon	protein-coding
1520	chr7	82038864	82039474	+	0	NA	Intergenic	Intergenic	-31218	NR_045744	434205	Mm.333986	NR_045744	ENSMUSG00000109145	Gm20744	-	predicted gene, 20744	ncRNA
2813	chr17	6131129	6131494	+	0	NA	intron (NM_001103181, intron 1 of 13)	MIRb|SINE|MIR	-6837	NM_054040	68842	Mm.449307	NM_054040	ENSMUSG00000034377	Tulp4	1110057P05Rik|2210038L17Rik|Tusp	tubby like protein 4	protein-coding
9981	chr18	12131372	12131620	+	0	NA	intron (NM_024182, intron 1 of 12)	intron (NM_024182, intron 1 of 12)	2646	NM_024182	66878	Mm.28551	NM_024182	ENSMUSG00000024404	Riok3	1200013N13Rik|D18Ertd331e|E130306C24Rik|Sudd	RIO kinase 3	protein-coding
4363	chr12	14995021	14995303	+	0	NA	Intergenic	ORR1D2|LTR|ERVL-MaLR	55227	NR_045960	73972	Mm.107680	NR_045960	ENSMUSG00000113644	4930448C13Rik	-	RIKEN cDNA 4930448C13 gene	ncRNA
5563	chr6	129540526	129540809	+	0	NA	intron (NM_020590, intron 3 of 3)	Lx8|LINE|L1	-7383	NR_045270	100504641	Mm.398286	NR_045270	ENSMUSG00000097675	1700101I11Rik	-	RIKEN cDNA 1700101I11 gene	ncRNA
1453	chr5	40639474	40639620	+	0	NA	Intergenic	Intergenic	-994916	NM_010474	15476	Mm.12559	NM_010474	ENSMUSG00000051022	Hs3st1	3-Ost|D5Wsu110e|Hsg3ost	heparan sulfate (glucosamine) 3-O-sulfotransferase 1	protein-coding
463	chr1	152540356	152540962	+	0	NA	intron (NM_001346118, intron 10 of 18)	intron (NM_001346118, intron 10 of 18)	84558	NM_016846	19731	Mm.245270	NM_016846	ENSMUSG00000026482	Rgl1	Rgl|mKIAA0959	ral guanine nucleotide dissociation stimulator,-like 1	protein-coding
10027	chr3	116024235	116024914	+	0	NA	intron (NM_001163515, intron 2 of 3)	intron (NM_001163515, intron 2 of 3)	16277	NM_001163514	58193	Mm.41739	NM_021388	ENSMUSG00000027963	Extl2	3000001D04Rik|AW146439	exostoses (multiple)-like 2	protein-coding
7083	chr11	119789351	119789533	+	0	NA	intron (NM_001306081, intron 7 of 32)	intron (NM_001306081, intron 7 of 32)	44923	NR_045312	319454	Mm.442144	NR_045312	ENSMUSG00000085081	Rptoros	A430071A18Rik	regulatory associated protein of MTOR, complex 1, opposite strand	ncRNA
644	chr16	19969577	19969856	+	0	NA	intron (NM_183390, intron 1 of 6)	intron (NM_183390, intron 1 of 6)	13333	NM_183390	239743	Mm.86699	NM_183390	ENSMUSG00000043008	Klhl6	-	kelch-like 6	protein-coding
2632	chr11	7417460	7417666	+	0	NA	Intergenic	Intergenic	-203640	NM_008343	16009	Mm.29254	NM_008343	ENSMUSG00000020427	Igfbp3	AI649005|IGFBP-3|IGgfbp3	insulin-like growth factor binding protein 3	protein-coding
4823	chr13	52279828	52280009	+	0	NA	Intergenic	RMER19C|LTR|ERVK	183177	NR_045061	74050	Mm.84860	NR_045061	ENSMUSG00000113211	4921525O09Rik	-	RIKEN cDNA 4921525O09 gene	ncRNA
2720	chr18	22176793	22177111	+	0	NA	Intergenic	Intergenic	-5556	NM_027616	70950	Mm.235716	NM_027616	ENSMUSG00000024306	Ccdc178	4921528I01Rik	coiled coil domain containing 178	protein-coding
2487	chr5	16447078	16447256	+	0	NA	Intergenic	Charlie24|DNA|hAT-Charlie	-106328	NM_001289460	15234	Mm.267078	NM_010427	ENSMUSG00000028864	Hgf	C230052L06Rik|HGF/SF|NK1|NK2|SF|SF/HGF	hepatocyte growth factor	protein-coding
2504	chr11	70307702	70307846	+	0	NA	Intergenic	Intergenic	14756	NM_145684	11685	Mm.274093	NM_145684	ENSMUSG00000018907	Alox12e	12-LOX|8-LOX|AW259591|Alox12-ps1|Alox12-ps2|Aloxe|e-LOX1	arachidonate lipoxygenase, epidermal	protein-coding
6076	chr19	44380196	44380565	+	0	NA	Intergenic	Intergenic	27329	NM_009127	20249	Mm.267377	NM_009127	ENSMUSG00000037071	Scd1	AA589638|AI265570|Scd|Scd-1|ab	stearoyl-Coenzyme A desaturase 1	protein-coding
2783	chr1	78586995	78587268	+	0	NA	Intergenic	B1F2|SINE|Alu	-70694	NM_001001981	195434	Mm.276016	NM_001001981	ENSMUSG00000079470	Utp14b	4932411L21Rik|jsd	UTP14B small subunit processome component	protein-coding
6485	chr16	34984264	34984975	+	0	NA	intron (NM_139300, intron 27 of 31)	intron (NM_139300, intron 27 of 31)	-25625	NR_045723	278725	Mm.436927	NR_045722	ENSMUSG00000116665	E130310I04Rik	A930019C19Rik	RIKEN cDNA E130310I04 gene	ncRNA
7494	chr10	44808925	44809231	+	0	NA	Intergenic	RMER16-int|LTR|ERVK	-258138	NM_011156	19072	Mm.37294	NM_011156	ENSMUSG00000019849	Prep	AI047692|AI450383|D10Wsu136e|PE|PEP|Pop	prolyl endopeptidase	protein-coding
9270	chr5	77252515	77252835	+	0	NA	Intergenic	Lx8|LINE|L1	-12819	NM_011263	19712	Mm.28840	NM_011263	ENSMUSG00000029249	Rest	2610008J04Rik|AA407358|NRSF|REST4	RE1-silencing transcription factor	protein-coding
617	chr11	115692057	115692401	+	0	NA	intron (NM_008163, intron 2 of 5)	intron (NM_008163, intron 2 of 5)	7305	NM_001313937	14784	Mm.439649	NM_008163	ENSMUSG00000059923	Grb2	AA408164|Ash	growth factor receptor bound protein 2	protein-coding
10821	chr11	22383589	22384239	+	0	NA	Intergenic	Intergenic	-97119	NM_153078	216565	Mm.491265	NM_153078	ENSMUSG00000042302	Ehbp1	AF424697|Flj21950|NACSIN	EH domain binding protein 1	protein-coding
1940	chr1	131447027	131447250	+	0	NA	intron (NM_001081011, intron 2 of 22)	intron (NM_001081011, intron 2 of 22)	80223	NM_001081011	14270	Mm.276259	NM_019520	ENSMUSG00000026425	Srgap2	9930124L22Rik|AI448945|FBP2|Fnbp2|srGAP3	SLIT-ROBO Rho GTPase activating protein 2	protein-coding
5520	chr1	131042758	131042998	+	0	NA	Intergenic	Intergenic	23033	NM_010548	16153	Mm.874	NM_010548	ENSMUSG00000016529	Il10	CSIF|Il-10	interleukin 10	protein-coding
10150	chr14	63893447	63893860	+	0	NA	intron (NM_028228, intron 6 of 6)	intron (NM_028228, intron 6 of 6)	33341	NM_028228	72400	Mm.379214	NM_028228	ENSMUSG00000021958	Pinx1	2210403I16Rik|2610028A01Rik|67-11-3|AU024023|LPTS|LPTS1	PIN2/TERF1 interacting, telomerase inhibitor 1	protein-coding
4096	chr2	102986938	102987519	+	0	NA	Intergenic	Intergenic	-85563	NM_009851	12505	Mm.423621	NM_009851	ENSMUSG00000005087	Cd44	AU023126|AW121933|AW146109|HERMES|Ly-24|Pgp-1	CD44 antigen	protein-coding
11425	chr1	182283239	182283588	+	0	NA	promoter-TSS (NM_007853)	promoter-TSS (NM_007853)	-612	NM_007853	13244	Mm.29648	NM_007853	ENSMUSG00000038633	Degs1	AA536663|Degs|Des1|Mdes	delta(4)-desaturase, sphingolipid 1	protein-coding
2218	chr1	107503405	107503587	+	0	NA	Intergenic	Lx8|LINE|L1	-7927	NM_001174170	18788	Mm.271870	NM_011111	ENSMUSG00000062345	Serpinb2	PAI-2|Planh2|ovalbumin	serine (or cysteine) peptidase inhibitor, clade B, member 2	protein-coding
2068	chr4	122920395	122920646	+	0	NA	Intergenic	Intergenic	-34444	NM_001358036	12331	Mm.8687	NM_007598	ENSMUSG00000028656	Cap1	-	CAP, adenylate cyclase-associated protein 1 (yeast)	protein-coding
11243	chr5	52630257	52630520	+	0	NA	Intergenic	Intergenic	-11377	NR_045738	211001	Mm.261581	NR_045738	ENSMUSG00000052295	8030423F21Rik	-	RIKEN cDNA 8030423F21 gene	ncRNA
3244	chr1	55666367	55666641	+	0	NA	intron (NM_001114663, intron 1 of 5)	intron (NM_001114663, intron 1 of 5)	260558	NM_001114663	227120	Mm.194183	NM_001114663	ENSMUSG00000038349	Plcl1	C230017K02Rik|PLC-L|PLC-L1|PLCE|PLCL|PLDL1|PRIP|PRIP-1	phospholipase C-like 1	protein-coding
9064	chr2	105174241	105174620	+	0	NA	TTS (NM_144783)	TTS (NM_144783)	47901	NM_144783	22431	Mm.389339	NM_144783	ENSMUSG00000016458	Wt1	D630046I19Rik|Wt-1	Wilms tumor 1 homolog	protein-coding
1369	chr7	113084968	113085439	+	0	NA	Intergenic	Intergenic	56812	NR_045978	75239	Mm.381688	NR_045978	ENSMUSG00000110009	4930543E12Rik	4930545H14Rik	RIKEN cDNA 4930543E12 gene	ncRNA
8342	chr4	117071186	117071549	+	0	NA	3' UTR (NM_175135, exon 10 of 10)	3' UTR (NM_175135, exon 10 of 10)	-24689	NM_001312903	19207	Mm.287037	NM_008958	ENSMUSG00000028681	Ptch2	ptc2	patched 2	protein-coding
3617	chr1	93691912	93692296	+	0	NA	intron (NM_016778, intron 3 of 4)	intron (NM_016778, intron 3 of 4)	6529	NM_016778	51800	Mm.3295	NM_016778	ENSMUSG00000026278	Bok	matador|mtd	BCL2-related ovarian killer	protein-coding
6574	chr11	118152983	118153465	+	0	NA	Intergenic	MLT1B|LTR|ERVL-MaLR	-24005	NM_001167746	69926	Mm.473893	NM_001167746	ENSMUSG00000033987	Dnah17	2810003K23Rik|Dnahc17|Dnahcl1|Gm1178|mKIAA3028	dynein, axonemal, heavy chain 17	protein-coding
1483	chr5	122710669	122710973	+	0	NA	intron (NM_001310720, intron 1 of 10)	intron (NM_001310720, intron 1 of 10)	3277	NM_011026	18438	Mm.290884	NM_011026	ENSMUSG00000029470	P2rx4	AI504491|AW555605|D5Ertd444e|P2X4	purinergic receptor P2X, ligand-gated ion channel 4	protein-coding
7806	chr2	132084914	132085303	+	0	NA	intron (NM_001355430, intron 5 of 15)	intron (NM_001355430, intron 5 of 15)	-54784	NM_001362866	215653	Mm.204737	NM_175445	ENSMUSG00000027339	Rassf2	3830431H01Rik|9030412M04Rik|AI852669|AW495050	Ras association (RalGDS/AF-6) domain family member 2	protein-coding
3498	chr2	3621646	3621928	+	0	NA	Intergenic	RMER15|LTR|ERVL	-91671	NM_025626	66540	Mm.277864	NM_025626	ENSMUSG00000026655	Fam107b	3110001A13Rik|AA589595|AA959793|AI132312	family with sequence similarity 107, member B	protein-coding
2204	chr4	150922429	150922660	+	0	NA	intron (NM_001077508, intron 1 of 6)	MLTR18D_MM|LTR|ERVK	2389	NM_001077508	21942	Mm.244187	NM_011612	ENSMUSG00000028965	Tnfrsf9	4-1BB|A930040I11Rik|AA408498|AI325004|CDw137|Cd137|ILA|Ly63	tumor necrosis factor receptor superfamily, member 9	protein-coding
5194	chr5	102858127	102858330	+	0	NA	intron (NM_001346585, intron 1 of 6)	L1MA6|LINE|L1	13221	NM_001346585	231532	Mm.440191	NM_029270	ENSMUSG00000057315	Arhgap24	0610025G21Rik	Rho GTPase activating protein 24	protein-coding
5988	chr18	42795209	42795506	+	0	NA	intron (NM_028392, intron 1 of 8)	intron (NM_028392, intron 1 of 8)	104149	NR_073583	72930	Mm.26134	NM_027531	ENSMUSG00000024500	Ppp2r2b	2900026H06Rik|6330404L05Rik|E130009M08Rik|PP2A-PR55B|PR55-BETA|SCA12	protein phosphatase 2, regulatory subunit B, beta	protein-coding
5331	chr5	12437221	12437618	+	0	NA	intron (NM_028882, intron 1 of 17)	Lx10|LINE|L1	54253	NM_028882	108151	Mm.89313	NM_028882	ENSMUSG00000040254	Sema3d	4631426B19Rik	sema domain, immunoglobulin domain (Ig), short basic domain, secreted, (semaphorin) 3D	protein-coding
8855	chr10	95371951	95372312	+	0	NA	Intergenic	Intergenic	35855	NR_045337	69629	Mm.250542	NR_045337	ENSMUSG00000100550	2310039L15Rik	A53T-syn|G2-3|PrPsynA53T|Tg(Prnp-SNCA*A53T)23Mkle	RIKEN cDNA 2310039L15 gene	ncRNA
[truncated: 9,745 more rows]

## Sheet: Sheet 2
Table S6. List of NFKB1 DNA-binding sites (and associated genes) upon 48-hour Il1a + Osm treatment from CUT&RUN sequencing data. Related to Supplementary Figure 6g.
[truncated: 8,833 more rows]

[truncated: 1 more sheets: Sheet 3]
