# Supplementary material for: Basal-to-inflammatory transition and tumor resistance via crosstalk with a pro-inflammatory stromal niche
Source: Nat Commun. 2024 Sep 17;15:8134. doi: 10.1038/s41467-024-52394-3 (PMC11408617; doi:10.1038/s41467-024-52394-3)
Supplement: Supplementary file 10 — Supplementary Dataset 7 [file 41467_2024_52394_MOESM10_ESM.xlsx]

## Sheet: IDR_NFKB1_RNA_UP_genes_sorted
Table S7. List of upregulated genes associated with NFKB1 DNA-binding sites in mouse BCC tumor cell line ASZ-001 upon 48-hour Il1a + Osm treatment against control. Related to Supplementary figure 6h.
	Row.names	baseMean	log2FoldChange	lfcSE	stat	pvalue	padj	row.names	chr	start	end	strand	length	copies	annotation	gene_name
1	18298	1089.89	9.42395	0.725191	12.9951	1.30E-38	6.07E-37	NM_010927	chr11	78920787	78960226	+	4135	1	Nos2|MAC-NOS|NOS-II|Nos-2|Nos2a|i-NOS|iNOS|-|11 B5|11 46.74 cM|protein-coding	Nos2
2	18412	35.9032	9.25385	1.47893	6.25714	3.92E-10	4.17E-09	NM_001310604	chr5	52533517	52566306	-	6266	1	Lgi2|mKIAA1916|-|5|5 C1|protein-coding	Lgi2
3	14664	625.97	8.96801	0.55235	16.2361	2.80E-59	2.19E-57	NM_008768	chr4	63344556	63348163	+	771	1	Orm1|Agp-1|Agp-2|Orm-1|-|4 B3|4 33.96 cM|protein-coding	Orm1
4	22543	2501.49	8.89107	0.406903	21.8506	7.68E-106	1.35E-103	NM_009778	chr17	57203967	57228136	-	5096	1	C3|AI255234|ASP|HSE-MSF|Plp|-|17 D|17 29.72 cM|protein-coding	C3
5	17534	65.3585	8.84079	1.43184	6.17441	6.64E-10	6.87E-09	NM_007695	chr1	134182404	134190031	+	1677	1	Chil1|AW208766|Brp39|Chi3l1|Gp39|-|1 E4|1 58.15 cM|protein-coding	Chil1
6	11262	2477.54	8.60821	0.28778	29.9125	1.35E-196	5.47E-194	NM_011414	chr2	164354070	164356507	-	870	1	Slpi|ALP|-|2|2 H3|protein-coding	Slpi
7	22022	21.3667	8.2116	1.49882	5.47872	4.28E-08	3.53E-07	NM_008987	chr3	66219887	66225806	+	1917	1	Ptx3|AI607804|TSG-14|-|3 E1|3 30.25 cM|protein-coding	Ptx3
8	23442	5342.94	7.96877	0.227379	35.0462	4.46E-269	3.17E-266	NM_054098	chr5	7960472	7982213	+	3133	1	Steap4|1110021O17Rik|AI481214|Tiarp|Tnfaip9|-|5|5 A1|protein-coding	Steap4
9	2770	38.2401	7.13064	1.4395	4.95354	7.29E-07	5.14E-06	NM_029415	chr5	103605711	103629403	-	2116	1	Slc10a6|8430417G17Rik|C78479|Soat|-|5|5 E5|protein-coding	Slc10a6
10	16133	13.1324	7.05562	1.54884	4.55541	5.23E-06	3.25E-05	NR_033483	chr5	92209895	92215408	-	517	1	U90926|-|-|5|5 E2|ncRNA	U90926
11	11061	127.745	6.55314	0.67038	9.77526	1.44E-22	3.53E-21	NM_007609	chr9	5308849	5336791	+	1432	1	Casp4|CASP-11|CASP-4|Casp11|Caspl|ich-3|-|9 A1|9 2.46 cM|protein-coding	Casp4
12	14162	106.342	6.53736	0.744205	8.78435	1.57E-18	3.08E-17	NM_001311129	chr13	13182716	13191925	+	965	1	Prl2c5|Ghd3|MRP-4|Mrpplf4|PLF-4|-|13|13 A1|protein-coding	Prl2c5
13	2971	465.545	6.15219	0.384925	15.9829	1.68E-57	1.27E-55	NM_007987	chr19	34290659	34327770	+	1475	1	Fas|AI196731|APO1|APT1|CD95|TNFR6|Tnfrsf6|lpr|-|19 C1|19 29.48 cM|protein-coding	Fas
14	24024	5.37716	6.08966	1.64685	3.69775	0.000217517	0.000989022	NM_011475	chr3	92407991	92409271	+	613	1	Sprr2i|-|-|3 F1|3 40.14 cM|protein-coding	Sprr2i
15	21407	281.129	6.08698	0.439977	13.8348	1.57E-43	8.51E-42	NM_007914	chr2	103263433	103303196	-	4376	1	Ehf|9030625L19Rik|AU019492|-|2|2 E2|protein-coding	Ehf
16	10732	22.0281	6.08096	1.47568	4.12078	3.78E-05	0.000200485	NM_011435	chr5	52363804	52369738	+	2041	1	Sod3|AI314465|EC-SOD|-|5 C1|5 27.92 cM|protein-coding	Sod3
17	14652	268.464	5.80223	0.604158	9.60383	7.70E-22	1.82E-20	NM_011333	chr11	82035577	82037452	+	801	1	Ccl2|AI323594|HC11|JE|MCAF|MCP-1|MCP1|SMC-CF|Scya2|Sigje|-|11 C|11 49.82 cM|protein-coding	Ccl2
18	11877	67.5319	5.70845	0.679345	8.40288	4.36E-17	7.77E-16	NR_045009	chr6	128952353	128975029	-	1080	1	Gm15987|-|-|6 F3|6 63.11 cM|ncRNA	Gm15987
19	23596	5.89305	5.55619	1.62735	3.41427	0.000639536	0.00262509	NM_009928	chr4	47208012	47313165	+	5277	1	Col15a1|-|-|4|4 B1|protein-coding	Col15a1
20	1783	227.354	5.45506	0.435664	12.5213	5.71E-36	2.42E-34	NM_001001495	chr6	65590398	65634040	+	3759	1	Tnip3|9030611K07Rik|ABIN-3|LIND|-|6|6 C1|protein-coding	Tnip3
21	15797	1643.96	5.34371	0.166883	32.0208	5.61E-225	2.79E-222	NM_009141	chr5	90759298	90761625	+	1650	1	Cxcl5|AMCF-II|Cxcl6|ENA-78|GCP-2|LIX|Scyb5|Scyb6|-|5 E1|5 44.78 cM|protein-coding	Cxcl5
22	21806	8.65494	5.24331	1.55938	3.36243	0.000772598	0.00310975	NM_007960	chr12	38780082	38868215	+	4292	1	Etv1|ER81|Etsrp81|-|12 A3|12 17.99 cM|protein-coding	Etv1
23	608	865.821	5.23793	0.178456	29.3513	2.30E-189	8.59E-187	NM_011578	chr5	107106567	107289629	-	6071	1	Tgfbr3|1110036H20Rik|AU015626|AW215636|TBRIII|-|5|5 E5|protein-coding	Tgfbr3
24	4362	480.814	5.19299	0.266892	19.4573	2.53E-84	3.15E-82	NM_033601	chr7	19808462	19822755	-	1824	1	Bcl3|AI528691|Bcl-3|-|7 A3|7 9.95 cM|protein-coding	Bcl3
25	5135	23.0674	5.11401	0.925404	5.52624	3.27E-08	2.75E-07	NM_010401	chr10	93488768	93516761	+	2754	1	Hal|Hsd|his|histidase|-|10 C2|10 48.49 cM|protein-coding	Hal
26	5070	770.236	5.10875	0.350259	14.5856	3.47E-48	2.12E-46	NM_007679	chr16	15887286	15889545	+	2257	1	Cebpd|c/EBPdelta|-|16 A2|16 10.09 cM|protein-coding	Cebpd
27	5888	10.4506	4.99039	1.54231	3.23566	0.00121363	0.0046758	NR_003185	chr3	92418087	92419396	+	671	1	Sprr2j-ps|Sprr2j|-|3 F1|3 40.14 cM|pseudo	Sprr2j-ps
28	20331	3028.96	4.98197	0.128178	38.8675	0	0	NM_008176	chr5	90891245	90893115	+	943	1	Cxcl1|Fsp|Gro1|KC|Mgsa|N51|Scyb1|gro|-|5 E1|5 44.78 cM|protein-coding	Cxcl1
29	8341	143.83	4.96222	0.618562	8.02218	1.04E-15	1.71E-14	NM_009890	chr19	34473784	34475148	-	1362	1	Ch25h|AI462618|m25OH|-|19|19 C1|protein-coding	Ch25h
30	11857	555.548	4.91001	0.179457	27.3604	8.12E-165	2.33E-162	NM_008939	chr3	123446913	123506602	+	2594	1	Prss12|Bssp-3|motopsin|-|3|3 G1|protein-coding	Prss12
31	11528	2.90043	4.8988	1.82254	2.68789	0.0071905	0.0224474	NM_007532	chr6	144993835	145076157	-	7839	1	Bcat1|BCATc|Eca39|-|6 G3|6 77.27 cM|protein-coding	Bcat1
32	856	4.0158	4.74892	1.71819	2.76391	0.00571125	0.0184541	NM_001034885	chr17	28858411	28890308	+	4471	1	Pnpla1|-|-|17|17 A3.3|protein-coding	Pnpla1
33	24173	3.4199	4.74343	1.76296	2.69061	0.00713213	0.0223025	NM_028824	chr5	103648587	103655724	-	932	1	1700016H13Rik|-|-|5|5 E5|protein-coding	1700016H13Rik
34	2192	8.47033	4.70022	1.55587	3.02095	0.00251985	0.0089726	NM_031168	chr5	30013114	30019975	+	1134	1	Il6|Il-6|-|5 B1|5 15.7 cM|protein-coding	Il6
35	5965	8667.96	4.65443	0.0914266	50.9089	0	0	NM_007707	chr11	117966087	117969366	-	2720	1	Socs3|Cis3|Cish3|EF-10|Ef10|SSI-3|Ssi3|-|11|11 E2|protein-coding	Socs3
36	22725	12.0963	4.59268	1.51902	3.02344	0.00249918	0.00890113	NM_001113379	chr7	98494222	98501830	+	3812	1	Lrrc32|AI426318|D11S833Eh|D7H11S833E|EG434215|Garp|-|7 E1|7 53.86 cM|protein-coding	Lrrc32
37	20671	2.27727	4.57053	2.00989	2.27401	0.0229651	0.0600914	NR_040519	chr6	144672868	144693832	+	901	1	Sox5os3|4933425H06Rik|-|6|6 G3|ncRNA	Sox5os3
38	1602	264.946	4.43498	0.280319	15.8212	2.22E-56	1.63E-54	NR_104342	chr19	58235581	58455398	-	4738	1	Gfra1|AU042498|-|19 D2|19 54.18 cM|protein-coding	Gfra1
39	5900	440.31	4.38121	0.186104	23.5417	1.53E-122	3.30E-120	NM_021400	chr1	150449412	150466165	-	4263	1	Prg4|CACP|DOL54|JCAP|MSF|SZP|lubricin|-|1|1 G1|protein-coding	Prg4
40	2980	3.70552	4.38096	1.74634	2.50865	0.0121194	0.0350176	NM_023718	chr6	142085768	142186149	-	2787	1	Slco1a6|4930422F19Rik|AI790453|Oatp-5|Oatp5|Slc21a13|-|6|6 G2|protein-coding	Slco1a6
41	21285	1.9265	4.36372	1.99378	2.18866	0.0286213	0.0722717	NM_027340	chr19	34067358	34084918	+	1490	1	Lipn|2210418G03Rik|Lipl4|-|19|19 C1|protein-coding	Lipn
42	1308	43.6687	4.18134	0.578032	7.23376	4.70E-13	6.44E-12	NM_001134459	chr6	92370892	92534861	-	7868	1	Prickle2|6230400G14Rik|6720451F06Rik|mpk2|-|6|6 D1|protein-coding	Prickle2
43	13313	2.40027	4.17432	1.90356	2.19291	0.0283141	0.0716048	NM_027562	chr6	128934381	128984707	+	2457	1	Clec2g|4632413B12Rik|Clr-c|Clr-d|Clrc|Clrd|Clrx|Ddv10|Ocilrp1|-|6|6 F3|protein-coding	Clec2g
44	15200	1.79697	4.16575	1.9937	2.08946	0.0366665	0.0889919	NM_025777	chr2	122298900	122302885	+	1584	1	Duoxa2|9030623N16Rik|Nip2|-|2|2 E5|protein-coding	Duoxa2
45	16412	1.69538	4.14552	1.93073	2.14713	0.031783	0.078869	NR_040719	chr9	75410184	75415537	+	1149	1	4933433G15Rik|4921522K19Rik|-|9|9 D|ncRNA	4933433G15Rik
46	23343	90.0392	4.10654	0.392409	10.4649	1.25E-25	3.55E-24	NM_009252	chr12	104406708	104414329	+	2078	1	Serpina3n|Spi2-2|Spi2.2|Spi2/eb.4|-|12|12 E|protein-coding	Serpina3n
47	19619	508.601	4.09833	0.191756	21.3727	2.40E-101	3.98E-99	NM_031191	chr13	12996125	13005393	-	845	1	Prl2c2|Ghd2|MRP-1|PLF-1|Plf|Plf1|-|13 A1|13 5.18 cM|protein-coding	Prl2c2
48	3861	22.2737	4.06137	0.738311	5.5009	3.78E-08	3.15E-07	NM_028749	chr1	153503016	153549714	-	1389	1	Npl|0610033B02Rik|-|1|1 G3|protein-coding	Npl
49	6419	902.121	4.05074	0.138502	29.2468	4.94E-188	1.76E-185	NM_001286651	chr6	48833811	48841137	-	1264	1	Tmem176b|1810009M01Rik|Clast1|Lr8|-|6 B2.3|6 23.75 cM|protein-coding	Tmem176b
50	6722	514.88	4.02179	0.181823	22.1193	2.06E-108	3.80E-106	NM_009197	chrX	103697414	103821988	-	4149	1	Slc16a2|AW105741|Mct8|Xpct|-|X D|X 46.29 cM|protein-coding	Slc16a2
51	18206	121.679	3.95946	0.450303	8.79288	1.46E-18	2.86E-17	NM_010657	chr4	119814678	120135411	+	9010	1	Hivep3|2900056N03Rik|A130075N07|AI848000|E030045D18Rik|KBP-1|KBP1|Krc|Rc|Schnurri-3|Shn3|Zas3|-|4|4 D2.1|protein-coding	Hivep3
52	8423	37.6442	3.91174	0.790101	4.95093	7.39E-07	5.20E-06	NM_194336	chr5	105270702	105293699	-	4303	1	Gbp6|AI595338|Mpa2l|-|5|5 E5|protein-coding	Gbp6
53	4667	8.67586	3.89947	1.25105	3.11695	0.00182734	0.00674132	NM_009971	chr11	98701313	98703629	+	1356	1	Csf3|Csfg|G-CSF|MGI-IG|-|11 D|11 62.45 cM|protein-coding	Csf3
54	3812	764.521	3.85769	0.139855	27.5834	1.76E-167	5.26E-165	NM_030701	chr5	123863570	123865516	-	1944	1	Hcar2|Gpr109a|Gpr109b|HM74|Niacr1|PUMA-G|Pumag|mHM74b|-|5|5 F|protein-coding	Hcar2
55	8928	5.63585	3.8168	1.63355	2.33651	0.0194649	0.0523537	NM_001177652	chr6	133763998	133767408	-	641	1	Gm5886|EG545886|smarp|-|6|6 G1|protein-coding	Gm5886
56	15420	22.071	3.79611	0.694913	5.46271	4.69E-08	3.83E-07	NR_045873	chr11	79023597	79035005	+	3341	1	Gm11201|-|-|11 B5|11|ncRNA	Gm11201
57	1563	4169.5	3.78448	0.0768428	49.2496	0	0	NM_001363983	chr7	125552271	125579474	+	5205	1	Il4ra|CD124|Il4r|-|7 F3|7 68.94 cM|protein-coding	Il4ra
58	18597	144.711	3.78333	0.280608	13.4826	1.98E-41	1.01E-39	NM_008412	chr3	92570900	92573735	-	1920	1	Ivl|1110019C06Rik|-|3 F1|3 40.14 cM|protein-coding	Ivl
59	2914	2368.72	3.74161	0.0895198	41.7964	0	0	NM_008216	chr15	56665627	56694546	-	4239	1	Has2|-|-|15 D1|15 23.31 cM|protein-coding	Has2
60	6501	5.30276	3.71591	1.67355	2.22038	0.026393	0.0675584	NM_213730	chr11	99512960	99521338	-	3184	1	Krt39|4732494G06Rik|Ka35|-|11|11 D|protein-coding	Krt39
61	18358	46.0493	3.57723	0.511286	6.99652	2.62E-12	3.38E-11	NR_046181	chr8	35864085	35882957	-	2550	1	5430403N17Rik|5430403N17|-|8|8 A4|ncRNA	5430403N17Rik
62	12099	3.37154	3.56999	1.80693	1.97572	0.0481865	0.111707	NR_029738	chr11	86584067	86584158	-	91	1	Mir21a|Mir21|Mirn21|mmu-mir-21|mmu-mir-21a|-|11|11 C|ncRNA	Mir21a
63	1803	5487.53	3.54199	0.0673951	52.5556	0	0	NM_011723	chr17	73883895	73950196	-	4576	1	Xdh|XO|Xor|Xox-1|Xox1|-|17 E2|17 45.25 cM|protein-coding	Xdh
64	13886	27.2731	3.43569	0.55115	6.23368	4.56E-10	4.80E-09	NM_001347247	chr16	66655416	67620908	-	9650	1	Cadm2|2900078E11Rik|9330131D06|A830029E02Rik|Igdf4d|Igsf4d|NECL3|SynCAM 2|SynCAM2|-|16|16 C1.3-C2|protein-coding	Cadm2
65	19800	5.04792	3.43299	1.31246	2.61569	0.00890472	0.0269377	NM_010403	chr2	134497361	134554352	-	2019	1	Hao1|GOX|Gox1|Hao-1|-|2 F2|2 65.65 cM|protein-coding	Hao1
66	14152	229.637	3.4147	0.297735	11.4689	1.89E-30	6.51E-29	NM_016960	chr1	83116766	83119167	+	796	1	Ccl20|CKb4|LARC|MIP-3A|MIP-3[a]|MIP3A|ST38|Scya20|exodus-1|-|1 C5|1 42.69 cM|protein-coding	Ccl20
67	6695	7.20435	3.40873	1.28628	2.65007	0.00804751	0.0247403	NR_037986	chr1	136696211	136725728	+	1194	1	Platr22|Gm16880|-|1 E4|1 59.95 cM|ncRNA	Platr22
68	24392	277.726	3.40652	0.198617	17.1512	6.15E-66	5.44E-64	NM_013571	chr11	79013440	79146473	-	5541	1	Ksr1|AW492498|B-KSR1|D11Bhm183e|D11Bhm184e|Ksr|RSU2|hb|mKSR1|-|11 B5|11 46.74 cM|protein-coding	Ksr1
69	7276	24.6099	3.3865	0.623058	5.43528	5.47E-08	4.43E-07	NM_011427	chr2	167538195	167542811	+	1613	1	Snai1|Sna|Sna1|Snail|Snail1|-|2 H3|2 87.33 cM|protein-coding	Snai1
70	16659	215.174	3.32539	0.218577	15.2138	2.86E-52	1.91E-50	NM_033569	chr19	46761609	46878580	+	3320	1	Cnnm2|AU015877|AW048635|Acdp2|Clp2|-|19 C3|19 38.97 cM|protein-coding	Cnnm2
71	25119	15665.6	3.21465	0.154089	20.8623	1.18E-96	1.78E-94	NM_008630	chr8	94172618	94173567	+	551	1	Mt2|AA409533|MT-II|Mt-2|-|8 C5|8 46.32 cM|protein-coding	Mt2
72	4864	14.1002	3.21386	0.86394	3.72001	0.000199219	0.000913605	NM_001277188	chr10	88948994	89257790	-	4130	1	Ano4|A330096O15Rik|Gm65|Tmem16d|-|10|10 C1-C2|protein-coding	Ano4
73	19225	625.818	3.13926	0.137689	22.7996	4.62E-115	9.33E-113	NM_009177	chr15	67102875	67176882	-	5773	1	St3gal1|5330418N22Rik|AI467004|ST3GalI|Siat4|Siat4a|St3gal-1|-|15|15 D2|protein-coding	St3gal1
74	3791	358.994	2.9963	0.177086	16.9201	3.20E-64	2.73E-62	NM_001177980	chr4	102570060	102607262	+	4194	1	Pde4b|Dpde4|R74983|dunce|-|4 C6|4 46.99 cM|protein-coding	Pde4b
75	9395	13.724	2.98331	0.837016	3.56423	0.00036493	0.00158224	NM_010728	chr18	52516060	52529823	-	4888	1	Lox|AI893619|TSC-160|rrg|-|18 D1|18 28.22 cM|protein-coding	Lox
76	24477	1277.81	2.9669	0.0952934	31.1343	8.26E-213	3.53E-210	NM_134133	chr18	60474191	60501983	-	1982	1	Smim3|2010002N04Rik|AI195350|AW561905|Nid67|cI-41|-|18|18 D3|protein-coding	Smim3
77	2027	18.8013	2.93803	0.779032	3.77138	0.000162347	0.000759195	NM_023903	chr19	34100943	34122687	+	2689	1	Lipm|4632427C23Rik|AW227514|Lipl3|-|19|19 C1|protein-coding	Lipm
78	24061	1556.21	2.93529	0.0862659	34.0261	9.16E-254	6.22E-251	NM_021606	chr2	38511697	38587490	+	3156	1	Nek6|1300007C09Rik|-|2 B|2 24.41 cM|protein-coding	Nek6
79	9910	1218.9	2.92381	0.102265	28.5904	8.84E-180	2.81E-177	NM_001042592	chr7	68736994	68749238	-	3893	1	Arrdc4|2410003C09Rik|AV216361|-|7|7 C|protein-coding	Arrdc4
80	12035	79.7705	2.90519	0.304261	9.54835	1.32E-21	3.06E-20	NR_002874	chr15	56689944	56694460	+	481	1	Has2os|EG594843|Has2as|Hasnt|-|15 D1|15|ncRNA	Has2os
81	4612	48.8641	2.86024	0.405606	7.05178	1.77E-12	2.32E-11	NM_010554	chr2	129299610	129309972	-	1965	1	Il1a|Il-1a|-|2 F1|2 62.9 cM|protein-coding	Il1a
82	24723	26536.1	2.81513	0.0709881	39.6564	0	0	NR_073181	chr19	9980600	9985111	+	1506	1	Fth1|FHC|Fth|HFt|MFH|-|19 A|19 6.23 cM|protein-coding	Fth1
83	2959	5406.65	2.80225	0.0652461	42.9489	0	0	NM_009196	chr3	104638664	104658462	+	4423	1	Slc16a1|AL022710|Mct1|-|3|3 F2.2|protein-coding	Slc16a1
84	7836	8.78895	2.77072	0.944458	2.93366	0.00334989	0.0115351	NM_134102	chr16	38396117	38433145	-	1961	1	Pla1a|AA986889|Ps-pla1|Pspla1|-|16 B4|16 26.83 cM|protein-coding	Pla1a
85	14672	342.653	2.7634	0.178769	15.4579	6.67E-54	4.60E-52	NM_153159	chr4	125118414	125127881	-	2797	1	Zc3h12a|BC036563|MCPIP|MCPIP-1|Mcpip1|Reg1|-|4|4 D2.2|protein-coding	Zc3h12a
86	11985	1822.92	2.7587	0.0879166	31.3787	3.96E-216	1.74E-213	NM_009982	chr7	88278085	88315861	+	7457	1	Ctsc|AI047818|CatC|DPP1|DPPI|-|7|7 D3|protein-coding	Ctsc
87	13491	77.6666	2.74741	0.359901	7.63378	2.28E-14	3.44E-13	NM_001177577	chr5	91987473	91995317	+	755	1	Odaph|Gm1045|Gm1045-a|Gm1045-b|-|5|5 E2|protein-coding	Odaph
88	8929	360.135	2.73454	0.163763	16.6982	1.35E-62	1.10E-60	NM_011636	chr9	92250194	92272561	+	2130	1	Plscr1|MmTRA1a|MmTRA1b|Nor1|Tra1|Tra1a|Tra1b|Tras1|Tras2|-|9|9 E3.3|protein-coding	Plscr1
89	21869	43.3254	2.67939	0.445206	6.01832	1.76E-09	1.74E-08	NM_001359184	chr10	120141648	120202130	-	2872	1	Irak3|4833428C18Rik|AI563835|IRAK-M|-|10|10 D2|protein-coding	Irak3
90	18359	280.196	2.65811	0.16526	16.0844	3.28E-58	2.50E-56	NM_172612	chr15	98669205	98677461	-	2196	1	Rnd1|A830014L09Rik|Arhs|-|15|15 F1|protein-coding	Rnd1
91	9517	80.9702	2.62357	0.326823	8.0275	9.95E-16	1.64E-14	NM_010276	chr4	11704447	11714993	+	2250	1	Gem|AV020497|-|4 A1|4 5.34 cM|protein-coding	Gem
92	11445	14302.6	2.59249	0.0922493	28.1031	8.99E-174	2.74E-171	NM_007621	chr11	120729485	120732021	-	1011	1	Cbr2|MLCR|-|11 E2|11 84.47 cM|protein-coding	Cbr2
93	4725	10.8433	2.58781	0.912389	2.8363	0.00456397	0.0151366	NM_001284525	chr1	134111242	134151540	+	1837	1	Chit1|2300002L19Rik|-|1|1 E4|protein-coding	Chit1
94	2687	2038.41	2.57908	0.0775928	33.2387	2.98E-242	1.78E-239	NM_011498	chr6	108660629	108666925	+	3106	1	Bhlhe40|Bhlhb2|C130042M06Rik|CR8|Clast5|Dec1|Sharp2|Stra13|Stra14|-|6|6 E2|protein-coding	Bhlhe40
95	23481	215.39	2.56133	0.226352	11.3157	1.10E-29	3.68E-28	NM_011954	chr13	12790818	12800058	-	827	1	Prl2c4|MRP-3|Mrpplf3|PLF-3|mrp/plf3|-|13|13 A1|protein-coding	Prl2c4
96	3468	243.075	2.55406	0.215567	11.8481	2.20E-32	8.20E-31	NM_011118	chr13	12790821	12800079	-	845	1	Prl2c3|Ghd1|MRP-2|MRP-3|Mrpplf3|PLF-2|PLF-3|Plf2|Prl2c4|mrp/plf3|-|13|13 A1|protein-coding	Prl2c3
97	1251	623.698	2.55004	0.122879	20.7525	1.16E-95	1.72E-93	NM_145562	chr5	91517700	91623996	+	2079	1	Parm1|2210012L08Rik|9130213B05Rik|W91666|-|5|5 E2|protein-coding	Parm1
98	6492	8.61939	2.4581	0.91284	2.6928	0.00708541	0.0221842	NM_028010	chr15	77045276	77057108	+	2309	1	Apol6|2310076O14Rik|-|15|15 D3|protein-coding	Apol6
99	1980	10.4846	2.44654	0.84235	2.90442	0.00367934	0.0125109	NM_011693	chr3	116110020	116129688	-	3387	1	Vcam1|CD106|Vcam-1|-|3 G1|3 50.17 cM|protein-coding	Vcam1
100	23370	141.599	2.42223	0.213457	11.3476	7.62E-30	2.58E-28	NM_001362179	chr7	118380713	118448222	-	2957	1	Syt17|Bk|sytXVII|-|7 F1|7 63.44 cM|protein-coding	Syt17
101	3280	40.5323	2.41822	0.40639	5.95048	2.67E-09	2.59E-08	NM_028176	chr4	138338528	138367955	-	803	1	Cda|2210401N16Rik|-|4|4 D3|protein-coding	Cda
102	2628	227.963	2.36958	0.176665	13.4128	5.09E-41	2.54E-39	NM_026384	chr7	99153663	99182713	-	2241	1	Dgat2|0610010B06Rik|ARAT|DGAT-2|-|7|7 E1|protein-coding	Dgat2
103	4168	125.01	2.36249	0.236908	9.97218	2.02E-23	5.16E-22	NM_010180	chr15	85206008	85286294	+	3340	1	Fbln1|-|-|15|15 E2|protein-coding	Fbln1
104	22542	6.56392	2.36216	1.1498	2.05442	0.0399354	0.0955476	NM_001290273	chr1	184786767	184811300	-	2133	1	Marc1|1300013F15Rik|Mosc1|-|1|1 H5|protein-coding	2023-03-01
105	5445	3482.99	2.35327	0.0803605	29.2839	1.66E-188	6.06E-186	NM_133219	chr13	40917634	40960892	+	4000	1	Gcnt2|5330430K10Rik|IGnT|IGnTA|IGnTB|IGnTC|-|13 A3.3|13 20.12 cM|protein-coding	Gcnt2
106	2239	5.391	2.32303	1.09927	2.11324	0.0345799	0.0847396	NM_199222	chr9	57607033	57620774	-	1722	1	Lman1l|BC020188|slamp|-|9|9 B|protein-coding	Lman1l
107	19645	37.4584	2.31999	0.45198	5.13294	2.85E-07	2.11E-06	NM_023785	chr5	90768518	90770062	+	1077	1	Ppbp|2400003M24Rik|AI854500|CTAP3|CTAPIII|Cxcl7|LA-PF4|LDGF|MDGF|NAP-2|NAP-2-L1|Scyb7|TGB|TGB1|THBGB1|b-TG1|beta-TG|-|5|5 E1|protein-coding	Ppbp
108	18847	519.022	2.31995	0.137933	16.8195	1.76E-63	1.47E-61	NM_001357488	chr1	72159233	72212314	-	3522	1	Mreg|Gm974|Wdt2|dsu|-|1|1 C3|protein-coding	Mreg
109	18051	67.5014	2.31356	0.392061	5.90102	3.61E-09	3.45E-08	NM_020581	chr17	33774900	33781575	-	1894	1	Angptl4|Arp4|Bk89|Fiaf|Hfarp|Ng27|Pgar|Pgarg|Pp1158|-|17|17 B1|protein-coding	Angptl4
110	2443	67.5452	2.29633	0.338789	6.77807	1.22E-11	1.47E-10	NR_104577	chr6	108577036	108660934	-	1730	1	0610040F04Rik|-|-|6|6 E1-E2|ncRNA	0610040F04Rik
111	14356	432.742	2.26393	0.136086	16.636	3.82E-62	3.07E-60	NM_178639	chr6	85213051	85333422	-	3638	1	Sfxn5|C230001H08Rik|-|6 C3|6 37.23 cM|protein-coding	Sfxn5
112	18345	11.4317	2.19201	0.863707	2.53791	0.0111518	0.0327345	NM_053095	chr1	130882074	130887411	-	1108	1	Il24|FISP|Mda-7|Mda7|St16|-|1|1 E4|protein-coding	Il24
113	1067	169.065	2.1889	0.21736	10.0704	7.47E-24	1.96E-22	NM_023794	chr16	22381313	22439570	-	3807	1	Etv5|1110005E01Rik|8430401F14Rik|ERM|-|16|16 B1|protein-coding	Etv5
114	19572	6664.66	2.14029	0.0496687	43.0913	0	0	NM_213660	chr11	100886806	100939540	-	4491	1	Stat3|1110034C02Rik|AW109958|Aprf|-|11 D|11 63.82 cM|protein-coding	Stat3
115	15316	532.937	2.13045	0.136605	15.5957	7.78E-55	5.46E-53	NM_011905	chr3	83836272	83841608	-	2850	1	Tlr2|Ly105|-|3|3 E3|protein-coding	Tlr2
116	18607	6.16247	2.11943	0.942048	2.24982	0.0244606	0.0634269	NM_008719	chr1	39194272	39363240	+	4157	1	Npas2|MOP4|bHLHe9|-|1 B|1 17.98 cM|protein-coding	Npas2
117	3059	10.9351	2.11346	0.79403	2.66168	0.00777506	0.0240612	NR_152260	chr10	39595855	39613682	-	780	1	Gm16364|Gm16365|-|10 B1|10 20.78 cM|ncRNA	Gm16364
118	11753	44.5364	2.11221	0.348904	6.05385	1.41E-09	1.41E-08	NM_026864	chr5	146845071	146847726	+	1120	1	Rasl11a|1110065D03Rik|AI852031|-|5|5 G3|protein-coding	Rasl11a
119	12977	247.116	2.08147	0.17847	11.6629	1.97E-31	7.05E-30	NM_001277217	chr3	141837136	142169425	-	5365	1	Bmpr1b|AI385617|ALK-6|AV355320|Acvrlk6|Alk6|BMPR-1B|BMPR-IB|CFK-43a|SKR6|-|3|3 H1|protein-coding	Bmpr1b
120	16552	8641.3	2.07997	0.0738004	28.1836	9.28E-175	2.89E-172	NM_001313919	chr12	73907867	73947554	+	4771	1	Hif1a|AA959795|HIF-1-alpha|HIF1-alpha|HIF1alpha|MOP1|bHLHe78|-|12 C3|12 31.99 cM|protein-coding	Hif1a
121	3569	62.2745	2.04638	0.340183	6.01552	1.79E-09	1.76E-08	NM_007826	chr14	97786846	98169765	-	5434	1	Dach1|Dac|Dach|-|14 E2.1|14 48.25 cM|protein-coding	Dach1
122	15205	10.2884	2.03546	0.974623	2.08846	0.0367561	0.0891369	NR_110334	chr2	167690759	167697413	+	2127	1	A530013C23Rik|-|-|2|2 H3|ncRNA	A530013C23Rik
123	17246	2863.48	2.02367	0.0620965	32.5891	5.86E-233	3.02E-230	NM_013671	chr17	13007839	13018119	+	3817	1	Sod2|MnSOD|Sod-2|-|17 A1|17 8.75 cM|protein-coding	Sod2
124	12271	1754.09	2.02312	0.132397	15.2808	1.03E-52	6.98E-51	NM_133662	chr17	35821713	35822911	+	1086	1	Ier3|AI663993|IEX-1|cI-3|gly96|-|17|17 B1|protein-coding	Ier3
125	24065	200.587	2.01949	0.175238	11.5243	9.96E-31	3.47E-29	NM_178594	chr3	100825459	100896922	+	2614	1	Vtcn1|B7h4|B7s1|B7x|BC032925|-|3|3 F2.2|protein-coding	Vtcn1
126	3450	27248.7	2.01432	0.0861567	23.3797	6.88E-121	1.45E-118	NM_007992	chr6	91212764	91272540	+	4457	1	Fbln2|5730577E14Rik|FIBL-2|-|6 D1|6 40.42 cM|protein-coding	Fbln2
127	20471	61.8835	2.00847	0.32125	6.25205	4.05E-10	4.30E-09	NM_175445	chr2	131992850	132029988	-	4772	1	Rassf2|3830431H01Rik|9030412M04Rik|AI852669|AW495050|-|2|2 F2|protein-coding	Rassf2
128	5015	107.028	1.99874	0.272724	7.32883	2.32E-13	3.23E-12	NM_026376	chr6	115954811	115995005	-	6869	1	Plxnd1|6230425C21Rik|b2b1863Clo|b2b553Clo|-|6|6 E3|protein-coding	Plxnd1
129	6960	305.89	1.98623	0.170595	11.6429	2.49E-31	8.87E-30	NM_019923	chr6	146108299	146502223	-	11764	1	Itpr2|AI649341|InsP3R-2|InsP3R-5|Ip3r2|Itpr5|insP3R2|-|6 G3|6 77.7 cM|protein-coding	Itpr2
130	688	590.119	1.96884	0.121448	16.2114	4.19E-59	3.24E-57	NM_145857	chr8	88647347	88688474	+	4606	1	Nod2|ACUG|BLAU|CD|Card15|F830032C23Rik|IBD1|Nlrc2|-|8|8 C3|protein-coding	Nod2
131	3399	720.166	1.95208	0.110627	17.6456	1.10E-69	1.06E-67	NM_009251	chr12	104214454	104241944	+	2095	1	Serpina3g|2A2|AI119734|Spi2-1|Spi2/eb.1|Spi2A|spi2|-|12|12 E|protein-coding	Serpina3g
132	18157	25624.7	1.94559	0.0516294	37.6839	0	0	NM_009984	chr13	64361890	64370520	-	3499	1	Ctsl|1190035F06Rik|CatL|Ctsl1|MEP|fs|nkt|-|13 B3|13 33.26 cM|protein-coding	Ctsl
133	8764	94.3551	1.93846	0.285427	6.79142	1.11E-11	1.35E-10	NM_144551	chr12	15791727	15816785	-	4193	1	Trib2|AW319517|TRB-2|TRB2|-|12|12 A1.1|protein-coding	Trib2
134	20340	18.2067	1.93434	0.583344	3.31595	0.000913315	0.00362343	NM_172053	chr13	70727808	70841811	-	4950	1	Adamts16|-|-|13 C1|13 35.97 cM|protein-coding	Adamts16
135	20905	2137.14	1.92907	0.131723	14.6449	1.45E-48	8.96E-47	NM_183426	chr10	80056992	80102702	-	4628	1	Sbno2|BC019206|F730040C21|Sno|Stno|-|10|10 C1|protein-coding	Sbno2
136	2201	142.037	1.92849	0.233777	8.24926	1.59E-16	2.76E-15	NM_019576	chr8	22227303	22261332	+	4423	1	Thsd1|4833423O18Rik|Tmtsp|-|8|8 A2|protein-coding	Thsd1
137	15465	6.86705	1.91557	0.868697	2.2051	0.0274469	0.069815	NR_038016	chr10	54075922	54081081	+	1227	1	Gm16998|-|-|10 B3|10 27.48 cM|ncRNA	Gm16998
138	20477	589.47	1.9066	0.115411	16.5201	2.63E-61	2.08E-59	NM_016846	chr1	152516763	152625217	-	4740	1	Rgl1|Rgl|mKIAA0959|-|1|1 G2-G3|protein-coding	Rgl1
139	16880	3911.65	1.89432	0.0577369	32.8095	4.31E-236	2.30E-233	NM_011581	chr17	14665500	14694262	-	5898	1	Thbs2|TSP2|Thbs-2|-|17 A2|17 8.95 cM|protein-coding	Thbs2
140	19342	1707.42	1.89014	0.0792187	23.8598	8.01E-126	1.84E-123	NM_030612	chr16	55811377	55838641	-	3839	1	Nfkbiz|AA408868|INAP|Mail|-|16|16 C1.1|protein-coding	Nfkbiz
141	21473	617.676	1.88623	0.130409	14.464	2.04E-47	1.22E-45	NM_001290726	chr1	36307733	36324029	+	5784	1	Arid5a|D430024K22Rik|Mrf1|-|1|1 B|protein-coding	Arid5a
142	1793	9.20482	1.87889	0.890298	2.11041	0.0348235	0.0851411	NM_001357661	chr8	3671185	3672391	-	420	1	Fcor|2400009B08Rik|-|8|8 A1.1|protein-coding	Fcor
143	11467	107.084	1.87779	0.270715	6.93642	4.02E-12	5.11E-11	NM_001109657	chr11	67586500	67688992	+	7089	1	Gas7|AW124766|B230343A10Rik|Gas7-cb|-|11|11 B3|protein-coding	Gas7
144	17215	6861.75	1.83589	0.0554403	33.1147	1.83E-240	1.05E-237	NM_022305	chr4	40804582	40854537	-	4527	1	B4galt1|B-1,4-GalT|B-1,4-GalT1|GalT|Ggtb|Ggtb2|b4Gal-T1|beta-1,4-GalT|beta-1,4-GalT1|beta4Gal-T1|-|4 A5|4 20.46 cM|protein-coding	B4galt1
145	12906	1355.75	1.82073	0.0833128	21.8541	7.10E-106	1.26E-103	NM_010283	chr2	35400179	35461449	-	3599	1	Ggta1|AW108479|GALT|Gal|Ggta|Ggta-1|alpha Gal|alpha3GalT|-|2 B|2 23.6 cM|protein-coding	Ggta1
146	19400	1191.88	1.81352	0.0957084	18.9484	4.55E-80	5.23E-78	NM_020505	chr3	109340683	109685694	+	4956	1	Vav3|A530094I06Rik|AA986410|Idd18.1|-|3|3 F3|protein-coding	Vav3
147	2978	765.796	1.81025	0.0999657	18.1087	2.72E-73	2.80E-71	NM_001177753	chr2	11471431	11502090	-	5161	1	Pfkfb3|E330010H22Rik|iPFK-2|uPFK-2|-|2|2 A1|protein-coding	Pfkfb3
148	5832	1315.22	1.80515	0.0991311	18.2098	4.32E-74	4.58E-72	NM_010907	chr12	55489409	55492647	-	1571	1	Nfkbia|AI462015|Nfkbi|-|12|12 C1|protein-coding	Nfkbia
149	20838	308.318	1.79655	0.1497	12.001	3.51E-33	1.35E-31	NM_022721	chr1	64730558	64737750	-	6910	1	Fzd5|5330434N09Rik|AI427138|Fz-5|Fz5|mFz5|-|1 C2|1 32.74 cM|protein-coding	Fzd5
150	5447	62.5652	1.78056	0.326897	5.44684	5.13E-08	4.17E-07	NM_010235	chr19	5447698	5455938	+	1699	1	Fosl1|AW538199|Fra1|fra-1|-|19 A|19 4.33 cM|protein-coding	Fosl1
151	15881	367.944	1.77287	0.1805	9.82195	9.06E-23	2.24E-21	NM_008990	chr7	19716644	19749573	-	2724	1	Nectin2|AI325026|AI987993|Cd112|MPH|Pvr|Pvrl2|Pvs|nectin-2|-|7 A3|7 9.94 cM|protein-coding	Nectin2
152	22232	48.7926	1.76569	0.403478	4.37618	1.21E-05	7.01E-05	NM_001013824	chr12	88270635	88274497	-	1838	1	Gm5662|EG435337|-|12 D2|12|protein-coding	Gm5662
153	19762	14.2943	1.76567	0.668129	2.64271	0.00822457	0.0251874	NM_025492	chr11	83437694	83441232	+	926	1	1700020L24Rik|-|-|11|11 C|protein-coding	1700020L24Rik
154	2944	17.5427	1.74499	0.573163	3.04449	0.00233078	0.00836516	NM_009676	chr1	58029969	58106410	+	4345	1	Aox1|AI196512|AI255253|Ao|Aox-1|Aox-2|Aox2|Moro|Ro|-|1 C1.3|1 28.86 cM|protein-coding	Aox1
155	24716	2094.21	1.73754	0.0800157	21.715	1.48E-104	2.54E-102	NM_001198792	chr2	32628390	32635058	+	2018	1	Ak1|Ak-1|B430205N08Rik|-|2 B|2 22.09 cM|protein-coding	Ak1
156	4585	7846.55	1.73706	0.276313	6.28656	3.25E-10	3.48E-09	NM_013602	chr8	94179089	94180327	+	537	1	Mt1|MT-I|Mt-1|-|8 C5|8 46.34 cM|protein-coding	Mt1
157	7742	1041.35	1.73468	0.137363	12.6284	1.47E-36	6.37E-35	NM_029821	chr7	140835279	140837971	+	890	1	Urah|1190003J15Rik|2810420C16Rik|HIUHase|-|7|7 F4|protein-coding	Urah
158	19954	392.475	1.72016	0.156778	10.972	5.21E-28	1.62E-26	NR_015483	chr9	41581253	41592829	+	3004	1	Mir100hg|2610203C20Rik|3110039I08Rik|AI848448|D230004N17Rik|D3Mgi9|-|9|9 A5.1|ncRNA	Mir100hg
159	8880	1622.45	1.71045	0.0789378	21.6683	4.08E-104	6.93E-102	NM_172563	chr11	90336535	90390917	-	5659	1	Hlf|E230015K02Rik|-|11 C|11 55.03 cM|protein-coding	Hlf
160	591	876.725	1.70876	0.0999883	17.0896	1.77E-65	1.56E-63	NM_027878	chr10	88322804	88357075	-	2798	1	Dram1|1200002N14Rik|Dram|-|10|10 C1|protein-coding	Dram1
161	14922	352.693	1.70266	0.14378	11.8421	2.36E-32	8.77E-31	NM_145133	chr3	127789872	127798394	+	2178	1	Tifa|T2bp|-|3|3 G2|protein-coding	Tifa
162	14007	22.132	1.69474	0.508803	3.33084	0.000865852	0.00345603	NM_001271603	chr16	10783809	10785536	-	1335	1	Socs1|Cish1|Cish7|JAB|SOCS-1|SSI-1|-|16 A1|16 5.81 cM|protein-coding	Socs1
163	16754	3161.63	1.6818	0.0618931	27.1727	1.37E-162	3.78E-160	NM_001242419	chr12	80790532	80880833	+	5056	1	Susd6|4933426M11Rik|mKIAA0247|-|12|12 C3|protein-coding	Susd6
164	25102	21323.8	1.67646	0.0493457	33.9737	5.44E-253	3.54E-250	NM_008343	chr11	7206091	7213923	-	2435	1	Igfbp3|AI649005|IGFBP-3|IGgfbp3|-|11 A1|11 4.75 cM|protein-coding	Igfbp3
165	14644	328.756	1.67223	0.141257	11.8382	2.48E-32	9.16E-31	NM_007413	chr11	62248984	62266452	+	1840	1	Adora2b|A2BAR|A2BR|A2b|AA2BR|AI480866|AI605384|ARA2B|-|11|11 B2|protein-coding	Adora2b
166	11369	847.464	1.66875	0.095754	17.4275	5.11E-68	4.68E-66	NM_144549	chr15	59648654	59657099	+	4021	1	Trib1|A530090O15Rik|TRB-1|Trb1|-|15|15 D1|protein-coding	Trib1
167	14726	70.0531	1.66858	0.311634	5.35429	8.59E-08	6.79E-07	NM_008528	chr19	40928927	40994221	-	1764	1	Blnk|BASH|Bca|Ly-57|Ly57|Lyw-57|SLP-65|-|19 C3|19 34.26 cM|protein-coding	Blnk
168	20815	49.8744	1.66555	0.355473	4.68545	2.79E-06	1.82E-05	NM_178406	chr4	152274362	152285337	+	3769	1	Gpr153|1110065N12Rik|AI449320|PGR1|-|4|4 E2|protein-coding	Gpr153
169	4840	246.55	1.66388	0.16759	9.92828	3.14E-23	7.93E-22	NM_145570	chr6	82041628	82093099	+	1763	1	Eva1a|BC014699|Fam176a|Tmem166|-|6|6 C3|protein-coding	Eva1a
170	21588	519.426	1.6634	0.115769	14.3683	8.18E-47	4.78E-45	NM_019835	chr2	167298445	167349178	-	4193	1	B4galt5|9430078I07Rik|AW049941|AW539721|-|2|2 H3|protein-coding	B4galt5
171	17829	30.1895	1.65153	0.47307	3.49109	0.000481047	0.0020246	NM_009763	chr5	43818893	43843468	+	2325	1	Bst1|114/A10|A530073F09|BP-3|Bp3|Bsta1|CD157|Ly65|-|5 B3|5 23.84 cM|protein-coding	Bst1
172	8748	141.834	1.63895	0.225917	7.25468	4.03E-13	5.54E-12	NM_177005	chr5	127632262	127707520	+	1545	1	Glt1d1|5730455A04Rik|-|5|5 G1.2|protein-coding	Glt1d1
173	18677	769.376	1.63461	0.135498	12.0638	1.64E-33	6.42E-32	NM_153122	chr15	76296603	76307289	-	3985	1	Oplah|1700010G02Rik|5-OPase|-|15|15 D3|protein-coding	Oplah
174	5256	388.811	1.62301	0.130561	12.4311	1.77E-35	7.38E-34	NM_001368375	chr8	31111827	31133318	+	5406	1	Rnf122|1110063C11Rik|-|8|8 A3|protein-coding	Rnf122
175	13829	230.672	1.60475	0.172251	9.31635	1.20E-20	2.65E-19	NM_008580	chr10	19934526	20142750	+	5361	1	Map3k5|7420452D20Rik|ASK|ASK1|MAPKKK5|Mekk5|-|10|10 A3|protein-coding	Map3k5
176	6442	222.332	1.58911	0.184539	8.61124	7.23E-18	1.37E-16	NM_025779	chr3	129914960	129970206	-	1308	1	Mcub|9030408N13Rik|Ccdc109b|-|3|3 G3|protein-coding	Mcub
177	6426	1403.35	1.58086	0.0842192	18.7708	1.31E-78	1.46E-76	NM_026346	chr15	58175879	58214892	-	6925	1	Fbxo32|4833442G10Rik|AI430017|ATROGIN1|Gm20361|MAFbx|-|15|15 D1|protein-coding	Fbxo32
178	11461	207.821	1.56707	0.212221	7.38415	1.53E-13	2.17E-12	NM_001302938	chr5	136218149	136244940	-	2870	1	Sh2b2|Aps|-|5|5 G2|protein-coding	Sh2b2
179	1415	54.753	1.56151	0.328199	4.75781	1.96E-06	1.30E-05	NR_038009	chr1	64679869	64690659	-	711	1	2810408I11Rik|-|-|1|1 C2|ncRNA	2810408I11Rik
180	16942	44.5382	1.55567	0.379454	4.09975	4.14E-05	0.000217588	NM_030060	chr1	191098414	191108943	+	707	1	Batf3|9130211I03Rik|Snft|-|1|1 H6|protein-coding	Batf3
181	17186	792.763	1.55315	0.0893214	17.3883	1.01E-67	9.16E-66	NM_013834	chr8	23411502	23449632	+	4367	1	Sfrp1|2210415K03Rik|AW011917|AW107218|AW742929|sFRP-1|-|8 A2|8 11.48 cM|protein-coding	Sfrp1
182	15957	137.933	1.54896	0.204365	7.5794	3.47E-14	5.13E-13	NM_007746	chr18	4331327	4352953	-	2497	1	Map3k8|Cot|Cot/Tpl2|Est|Estf|Tpl-2|Tpl2|c-COT|-|18 A1|18 2.73 cM|protein-coding	Map3k8
183	14032	461.095	1.54504	0.12892	11.9845	4.28E-33	1.64E-31	NM_001168541	chr7	98350668	98361288	-	2754	1	Tsku|9530051K01Rik|E2ig4|Lrrc54|Tsk|-|7|7 E1|protein-coding	Tsku
184	1202	70.6573	1.5323	0.303547	5.04796	4.47E-07	3.23E-06	NM_001320300	chr11	83440768	83463040	-	3518	1	Mmp28|D130023P12|-|11|11 C|protein-coding	Mmp28
185	4349	9.99119	1.53188	0.708269	2.16285	0.030553	0.0763877	NM_021362	chr4	65124174	65357509	+	11003	1	Pappa|8430414N03Rik|IGFBP-4ase|PAG1|PAPP-A|-|4 C1|4 34.14 cM|protein-coding	Pappa
186	5241	6547.61	1.5305	0.0597643	25.6089	1.22E-144	3.03E-142	NM_144938	chr6	124530344	124542321	-	2933	1	C1s1|AA959438|AI255193|AI327365|C1s|C1sa|-|6|6 F2|protein-coding	C1s1
187	18115	1797.17	1.52258	0.0922653	16.5022	3.54E-61	2.78E-59	NM_007486	chr6	136923661	136941756	-	1179	1	Arhgdib|D4|Gdid4|Ly-GDI|-|6|6 G1|protein-coding	Arhgdib
188	2103	1315.73	1.51242	0.0860695	17.5721	4.03E-69	3.79E-67	NM_001199676	chr5	122731170	122779410	-	4870	1	Camkk2|6330570N16Rik|AW061083|mKIAA0787|-|5|5 F|protein-coding	Camkk2
189	10475	111.38	1.50832	0.245388	6.14668	7.91E-10	8.10E-09	NM_010755	chr15	79347520	79359076	+	1953	1	Maff|-|-|15 E1|15 37.7 cM|protein-coding	Maff
190	21170	747.535	1.49001	0.134385	11.0876	1.44E-28	4.61E-27	NM_008817	chr7	6705960	6730419	-	6613	1	Peg3|AL022617|ASF-1|End4|Gcap4|Pw1|Zfp102|mKIAA0287|-|7 A1|7 3.89 cM|protein-coding	Peg3
191	8366	315.317	1.47738	0.145633	10.1446	3.50E-24	9.31E-23	NM_172295	chr3	101813076	101836223	-	3549	1	Mab21l3|-|-|3|3 F2.2|protein-coding	Mab21l3
192	11450	9.87783	1.47526	0.732811	2.01315	0.0440992	0.103778	NR_045750	chr8	46730970	46739515	-	1316	1	Gm16675|-|-|8 B1.1|8 26.42 cM|ncRNA	Gm16675
193	10799	483.261	1.47482	0.122808	12.0091	3.18E-33	1.23E-31	NM_001316365	chr11	101769748	101785310	-	2318	1	Etv4|AW414408|Pea-3|Pea3|-|11 D|11 65.48 cM|protein-coding	Etv4
194	9803	560.019	1.46903	0.112534	13.0541	6.02E-39	2.85E-37	NM_172476	chr7	118535844	118584686	-	4475	1	Tmc7|1700030H01Rik|C230064B05|C630024K23Rik|-|7|7 F1-F2|protein-coding	Tmc7
195	228	691.407	1.46612	0.112518	13.0301	8.25E-39	3.86E-37	NM_001368810	chr9	52109571	52149363	-	8553	1	Zc3h12c|A230108E06|C230027N18Rik|mKIAA1726|-|9|9 A5.3|protein-coding	Zc3h12c
196	21856	389.589	1.4661	0.132915	11.0304	2.73E-28	8.64E-27	NM_001368706	chr6	120666314	120771191	+	9383	1	Cecr2|2610101O16Rik|2810409N01Rik|Gtl4|-|6 F1|6 56.97 cM|protein-coding	Cecr2
197	18322	253.159	1.46263	0.155006	9.43596	3.87E-21	8.73E-20	NM_173052	chr13	33084103	33094380	+	1709	1	Serpinb1b|6330533H24Rik|EIB|Serpin1b1|ovalbumin|-|13 A3.3|13 13.81 cM|protein-coding	Serpinb1b
198	8280	2103.96	1.45627	0.0691003	21.0747	1.36E-98	2.16E-96	NM_145964	chr3	127807007	127837523	-	2667	1	Ap1ar|AA407621|C78909|Gadkin|-|3|3 G2|protein-coding	Ap1ar
199	22630	1176.98	1.44934	0.10322	14.0413	8.71E-45	4.85E-43	NM_001033225	chr4	33245423	33248787	-	1921	1	Pnrc1|5730463C12Rik|B4-2|PRR2|Prol2|-|4|4 A5|protein-coding	Pnrc1
200	20691	63.9049	1.42833	0.322835	4.42434	9.67E-06	5.70E-05	NM_001167937	chr6	87104746	87113003	+	2223	1	D6Ertd527e|AU043841|-|6 D1|6 37.9 cM|protein-coding	D6Ertd527e
201	5179	787.062	1.42722	0.0947436	15.064	2.79E-51	1.82E-49	NM_001271616	chr5	43978858	43981799	-	1243	1	Fgfbp1|FGF-BP|FGF-BP1|FGFBP-1|-|5|5 B3|protein-coding	Fgfbp1
202	2736	34.1607	1.42028	0.469417	3.02564	0.00248111	0.00884099	NR_046046	chr2	84500748	84506873	-	827	1	Gm13710|-|-|2|2 D|ncRNA	Gm13710
203	21375	152.11	1.41982	0.19934	7.12262	1.06E-12	1.41E-11	NM_178743	chr11	119355557	119381076	+	2673	1	Slc26a11|F630021I08Rik|-|11|11 E2|protein-coding	Slc26a11
204	16291	65.2544	1.4169	0.292351	4.84658	1.26E-06	8.59E-06	NM_134164	chr19	4445908	4477143	-	3267	1	Syt12|-|-|19|19 A|protein-coding	Syt12
205	16586	545.701	1.40403	0.11437	12.2762	1.22E-34	4.95E-33	NM_010509	chr16	91372783	91405587	+	3034	1	Ifnar2|AI747302|Ifnar-2|-|16 C3.3|16 52.82 cM|protein-coding	Ifnar2
206	2824	51.821	1.39771	0.373002	3.74719	0.000178829	0.00082978	NM_028048	chr11	68968131	68972515	+	1820	1	Slc25a35|1810012H11Rik|-|11|11 B3|protein-coding	Slc25a35
207	7862	3296.98	1.38543	0.0763154	18.154	1.19E-73	1.24E-71	NM_010329	chr4	143267409	143299564	-	1831	1	Pdpn|E11|Gp38|OTS-8|RANDAM-2|T1-alpha|T1a|T1alpha|-|4|4 E1|protein-coding	Pdpn
208	15958	1817.87	1.3687	0.0818028	16.7317	7.70E-63	6.39E-61	NM_007400	chr7	133883199	134225097	-	7650	1	Adam12|Mltna|-|7|7 F3|protein-coding	Adam12
209	13092	209.507	1.35858	0.158974	8.54593	1.28E-17	2.37E-16	NM_172589	chr13	94057796	94195409	+	4342	1	Lhfpl2|6030465B15|AI447312|AW050335|mKIAA0206|vgim|-|13|13 C3|protein-coding	Lhfpl2
210	2112	851.808	1.35436	0.0999521	13.5501	7.91E-42	4.06E-40	NM_010442	chr8	75093618	75100593	+	1569	1	Hmox1|D8Wsu38e|HO-1|HO1|Hemox|Hmox|Hsp32|-|8 35.59 cM|8 C1|protein-coding	Hmox1
211	15088	1061.99	1.35001	0.0884569	15.2617	1.38E-52	9.30E-51	NM_178589	chr17	43016555	43089188	+	3618	1	Tnfrsf21|AA959878|DR6|R74815|TR7|-|17|17 B3|protein-coding	Tnfrsf21
212	24067	1610.66	1.34941	0.139105	9.70065	3.00E-22	7.23E-21	NM_010748	chr13	13590409	13777440	+	11751	1	Lyst|D13Sfk13|beige|bg|-|13 A1|13 5.28 cM|protein-coding	Lyst
213	8242	27.4455	1.34857	0.442433	3.04807	0.00230313	0.00827647	NM_177028	chr18	65698268	65751537	+	3414	1	Oacyl|5330437I02Rik|Acyl3|-|18|18 E1|protein-coding	Oacyl
214	10313	11932.2	1.33967	0.0654566	20.4666	4.28E-93	6.09E-91	NM_009851	chr2	102811142	102901665	-	5632	1	Cd44|AU023126|AW121933|AW146109|HERMES|Ly-24|Pgp-1|-|2 E2|2 54.13 cM|protein-coding	Cd44
215	17362	3438.28	1.3396	0.0667361	20.0731	1.27E-89	1.68E-87	NM_001177560	chr6	66896397	67021361	+	4257	1	Gng12|2010305F15Rik|AA536815|AI115529|AI314170|AI842738|-|6 C1|6 30.68 cM|protein-coding	Gng12
216	23924	112.225	1.33935	0.221759	6.03963	1.54E-09	1.53E-08	NM_177115	chr18	56761716	56925548	-	1747	1	March3|6330411I15Rik|A530081L18Rik|AI843639|MARCH-III|-|18 D3|18|protein-coding	2023-03-03
217	11653	41.4068	1.33868	0.369373	3.6242	0.000289861	0.00128435	NR_155535	chr18	75358639	75367088	-	2691	1	Gm20544|-|-|18 E3|18 51.06 cM|ncRNA	Gm20544
218	20395	2154.4	1.32236	0.0758686	17.4296	4.92E-68	4.54E-66	NM_001146161	chr15	100392658	100423055	-	4355	1	Slc11a2|DCT1|DMT1|Nramp2|mk|van|-|15 F1|15 56.29 cM|protein-coding	Slc11a2
219	15009	429.448	1.32103	0.12695	10.406	2.33E-25	6.53E-24	NM_009154	chr15	32244813	32696341	+	10784	1	Sema5a|5930434A13|9130201M22Rik|AI464145|Semaf|semF|-|15 B3.1|15 13.02 cM|protein-coding	Sema5a
220	19611	26.4013	1.31268	0.446616	2.93916	0.00329098	0.0113558	NM_013468	chr19	36111965	36119844	-	1754	1	Ankrd1|Alrp|CARP|Crap|MARP1|-|19|19 C2|protein-coding	Ankrd1
221	9661	190.242	1.30328	0.186156	7.00099	2.54E-12	3.29E-11	NM_178779	chr1	105276917	105356710	-	8524	1	Rnf152|A930029B02Rik|-|1|1 E2.1|protein-coding	Rnf152
222	22911	1784.73	1.29432	0.0798773	16.2039	4.73E-59	3.64E-57	NM_001001806	chr17	84183928	84187947	-	3529	1	Zfp36l2|Brf2|ERF2|Tis11d|-|17|17 E4|protein-coding	Zfp36l2
223	14645	182.159	1.28282	0.17762	7.22229	5.11E-13	6.97E-12	NM_008209	chr1	155127874	155146814	-	2539	1	Mr1|H2ls|-|1|1 G3|protein-coding	Mr1
224	16231	1441.33	1.27865	0.0959743	13.3229	1.70E-40	8.35E-39	NM_009370	chr4	47353222	47414924	+	5738	1	Tgfbr1|ALK5|AU017191|Alk-5|ESK2|TGFR-1|TbetaR-I|TbetaRI|-|4 B1|4 26.02 cM|protein-coding	Tgfbr1
225	16534	448.955	1.26725	0.123384	10.2708	9.54E-25	2.60E-23	NM_008982	chr2	90432889	90580647	-	7608	1	Ptprj|AI450271|BET|Byp|CD148|DEP-1|PTPbeta2|Ptpb2|RPTPJ|Scc-1|Scc1|-|2 E1|2 50.19 cM|protein-coding	Ptprj
226	21799	2447.97	1.26639	0.116194	10.899	1.17E-27	3.59E-26	NM_026473	chr18	67390731	67402749	+	1738	1	Tubb6|2310057H16Rik|BB220206|-|18|18 E1|protein-coding	Tubb6
227	12	1902.62	1.26152	0.0859785	14.6725	9.68E-49	6.00E-47	NM_011609	chr6	125349723	125362483	+	2143	1	Tnfrsf1a|CD120a|FPF|TNF-R|TNF-R-I|TNF-R1|TNF-R55|TNF-alphaR1|TNFAR|TNFR60|TNFRI|TNFRp55|TNFalpha-R1|Tnfr-2|Tnfr1|p55|p55-R|-|6 F3|6 59.32 cM|protein-coding	Tnfrsf1a
228	14594	5061.88	1.25393	0.0858832	14.6004	2.79E-48	1.72E-46	NM_010560	chr13	112464070	112506860	+	5433	1	Il6st|5133400A03Rik|AA389424|BB405851|CD130|D13Ertd699e|gp130|-|13 D2.2|13 63.73 cM|protein-coding	Il6st
229	21420	101.485	1.25102	0.239284	5.22817	1.71E-07	1.30E-06	NM_053108	chr13	75839886	75850151	+	1322	1	Glrx|C86710|D13Wsu156e|Glrx1|Grx1|TTase|-|13 C1|13 40.95 cM|protein-coding	Glrx
230	24225	322.116	1.24507	0.140908	8.83608	9.91E-19	1.97E-17	NM_145823	chr11	107207892	107470720	-	6338	1	Pitpnc1|1110020B03Rik|5830436L09Rik|AI662802|AI851387|C330017I21Rik|Dnr411|RDGBB|RDGBB1|mrdgBbeta|rdgB-beta|-|11|11 E1|protein-coding	Pitpnc1
231	11196	121.896	1.24468	0.222932	5.58322	2.36E-08	2.03E-07	NM_027482	chr3	127869688	127896323	-	1599	1	Fam241a|2700063A17Rik|5730508B09Rik|C80506|-|3|3 G2|protein-coding	Fam241a
232	21785	5335.93	1.24403	0.0570227	21.8164	1.62E-105	2.82E-103	NM_016748	chr4	120539868	120570276	-	2684	1	Ctps|Ctps1|-|4 D2.2|4 56.52 cM|protein-coding	Ctps
233	3963	298.591	1.23559	0.17917	6.89616	5.34E-12	6.70E-11	NM_007950	chr5	91074617	91093649	+	4129	1	Ereg|EPR|-|5|5 E1|protein-coding	Ereg
234	11711	2176.95	1.23131	0.0903003	13.6358	2.45E-42	1.29E-40	NM_009053	chr11	120780745	120784204	-	2108	1	Rfng|-|-|11 E2|11 84.53 cM|protein-coding	Rfng
235	16054	302.39	1.22154	0.153049	7.98134	1.45E-15	2.36E-14	NM_007854	chr19	5024006	5031972	+	2459	1	Slc29a2|Der12|Ent2|Hnp36|-|19|19 A|protein-coding	Slc29a2
236	13224	292.817	1.19869	0.156423	7.66313	1.81E-14	2.75E-13	NM_016693	chr4	133240818	133252928	+	4302	1	Map3k6|Ask2|MAPKKK6|MEKK6|-|4|4 D2.3|protein-coding	Map3k6
237	1374	199.169	1.19803	0.174884	6.85044	7.36E-12	9.08E-11	NM_145508	chr1	131128441	131138234	-	2067	1	Dyrk3|BC006704|-|1|1 E4|protein-coding	Dyrk3
238	11140	686.794	1.18831	0.122206	9.72378	2.39E-22	5.81E-21	NM_001359903	chr5	43662379	43740970	+	5498	1	Cc2d2a|5730509K17Rik|b2b1035Clo|-|5|5 B3|protein-coding	Cc2d2a
239	5781	28.6663	1.18494	0.437745	2.70691	0.0067912	0.0214337	NM_029898	chr13	112288451	112384002	+	2768	1	Ankrd55|C030011J08Rik|-|13|13 D2.2|protein-coding	Ankrd55
240	23559	4261.84	1.18404	0.101564	11.6581	2.09E-31	7.44E-30	NM_008538	chr10	37133243	37138926	-	4182	1	Marcks|Macs|PKCSL|-|10 B1|10 19.49 cM|protein-coding	Marcks
241	16186	498.904	1.17484	0.120922	9.71572	2.58E-22	6.27E-21	NM_029682	chr19	34192229	34240333	+	2011	1	Stambpl1|1700095N21Rik|8230401J17Rik|ALMalpha|AMSH-FP|-|19|19 C1|protein-coding	Stambpl1
242	10146	1206.22	1.16633	0.121495	9.59983	8.01E-22	1.88E-20	NM_172911	chr8	36094828	36147787	+	4772	1	Prag1|9830148H23|D8Ertd82e|NACK|Sgk223|mFLJ00269|-|8 A4|8 22.78 cM|protein-coding	Prag1
243	22351	1797.96	1.1661	0.0718278	16.2347	2.87E-59	2.23E-57	NM_010902	chr2	75675513	75704663	-	2490	1	Nfe2l2|Nrf2|-|2 C3|2 44.75 cM|protein-coding	Nfe2l2
244	17099	1440.65	1.16372	0.102011	11.4079	3.82E-30	1.31E-28	NM_007913	chr18	34861207	34864956	+	3068	1	Egr1|A530045N19Rik|ETR103|Egr-1|Krox-1|Krox-24|Krox24|NGF1-A|NGFI-A|NGFIA|TIS8|Zenk|Zfp-6|Zif268|egr|-|18 B1|18 18.76 cM|protein-coding	Egr1
245	683	212.015	1.16112	0.168615	6.88622	5.73E-12	7.18E-11	NM_172488	chr14	77024201	77036617	-	2409	1	Lacc1|9030625A04Rik|-|14|14 D3|protein-coding	Lacc1
246	16454	6784.96	1.15651	0.0504482	22.9248	2.63E-116	5.38E-114	NM_054041	chr6	87133853	87335775	-	5244	1	Antxr1|2310008J16Rik|2810405N18Rik|Antrx1|Tem8|-|6|6 D1|protein-coding	Antxr1
247	19126	549.016	1.15114	0.10807	10.6518	1.71E-26	5.07E-25	NM_009863	chr5	106964322	106984439	+	2954	1	Cdc7|AI597260|Cdc7l1|muCdc7|-|5|5 E5|protein-coding	Cdc7
248	15499	2345.36	1.14794	0.0626835	18.3132	6.49E-75	6.98E-73	NM_001276301	chr7	110768206	110812408	+	3961	1	Ampd3|-|-|7 E3|7 57.85 cM|protein-coding	Ampd3
249	11982	753.317	1.14619	0.101177	11.3286	9.47E-30	3.19E-28	NM_027667	chr19	41766588	41802084	-	5126	1	Arhgap19|4933411B03Rik|AI120128|AW546831|mFLJ00368|-|19|19 C3|protein-coding	Arhgap19
250	671	289.506	1.14372	0.167308	6.83599	8.14E-12	1.00E-10	NM_001081035	chr10	109681260	110000390	-	10091	1	Nav3|4732483H20Rik|9630020C08Rik|POMFIL1|Pomfil1p|mKIAA0938|unc53H3|-|10|10 D1|protein-coding	Nav3
251	16378	725.823	1.12328	0.112326	10.0001	1.52E-23	3.93E-22	NM_017401	chr11	5827860	5838016	-	2912	1	Polm|AI462166|B230309I03Rik|Tdt-N|-|11|11 A1|protein-coding	Polm
252	12531	208.233	1.11891	0.185141	6.04359	1.51E-09	1.50E-08	NM_177755	chr15	58314573	58324169	-	2206	1	Klhl38|8230402K04Rik|-|15|15 D1|protein-coding	Klhl38
253	13711	64.1271	1.10493	0.288605	3.82851	0.000128922	0.000613449	NM_001081295	chr3	62338777	62462221	+	5189	1	Arhgef26|4631416L12Rik|8430436L14Rik|AI303572|AW491953|SGEF|-|3|3 E1|protein-coding	Arhgef26
254	16485	483.447	1.10426	0.127067	8.69035	3.61E-18	6.93E-17	NM_145066	chr6	13834452	13839942	-	3661	1	Gpr85|2900026B03Rik|-|6|6 A1|protein-coding	Gpr85
255	24025	478.575	1.10369	0.128626	8.58064	9.43E-18	1.77E-16	NM_001199283	chr11	75532112	75577572	+	7131	1	Slc43a2|7630402D21Rik|BC042513|Lat4|-|11|11 B5|protein-coding	Slc43a2
256	10353	1093.5	1.1035	0.0813774	13.5603	6.89E-42	3.55E-40	NM_019466	chr16	92391951	92400078	-	2189	1	Rcan1|Adapt78|CALP1L|CSP1|DSC1|Dscr1|MCIP1|RCN1|-|16 C4|16 53.6 cM|protein-coding	Rcan1
257	24215	482.679	1.10085	0.128641	8.55753	1.15E-17	2.15E-16	NM_009445	chr9	83834689	83872390	+	2880	1	Ttk|AL022661|Esk1|Mps1|PYT|esk|-|9|9 E2|protein-coding	Ttk
258	22072	222.872	1.09645	0.161964	6.76973	1.29E-11	1.56E-10	NM_001099631	chr4	138250411	138260968	+	3128	1	Sh2d5|BC036961|-|4|4 D3|protein-coding	Sh2d5
259	910	379.766	1.09583	0.158526	6.91261	4.76E-12	5.99E-11	NM_007836	chr6	67035096	67037407	-	1218	1	Gadd45a|AA545191|Ddit1|GADD45|-|6|6 C1|protein-coding	Gadd45a
260	4507	104.459	1.09445	0.246389	4.44195	8.91E-06	5.29E-05	NR_015511	chr9	96731575	96752831	-	759	1	E030011O05Rik|-|-|9|9 E3.3|ncRNA	E030011O05Rik
261	3968	909.051	1.09341	0.0845575	12.931	3.01E-38	1.38E-36	NM_053073	chr4	107802259	107876840	+	7652	1	Lrp8|4932703M08Rik|AA921429|AI848122|ApoER2|Lr8b|-|4|4 C7|protein-coding	Lrp8
262	4880	2768.52	1.08726	0.0706953	15.3796	2.24E-53	1.54E-51	NM_019980	chr16	10959273	10993121	-	2231	1	Litaf|3222402J11Rik|C85531|N4WBP3|TBX1|-|16|16 A1|protein-coding	Litaf
263	4629	2354.72	1.08053	0.0712393	15.1676	5.80E-52	3.83E-50	NM_207655	chr11	16752203	16913907	+	5935	1	Egfr|9030024J15Rik|AI552599|Erbb|Errb1|Errp|Wa5|wa-2|wa2|-|11 A2|11 9.41 cM|protein-coding	Egfr
264	13797	3111.87	1.0717	0.0709781	15.099	1.64E-51	1.08E-49	NM_001270996	chr8	24949611	25016922	-	4015	1	Adam9|AU020942|MDC9|Mltng|mKIAA0021|-|8 A2|8 13.7 cM|protein-coding	Adam9
265	21502	2266.19	1.0662	0.0775288	13.7523	4.93E-43	2.62E-41	NM_001159963	chr5	43744618	43782149	-	2842	1	Fbxl5|Fbl4|Fir4|-|5|5 B3|protein-coding	Fbxl5
266	4482	339.787	1.06315	0.147509	7.2074	5.70E-13	7.74E-12	NM_172309	chr6	146805530	146833529	+	2606	1	Arntl2|4632430A05Rik|BMAL2|CLIF|MOP9|bHLHe6|-|6|6 G3|protein-coding	Arntl2
267	5519	3120.38	1.06167	0.0676718	15.6886	1.81E-55	1.29E-53	NM_009366	chr14	76504510	76507765	+	1725	1	Tsc22d1|AA589566|AW105905|Egr5|TSC-22|Tgfb1i4|Tsc|Tsc22|-|14 D3|14 40.44 cM|protein-coding	Tsc22d1
268	5088	496.374	1.05921	0.112076	9.45083	3.36E-21	7.59E-20	NM_008349	chr16	91406235	91425834	+	1841	1	Il10rb|6620401D04Rik|AI528744|CRF2-4|Crfb4|D16H21S58|D21S58h|IL-10R2|Il10r2|-|16 C3.3|16 52.87 cM|protein-coding	Il10rb
269	16422	1961.36	1.05688	0.0734302	14.393	5.73E-47	3.36E-45	NM_001123382	chr1	40266586	40316177	+	4795	1	Il1r1|CD121a|CD121b|IL-1R1|IL-iR|Il1r-1|-|1 B|1 18.81 cM|protein-coding	Il1r1
270	7886	6074.51	1.05424	0.0801985	13.1454	1.81E-39	8.60E-38	NM_001359263	chr1	151344486	151364444	+	4341	1	Ivns1abp|1190004M08Rik|1700126I16Rik|AA960440|HSPC068|ND1|NS-1|NS1-BP|Nd1-L|Nd1-S|mKIAA0850|-|1|1 G1|protein-coding	Ivns1abp
271	21969	123.747	1.05112	0.226779	4.63499	3.57E-06	2.29E-05	NM_177087	chr17	71673261	71729669	+	3481	1	Togaram2|4632412N22Rik|Fam179a|-|17|17 E1.3|protein-coding	Togaram2
272	3550	37.3984	1.05047	0.416443	2.52248	0.011653	0.0340053	NM_031252	chr10	128296140	128298084	-	1353	1	Il23a|IL-23|p19|-|10|10 D3|protein-coding	Il23a
273	14775	6565.43	1.04778	0.113552	9.22731	2.78E-20	6.04E-19	NM_001081117	chr7	135689788	135716379	-	10059	1	Mki67|D630048A14Rik|Ki-67|Ki67|-|7|7 F3|protein-coding	Mki67
274	4115	1043.59	1.04436	0.0836814	12.4802	9.58E-36	4.03E-34	NM_001167883	chr3	38449261	38484816	-	4909	1	Ankrd50|AI662170|E430012K20Rik|mKIAA1223|mKIAA3019|-|3|3 B|protein-coding	Ankrd50
275	11372	48.5832	1.03754	0.336868	3.07997	0.00207021	0.0075313	NM_001161715	chr14	55700009	55713492	-	2835	1	Tgm1|2310004J08Rik|Tgase1|-|14|14 C3|protein-coding	Tgm1
276	7643	578.455	1.03709	0.122369	8.47509	2.35E-17	4.27E-16	NM_018882	chr8	94984399	95014208	+	3539	1	Adgrg1|Cyt28|Gpr56|TM7LN4|TM7XN1|-|8 C5|8 47.12 cM|protein-coding	Adgrg1
277	9201	665.255	1.03637	0.0985216	10.5192	7.05E-26	2.03E-24	NM_177718	chr16	28826176	28929698	-	3076	1	Mb21d2|1600021P15Rik|A430031N04|C87006|-|16|16 B2|protein-coding	Mb21d2
278	14019	211.184	1.03529	0.174541	5.93147	3.00E-09	2.90E-08	NM_028478	chr5	90603076	90640527	-	1985	1	Rassf6|1600016B17Rik|-|5|5 E1|protein-coding	Rassf6
279	22285	446.931	1.03091	0.133425	7.72646	1.11E-14	1.71E-13	NM_022415	chr2	30889471	30903297	-	3642	1	Ptges|2410099E23Rik|D2Ertd369e|Pges|mPGES|mPGES-1|-|2 B|2 21.75 cM|protein-coding	Ptges
280	12405	1360.94	1.0264	0.0906532	11.3223	1.02E-29	3.42E-28	NM_001004140	chr8	22168152	22185819	-	2590	1	Ckap2|AI461656|AW228814|LB1|-|8|8 A2|protein-coding	Ckap2
281	5440	1628.36	1.01843	0.0817995	12.4503	1.39E-35	5.84E-34	NM_001012273	chr11	117849237	117855743	+	3411	1	Birc5|AAC-11|Api4|TIAP|survivin40|-|11|11 E2|protein-coding	Birc5
282	6404	2367.78	1.01066	0.0746225	13.5436	8.65E-42	4.42E-40	NM_001077495	chr13	101680761	101768217	-	6897	1	Pik3r1|PI3K|p50alpha|p55alpha|p85alpha|-|13 D1|13 53.92 cM|protein-coding	Pik3r1
283	3153	1511.62	1.00565	0.0750937	13.3919	6.74E-41	3.35E-39	NM_008539	chr8	79338396	79399428	-	2999	1	Smad1|AI528653|Mad1|Madh1|Madr1|Mlp1|MusMLP|dwf-A|mMad1|-|8|8 C1|protein-coding	Smad1
