# Supplementary material for: Basal-to-inflammatory transition and tumor resistance via crosstalk with a pro-inflammatory stromal niche
Source: Nat Commun. 2024 Sep 17;15:8134. doi: 10.1038/s41467-024-52394-3 (PMC11408617; doi:10.1038/s41467-024-52394-3)
Supplement: Supplementary file 12 — Source Data [file 41467_2024_52394_MOESM12_ESM.xlsx]

## Sheet: Figure 1c
Figure 1c: Percentage distribution of six tumor cell states in two naïve and two drug-treated human BCC tumor epithelial cells.
	Tumor state 1	Tumor state 2	Tumor state 3	Tumor state 4	Cycling	Proliferative
Naive 1	34.0813	19.3248	11.4211	21.4271	7.96442	5.78128
Naive 2	37.1179	27.4082	8.09145	14.4875	7.44927	5.44567
Drug-treated 1	27.289	8.97666	37.5224	16.5171	7.54039	2.1544
Drug-treated 2	49.5742	10.6448	26.399	8.75912	4.07543	0.547445

## Sheet: Figure 3g
Figure 3g: Comparisons of tumor-related community cell type proportions.
T cells	Proportion	Community	Fibroblasts	Proportion	Community	Vasculature	Proportion	Community	Macrophages	Proportion	Community	Dendritic cells	Proportion	Community	Neutrophils	Proportion	Community
	0.194628	BIT		1.49215	BIT		0.0778513	BIT		0.220579	BIT		0.0389257	BIT		0.960166	BIT
	0.483623	BIT		0.835348	BIT		0.329743	BIT		2.37415	BIT		1.47285	BIT		2.22027	BIT
	1.25101	BIT		2.56054	BIT		0.731582	BIT		4.99671	BIT		0.0585266	BIT		3.48233	BIT
	2.04201	BIT		8.82526	BIT		1.95986	BIT		2.15937	BIT		0.0938857	BIT		2.80484	BIT
	0.134036	BST		1.12313	BST		0.101682	BST		0.0554631	BST		0.346644	BST		0.0462193	BST
	0.136505	BST		0.76053	BST		0.0585023	BST		0.117005	BST		0.25351	BST		0.0780031	BST
	0.106866	BST		1.30911	BST		0.160299	BST		0.160299	BST		0.0534331	BST		0.0267165	BST
	0.0382995	BST		0.949828	BST		0.0076599	BST		0.0459594	BST		0.0995787	BST		0.0153198	BST
	0.374154	Tumor(non-BIT/BST)		1.56434	Tumor(non-BIT/BST)		0.24912	Tumor(non-BIT/BST)		0.106563	Tumor(non-BIT/BST)		0.341948	Tumor(non-BIT/BST)		0.178552	Tumor(non-BIT/BST)
	0.194019	Tumor(non-BIT/BST)		0.700252	Tumor(non-BIT/BST)		0.147187	Tumor(non-BIT/BST)		0.274303	Tumor(non-BIT/BST)		0.149417	Tumor(non-BIT/BST)		0.173948	Tumor(non-BIT/BST)
	0.250903	Tumor(non-BIT/BST)		1.80954	Tumor(non-BIT/BST)		0.471393	Tumor(non-BIT/BST)		0.494203	Tumor(non-BIT/BST)		0.0437179	Tumor(non-BIT/BST)		0.350694	Tumor(non-BIT/BST)
	0.238966	Tumor(non-BIT/BST)		4.70244	Tumor(non-BIT/BST)		0.228576	Tumor(non-BIT/BST)		0.205719	Tumor(non-BIT/BST)		0.3678	Tumor(non-BIT/BST)		0.0644169	Tumor(non-BIT/BST)

## Sheet: Figure 3h
Figure 3h: Distance analysis of tumor cells to nearest macrophages and neutrophils.
Macrophage	Distance (µm)	Community	Average distance (µm)	Community		Neutrophil	Distance (µm)	Community	Average distance (µm)	Community
	851.95	Tumor(non-BIT/BST)	124.235	Tumor(non-BIT/BST)			269.449	Tumor(non-BIT/BST)	212.318	Tumor(non-BIT/BST)
	839.895	Tumor(non-BIT/BST)	142.901	BST			273.516	Tumor(non-BIT/BST)	257.339	BST
	872.942	Tumor(non-BIT/BST)	49.2976	BIT			232.874	Tumor(non-BIT/BST)	51.8489	BIT
	894.141	Tumor(non-BIT/BST)					197.245	Tumor(non-BIT/BST)
	842.166	Tumor(non-BIT/BST)					266.357	Tumor(non-BIT/BST)
	829.518	Tumor(non-BIT/BST)					278.85	Tumor(non-BIT/BST)
	899.272	Tumor(non-BIT/BST)					183.673	Tumor(non-BIT/BST)
	850.913	Tumor(non-BIT/BST)					246.652	Tumor(non-BIT/BST)
	864.767	Tumor(non-BIT/BST)					226.517	Tumor(non-BIT/BST)
	880.662	Tumor(non-BIT/BST)					204.64	Tumor(non-BIT/BST)
	817.221	Tumor(non-BIT/BST)					275.773	Tumor(non-BIT/BST)
	838.301	Tumor(non-BIT/BST)					258.031	Tumor(non-BIT/BST)
	845.985	Tumor(non-BIT/BST)					246.434	Tumor(non-BIT/BST)
	803.292	Tumor(non-BIT/BST)					265.459	Tumor(non-BIT/BST)
	818.473	Tumor(non-BIT/BST)					280.185	Tumor(non-BIT/BST)
	895.409	Tumor(non-BIT/BST)					175.872	Tumor(non-BIT/BST)
	886.385	Tumor(non-BIT/BST)					187.974	Tumor(non-BIT/BST)
	828.405	Tumor(non-BIT/BST)					263.619	Tumor(non-BIT/BST)
	858.162	Tumor(non-BIT/BST)					223.276	Tumor(non-BIT/BST)
	838.249	Tumor(non-BIT/BST)					246.012	Tumor(non-BIT/BST)
	817.264	Tumor(non-BIT/BST)					276.149	Tumor(non-BIT/BST)
	901.147	Tumor(non-BIT/BST)					163.318	Tumor(non-BIT/BST)
	884.7	Tumor(non-BIT/BST)					184.124	Tumor(non-BIT/BST)
	874.103	Tumor(non-BIT/BST)					200.084	Tumor(non-BIT/BST)
	793.777	Tumor(non-BIT/BST)					269.102	Tumor(non-BIT/BST)
	805.659	Tumor(non-BIT/BST)					282.517	Tumor(non-BIT/BST)
	843.336	Tumor(non-BIT/BST)					232.111	Tumor(non-BIT/BST)
	879.941	Tumor(non-BIT/BST)					184.046	Tumor(non-BIT/BST)
	796.315	Tumor(non-BIT/BST)					280.823	Tumor(non-BIT/BST)
	429.14	Tumor(non-BIT/BST)					255.196	Tumor(non-BIT/BST)
	822.243	Tumor(non-BIT/BST)					256.647	Tumor(non-BIT/BST)
	832.594	Tumor(non-BIT/BST)					242.929	Tumor(non-BIT/BST)
	785.739	Tumor(non-BIT/BST)					270.486	Tumor(non-BIT/BST)
	865.074	Tumor(non-BIT/BST)					197.094	Tumor(non-BIT/BST)
	844.315	Tumor(non-BIT/BST)					220.985	Tumor(non-BIT/BST)
	890.977	Tumor(non-BIT/BST)					159.554	Tumor(non-BIT/BST)
	851.696	Tumor(non-BIT/BST)					209.95	Tumor(non-BIT/BST)
	865.333	Tumor(non-BIT/BST)					190.951	Tumor(non-BIT/BST)
	796.16	Tumor(non-BIT/BST)					286.428	Tumor(non-BIT/BST)
	824.313	Tumor(non-BIT/BST)					239.979	Tumor(non-BIT/BST)
	834.723	Tumor(non-BIT/BST)					229.059	Tumor(non-BIT/BST)
	901.4	Tumor(non-BIT/BST)					141.597	Tumor(non-BIT/BST)
	811.913	Tumor(non-BIT/BST)					259.533	Tumor(non-BIT/BST)
	777.279	Tumor(non-BIT/BST)					270.478	Tumor(non-BIT/BST)
	801.371	Tumor(non-BIT/BST)					271.445	Tumor(non-BIT/BST)
	867.571	Tumor(non-BIT/BST)					180.495	Tumor(non-BIT/BST)
	853.663	Tumor(non-BIT/BST)					195.455	Tumor(non-BIT/BST)
	890.51	Tumor(non-BIT/BST)					145.371	Tumor(non-BIT/BST)
	835.239	Tumor(non-BIT/BST)					218.747	Tumor(non-BIT/BST)
	882.956	Tumor(non-BIT/BST)					157.515	Tumor(non-BIT/BST)
	805.968	Tumor(non-BIT/BST)					257.098	Tumor(non-BIT/BST)
	861.441	Tumor(non-BIT/BST)					181.667	Tumor(non-BIT/BST)
	778.958	Tumor(non-BIT/BST)					284.392	Tumor(non-BIT/BST)
	871.109	Tumor(non-BIT/BST)					168.844	Tumor(non-BIT/BST)
	745.672	Tumor(non-BIT/BST)					233.477	Tumor(non-BIT/BST)
	909.903	Tumor(non-BIT/BST)					115.933	Tumor(non-BIT/BST)
	759.47	Tumor(non-BIT/BST)					261.532	Tumor(non-BIT/BST)
	824.616	Tumor(non-BIT/BST)					222.667	Tumor(non-BIT/BST)
	805.726	Tumor(non-BIT/BST)					247.33	Tumor(non-BIT/BST)
	851.409	Tumor(non-BIT/BST)					182.835	Tumor(non-BIT/BST)
	911.071	Tumor(non-BIT/BST)					108.103	Tumor(non-BIT/BST)
	831.26	Tumor(non-BIT/BST)					210.716	Tumor(non-BIT/BST)
	788.991	Tumor(non-BIT/BST)					266.867	Tumor(non-BIT/BST)
	878.723	Tumor(non-BIT/BST)					148.199	Tumor(non-BIT/BST)
	770.965	Tumor(non-BIT/BST)					285.293	Tumor(non-BIT/BST)
	736.912	Tumor(non-BIT/BST)					236.508	Tumor(non-BIT/BST)
	781.975	Tumor(non-BIT/BST)					276.011	Tumor(non-BIT/BST)
	813.041	Tumor(non-BIT/BST)					233.28	Tumor(non-BIT/BST)
	853.242	Tumor(non-BIT/BST)					177.834	Tumor(non-BIT/BST)
	900.036	Tumor(non-BIT/BST)					117.535	Tumor(non-BIT/BST)
	862.364	Tumor(non-BIT/BST)					167.231	Tumor(non-BIT/BST)
	836.699	Tumor(non-BIT/BST)					199.527	Tumor(non-BIT/BST)
	813.818	Tumor(non-BIT/BST)					227.519	Tumor(non-BIT/BST)
	864.214	Tumor(non-BIT/BST)					160.471	Tumor(non-BIT/BST)
	800.723	Tumor(non-BIT/BST)					244.462	Tumor(non-BIT/BST)
	788.245	Tumor(non-BIT/BST)					260.518	Tumor(non-BIT/BST)
	903.388	Tumor(non-BIT/BST)					109.318	Tumor(non-BIT/BST)
	748.555	Tumor(non-BIT/BST)					261.474	Tumor(non-BIT/BST)
	734.888	Tumor(non-BIT/BST)					243.212	Tumor(non-BIT/BST)
	760.415	Tumor(non-BIT/BST)					280.063	Tumor(non-BIT/BST)
	876.003	Tumor(non-BIT/BST)					141.242	Tumor(non-BIT/BST)
	832.283	Tumor(non-BIT/BST)					197.393	Tumor(non-BIT/BST)
	727.969	Tumor(non-BIT/BST)					239.834	Tumor(non-BIT/BST)
	800.197	Tumor(non-BIT/BST)					237.903	Tumor(non-BIT/BST)
	785.493	Tumor(non-BIT/BST)					256.662	Tumor(non-BIT/BST)
	900.158	Tumor(non-BIT/BST)					106.957	Tumor(non-BIT/BST)
	713.819	Tumor(non-BIT/BST)					222.28	Tumor(non-BIT/BST)
	859.717	Tumor(non-BIT/BST)					156.228	Tumor(non-BIT/BST)
	868.585	Tumor(non-BIT/BST)					144.627	Tumor(non-BIT/BST)
	807.189	Tumor(non-BIT/BST)					227.071	Tumor(non-BIT/BST)
	766.316	Tumor(non-BIT/BST)					279.898	Tumor(non-BIT/BST)
	815.094	Tumor(non-BIT/BST)					212.918	Tumor(non-BIT/BST)
	860.173	Tumor(non-BIT/BST)					152.176	Tumor(non-BIT/BST)
	870.007	Tumor(non-BIT/BST)					137.274	Tumor(non-BIT/BST)
	784.903	Tumor(non-BIT/BST)					249.334	Tumor(non-BIT/BST)
	699.919	Tumor(non-BIT/BST)					214.657	Tumor(non-BIT/BST)
	821.355	Tumor(non-BIT/BST)					199.385	Tumor(non-BIT/BST)
	831.761	Tumor(non-BIT/BST)					184.826	Tumor(non-BIT/BST)
	838.513	Tumor(non-BIT/BST)					174.171	Tumor(non-BIT/BST)
	763.63	Tumor(non-BIT/BST)					274.645	Tumor(non-BIT/BST)
	802.335	Tumor(non-BIT/BST)					222.092	Tumor(non-BIT/BST)
	775.072	Tumor(non-BIT/BST)					256.487	Tumor(non-BIT/BST)
	677.073	Tumor(non-BIT/BST)					189.618	Tumor(non-BIT/BST)
	869.647	Tumor(non-BIT/BST)					131.453	Tumor(non-BIT/BST)
	659.557	Tumor(non-BIT/BST)					168.275	Tumor(non-BIT/BST)
	813.248	Tumor(non-BIT/BST)					203.592	Tumor(non-BIT/BST)
	794.896	Tumor(non-BIT/BST)					226.188	Tumor(non-BIT/BST)
	849.45	Tumor(non-BIT/BST)					156.877	Tumor(non-BIT/BST)
	757.716	Tumor(non-BIT/BST)					275.561	Tumor(non-BIT/BST)
	853.861	Tumor(non-BIT/BST)					149.495	Tumor(non-BIT/BST)
	837.53	Tumor(non-BIT/BST)					169.659	Tumor(non-BIT/BST)
	678.912	Tumor(non-BIT/BST)					204.829	Tumor(non-BIT/BST)
	784.104	Tumor(non-BIT/BST)					238.616	Tumor(non-BIT/BST)
	775.428	Tumor(non-BIT/BST)					249.761	Tumor(non-BIT/BST)
	859.453	Tumor(non-BIT/BST)					141.776	Tumor(non-BIT/BST)
	807.045	Tumor(non-BIT/BST)					205.945	Tumor(non-BIT/BST)
	728.168	Tumor(non-BIT/BST)					272.78	Tumor(non-BIT/BST)
	669.877	Tumor(non-BIT/BST)					196.575	Tumor(non-BIT/BST)
	756.166	Tumor(non-BIT/BST)					271.835	Tumor(non-BIT/BST)
	815.104	Tumor(non-BIT/BST)					194.749	Tumor(non-BIT/BST)
	762.569	Tumor(non-BIT/BST)					259.708	Tumor(non-BIT/BST)
	842.052	Tumor(non-BIT/BST)					160.379	Tumor(non-BIT/BST)
	788.141	Tumor(non-BIT/BST)					227.467	Tumor(non-BIT/BST)
	855.818	Tumor(non-BIT/BST)					142.031	Tumor(non-BIT/BST)
	642.745	Tumor(non-BIT/BST)					164.924	Tumor(non-BIT/BST)
	888.937	Tumor(non-BIT/BST)					101.684	Tumor(non-BIT/BST)
	830.802	Tumor(non-BIT/BST)					170.144	Tumor(non-BIT/BST)
	735.686	Tumor(non-BIT/BST)					293.911	Tumor(non-BIT/BST)
	837.247	Tumor(non-BIT/BST)					162.11	Tumor(non-BIT/BST)
	680.989	Tumor(non-BIT/BST)					222.213	Tumor(non-BIT/BST)
	669.893	Tumor(non-BIT/BST)					208.63	Tumor(non-BIT/BST)
	692.484	Tumor(non-BIT/BST)					245.154	Tumor(non-BIT/BST)
	747.92	Tumor(non-BIT/BST)					274.247	Tumor(non-BIT/BST)
	874.102	Tumor(non-BIT/BST)					116.858	Tumor(non-BIT/BST)
	813.719	Tumor(non-BIT/BST)					188.453	Tumor(non-BIT/BST)
	785.619	Tumor(non-BIT/BST)					224.462	Tumor(non-BIT/BST)
	741.72	Tumor(non-BIT/BST)					282.019	Tumor(non-BIT/BST)
	723.128	Tumor(non-BIT/BST)					285.266	Tumor(non-BIT/BST)
	796.037	Tumor(non-BIT/BST)					209.321	Tumor(non-BIT/BST)
	772.731	Tumor(non-BIT/BST)					238.305	Tumor(non-BIT/BST)
	710.468	Tumor(non-BIT/BST)					271.379	Tumor(non-BIT/BST)
	804.989	Tumor(non-BIT/BST)					198.359	Tumor(non-BIT/BST)
	823.45	Tumor(non-BIT/BST)					174.203	Tumor(non-BIT/BST)
	764.144	Tumor(non-BIT/BST)					250.459	Tumor(non-BIT/BST)
	782.807	Tumor(non-BIT/BST)					223.487	Tumor(non-BIT/BST)
	674.01	Tumor(non-BIT/BST)					228.962	Tumor(non-BIT/BST)
	635.857	Tumor(non-BIT/BST)					181.978	Tumor(non-BIT/BST)
	610.779	Tumor(non-BIT/BST)					148.438	Tumor(non-BIT/BST)
	746.568	Tumor(non-BIT/BST)					269.938	Tumor(non-BIT/BST)
	715.297	Tumor(non-BIT/BST)					284.944	Tumor(non-BIT/BST)
	642.582	Tumor(non-BIT/BST)					192.769	Tumor(non-BIT/BST)
	778.939	Tumor(non-BIT/BST)					224.559	Tumor(non-BIT/BST)
	725.191	Tumor(non-BIT/BST)					293.181	Tumor(non-BIT/BST)
	764.141	Tumor(non-BIT/BST)					243.218	Tumor(non-BIT/BST)
	771.277	Tumor(non-BIT/BST)					233.033	Tumor(non-BIT/BST)
	853.024	Tumor(non-BIT/BST)					136.665	Tumor(non-BIT/BST)
	879.148	Tumor(non-BIT/BST)					108.328	Tumor(non-BIT/BST)
	814.743	Tumor(non-BIT/BST)					179.746	Tumor(non-BIT/BST)
	788.02	Tumor(non-BIT/BST)					211.533	Tumor(non-BIT/BST)
	694.746	Tumor(non-BIT/BST)					271.595	Tumor(non-BIT/BST)
	827.939	Tumor(non-BIT/BST)					164.068	Tumor(non-BIT/BST)
	704.994	Tumor(non-BIT/BST)					288.935	Tumor(non-BIT/BST)
	684.217	Tumor(non-BIT/BST)					259.652	Tumor(non-BIT/BST)
	789.993	Tumor(non-BIT/BST)					207.259	Tumor(non-BIT/BST)
	628.686	Tumor(non-BIT/BST)					196.425	Tumor(non-BIT/BST)
	693.546	Tumor(non-BIT/BST)					278.27	Tumor(non-BIT/BST)
	745.606	Tumor(non-BIT/BST)					259.009	Tumor(non-BIT/BST)
	736.191	Tumor(non-BIT/BST)					272.172	Tumor(non-BIT/BST)
	820.513	Tumor(non-BIT/BST)					169.928	Tumor(non-BIT/BST)
	738.73	Tumor(non-BIT/BST)					266.853	Tumor(non-BIT/BST)
	774.664	Tumor(non-BIT/BST)					222.851	Tumor(non-BIT/BST)
	637.979	Tumor(non-BIT/BST)					214.525	Tumor(non-BIT/BST)
	583.283	Tumor(non-BIT/BST)					149.938	Tumor(non-BIT/BST)
	764.229	Tumor(non-BIT/BST)					235.878	Tumor(non-BIT/BST)
	681.005	Tumor(non-BIT/BST)					269.55	Tumor(non-BIT/BST)
	693.492	Tumor(non-BIT/BST)					288.834	Tumor(non-BIT/BST)
	553.47	Tumor(non-BIT/BST)					130.666	Tumor(non-BIT/BST)
	811.679	Tumor(non-BIT/BST)					178.974	Tumor(non-BIT/BST)
	801.521	Tumor(non-BIT/BST)					189.895	Tumor(non-BIT/BST)
	598.544	Tumor(non-BIT/BST)					176.544	Tumor(non-BIT/BST)
	642.761	Tumor(non-BIT/BST)					229.068	Tumor(non-BIT/BST)
	763.479	Tumor(non-BIT/BST)					233.092	Tumor(non-BIT/BST)
	744.152	Tumor(non-BIT/BST)					256.038	Tumor(non-BIT/BST)
	717.153	Tumor(non-BIT/BST)					288.644	Tumor(non-BIT/BST)
	703.175	Tumor(non-BIT/BST)					306.01	Tumor(non-BIT/BST)
	614.832	Tumor(non-BIT/BST)					197.92	Tumor(non-BIT/BST)
	659.409	Tumor(non-BIT/BST)					252.144	Tumor(non-BIT/BST)
	825.035	Tumor(non-BIT/BST)					162.918	Tumor(non-BIT/BST)
	861.689	Tumor(non-BIT/BST)					126.014	Tumor(non-BIT/BST)
	773.386	Tumor(non-BIT/BST)					221.522	Tumor(non-BIT/BST)
	753.478	Tumor(non-BIT/BST)					242.515	Tumor(non-BIT/BST)
	786.66	Tumor(non-BIT/BST)					203.823	Tumor(non-BIT/BST)
	779.146	Tumor(non-BIT/BST)					213.085	Tumor(non-BIT/BST)
	622.005	Tumor(non-BIT/BST)					212.567	Tumor(non-BIT/BST)
	549.544	Tumor(non-BIT/BST)					141.454	Tumor(non-BIT/BST)
	798.083	Tumor(non-BIT/BST)					191.217	Tumor(non-BIT/BST)
	728.113	Tumor(non-BIT/BST)					273.18	Tumor(non-BIT/BST)
	809.78	Tumor(non-BIT/BST)					178.258	Tumor(non-BIT/BST)
	533.175	Tumor(non-BIT/BST)					136.351	Tumor(non-BIT/BST)
	735.242	Tumor(non-BIT/BST)					261.13	Tumor(non-BIT/BST)
	663.611	Tumor(non-BIT/BST)					270.445	Tumor(non-BIT/BST)
	752.413	Tumor(non-BIT/BST)					241.636	Tumor(non-BIT/BST)
	714.971	Tumor(non-BIT/BST)					288.363	Tumor(non-BIT/BST)
	534.602	Tumor(non-BIT/BST)					143.354	Tumor(non-BIT/BST)
	756.998	Tumor(non-BIT/BST)					235.478	Tumor(non-BIT/BST)
	831.296	Tumor(non-BIT/BST)					155.968	Tumor(non-BIT/BST)
	518.235	Tumor(non-BIT/BST)					139.647	Tumor(non-BIT/BST)
	546.505	Tumor(non-BIT/BST)					153.94	Tumor(non-BIT/BST)
	875.169	Tumor(non-BIT/BST)					117.649	Tumor(non-BIT/BST)
	807.215	Tumor(non-BIT/BST)					180.194	Tumor(non-BIT/BST)
	636.968	Tumor(non-BIT/BST)					245.621	Tumor(non-BIT/BST)
	686.477	Tumor(non-BIT/BST)					304.051	Tumor(non-BIT/BST)
	576.776	Tumor(non-BIT/BST)					184.329	Tumor(non-BIT/BST)
	795.73	Tumor(non-BIT/BST)					192.317	Tumor(non-BIT/BST)
	677.729	Tumor(non-BIT/BST)					293.572	Tumor(non-BIT/BST)
	627.511	Tumor(non-BIT/BST)					237.482	Tumor(non-BIT/BST)
	816.978	Tumor(non-BIT/BST)					170.19	Tumor(non-BIT/BST)
	807.666	Tumor(non-BIT/BST)					179.497	Tumor(non-BIT/BST)
	561.391	Tumor(non-BIT/BST)					173.486	Tumor(non-BIT/BST)
	643.788	Tumor(non-BIT/BST)					262.11	Tumor(non-BIT/BST)
	769.52	Tumor(non-BIT/BST)					219.504	Tumor(non-BIT/BST)
	651.491	Tumor(non-BIT/BST)					271.419	Tumor(non-BIT/BST)
	693.283	Tumor(non-BIT/BST)					307.396	Tumor(non-BIT/BST)
	821.331	Tumor(non-BIT/BST)					166.152	Tumor(non-BIT/BST)
	686.35	Tumor(non-BIT/BST)					309.675	Tumor(non-BIT/BST)
	542.337	Tumor(non-BIT/BST)					163.262	Tumor(non-BIT/BST)
	526.678	Tumor(non-BIT/BST)					153.759	Tumor(non-BIT/BST)
	499.134	Tumor(non-BIT/BST)					149.158	Tumor(non-BIT/BST)
	627.681	Tumor(non-BIT/BST)					251.184	Tumor(non-BIT/BST)
	606.003	Tumor(non-BIT/BST)					225.165	Tumor(non-BIT/BST)
	792.174	Tumor(non-BIT/BST)					195.067	Tumor(non-BIT/BST)
	758.548	Tumor(non-BIT/BST)					231.672	Tumor(non-BIT/BST)
	672.262	Tumor(non-BIT/BST)					299.84	Tumor(non-BIT/BST)
	634.504	Tumor(non-BIT/BST)					259.741	Tumor(non-BIT/BST)
	696.789	Tumor(non-BIT/BST)					301.038	Tumor(non-BIT/BST)
	659.04	Tumor(non-BIT/BST)					289.708	Tumor(non-BIT/BST)
	572.25	Tumor(non-BIT/BST)					195.924	Tumor(non-BIT/BST)
	564.653	Tumor(non-BIT/BST)					188.431	Tumor(non-BIT/BST)
	714.524	Tumor(non-BIT/BST)					279.543	Tumor(non-BIT/BST)
	614.694	Tumor(non-BIT/BST)					240.124	Tumor(non-BIT/BST)
	839.889	Tumor(non-BIT/BST)					151.292	Tumor(non-BIT/BST)
	678.177	Tumor(non-BIT/BST)					313.288	Tumor(non-BIT/BST)
	669.837	Tumor(non-BIT/BST)					304.76	Tumor(non-BIT/BST)
	601.082	Tumor(non-BIT/BST)					230.739	Tumor(non-BIT/BST)
	775.644	Tumor(non-BIT/BST)					211.672	Tumor(non-BIT/BST)
	754.547	Tumor(non-BIT/BST)					233.637	Tumor(non-BIT/BST)
	621.625	Tumor(non-BIT/BST)					256.544	Tumor(non-BIT/BST)
	629.764	Tumor(non-BIT/BST)					266.199	Tumor(non-BIT/BST)
	815.269	Tumor(non-BIT/BST)					173.574	Tumor(non-BIT/BST)
	571.959	Tumor(non-BIT/BST)					205.883	Tumor(non-BIT/BST)
	545.762	Tumor(non-BIT/BST)					184.296	Tumor(non-BIT/BST)
	677.805	Tumor(non-BIT/BST)					319.775	Tumor(non-BIT/BST)
	799.137	Tumor(non-BIT/BST)					188.464	Tumor(non-BIT/BST)
	693.777	Tumor(non-BIT/BST)					301.311	Tumor(non-BIT/BST)
	492.763	Tumor(non-BIT/BST)					163.073	Tumor(non-BIT/BST)
	761.562	Tumor(non-BIT/BST)					226.025	Tumor(non-BIT/BST)
	655.868	Tumor(non-BIT/BST)					297.993	Tumor(non-BIT/BST)
	607.214	Tumor(non-BIT/BST)					245.603	Tumor(non-BIT/BST)
	701.665	Tumor(non-BIT/BST)					290.663	Tumor(non-BIT/BST)
	578.175	Tumor(non-BIT/BST)					219.127	Tumor(non-BIT/BST)
	819.806	Tumor(non-BIT/BST)					164.869	Tumor(non-BIT/BST)
	699.05	Tumor(non-BIT/BST)					294.709	Tumor(non-BIT/BST)
	592.338	Tumor(non-BIT/BST)					235.716	Tumor(non-BIT/BST)
	475.541	Tumor(non-BIT/BST)					168.983	Tumor(non-BIT/BST)
	511.728	Tumor(non-BIT/BST)					175.511	Tumor(non-BIT/BST)
	634.683	Tumor(non-BIT/BST)					283.99	Tumor(non-BIT/BST)
	771.592	Tumor(non-BIT/BST)					213.333	Tumor(non-BIT/BST)
	799.855	Tumor(non-BIT/BST)					180.197	Tumor(non-BIT/BST)
	703.323	Tumor(non-BIT/BST)					286.968	Tumor(non-BIT/BST)
	779.689	Tumor(non-BIT/BST)					202.17	Tumor(non-BIT/BST)
	716.566	Tumor(non-BIT/BST)					272.455	Tumor(non-BIT/BST)
	603.799	Tumor(non-BIT/BST)					256.683	Tumor(non-BIT/BST)
	859.533	Tumor(non-BIT/BST)					115.599	Tumor(non-BIT/BST)
	624.362	Tumor(non-BIT/BST)					274.034	Tumor(non-BIT/BST)
	788.966	Tumor(non-BIT/BST)					190.368	Tumor(non-BIT/BST)
	755.176	Tumor(non-BIT/BST)					230.048	Tumor(non-BIT/BST)
	718.863	Tumor(non-BIT/BST)					269.418	Tumor(non-BIT/BST)
	693.029	Tumor(non-BIT/BST)					297.525	Tumor(non-BIT/BST)
	835.613	Tumor(non-BIT/BST)					137.651	Tumor(non-BIT/BST)
	516.033	Tumor(non-BIT/BST)					188.418	Tumor(non-BIT/BST)
	766.06	Tumor(non-BIT/BST)					214.175	Tumor(non-BIT/BST)
	862.933	Tumor(non-BIT/BST)					108.211	Tumor(non-BIT/BST)
	660.791	Tumor(non-BIT/BST)					322.36	Tumor(non-BIT/BST)
	548.407	Tumor(non-BIT/BST)					214.064	Tumor(non-BIT/BST)
	724.862	Tumor(non-BIT/BST)					259.706	Tumor(non-BIT/BST)
	801.624	Tumor(non-BIT/BST)					169.667	Tumor(non-BIT/BST)
	570.649	Tumor(non-BIT/BST)					234.906	Tumor(non-BIT/BST)
	844.953	Tumor(non-BIT/BST)					123.162	Tumor(non-BIT/BST)
	623.21	Tumor(non-BIT/BST)					285.28	Tumor(non-BIT/BST)
	485.291	Tumor(non-BIT/BST)					183.545	Tumor(non-BIT/BST)
	699.728	Tumor(non-BIT/BST)					285.511	Tumor(non-BIT/BST)
	604.365	Tumor(non-BIT/BST)					272.698	Tumor(non-BIT/BST)
	594.394	Tumor(non-BIT/BST)					261.014	Tumor(non-BIT/BST)
	672.547	Tumor(non-BIT/BST)					319.042	Tumor(non-BIT/BST)
	523.038	Tumor(non-BIT/BST)					203.57	Tumor(non-BIT/BST)
	465.09	Tumor(non-BIT/BST)					186.247	Tumor(non-BIT/BST)
	766.035	Tumor(non-BIT/BST)					208.57	Tumor(non-BIT/BST)
	673.313	Tumor(non-BIT/BST)					315.272	Tumor(non-BIT/BST)
	630.112	Tumor(non-BIT/BST)					301.065	Tumor(non-BIT/BST)
	741.511	Tumor(non-BIT/BST)					232.886	Tumor(non-BIT/BST)
	688.566	Tumor(non-BIT/BST)					295.676	Tumor(non-BIT/BST)
	619.869	Tumor(non-BIT/BST)					293.102	Tumor(non-BIT/BST)
	652.729	Tumor(non-BIT/BST)					327.362	Tumor(non-BIT/BST)
	567.71	Tumor(non-BIT/BST)					246.419	Tumor(non-BIT/BST)
	443.473	Tumor(non-BIT/BST)					196.119	Tumor(non-BIT/BST)
	520.797	Tumor(non-BIT/BST)					213.824	Tumor(non-BIT/BST)
	767.4	Tumor(non-BIT/BST)					198.912	Tumor(non-BIT/BST)
	486.723	Tumor(non-BIT/BST)					198.803	Tumor(non-BIT/BST)
	721.637	Tumor(non-BIT/BST)					253.207	Tumor(non-BIT/BST)
	675.069	Tumor(non-BIT/BST)					306.555	Tumor(non-BIT/BST)
	793.035	Tumor(non-BIT/BST)					168.947	Tumor(non-BIT/BST)
	653.219	Tumor(non-BIT/BST)					329.548	Tumor(non-BIT/BST)
	774.662	Tumor(non-BIT/BST)					188.315	Tumor(non-BIT/BST)
	499.209	Tumor(non-BIT/BST)					212.578	Tumor(non-BIT/BST)
	452.84	Tumor(non-BIT/BST)					199.375	Tumor(non-BIT/BST)
	585.125	Tumor(non-BIT/BST)					270.614	Tumor(non-BIT/BST)
	590.238	Tumor(non-BIT/BST)					280.726	Tumor(non-BIT/BST)
	610.219	Tumor(non-BIT/BST)					296.859	Tumor(non-BIT/BST)
	727.418	Tumor(non-BIT/BST)					241.891	Tumor(non-BIT/BST)
	662.783	Tumor(non-BIT/BST)					317.854	Tumor(non-BIT/BST)
	812.322	Tumor(non-BIT/BST)					142.272	Tumor(non-BIT/BST)
	743.707	Tumor(non-BIT/BST)					219.518	Tumor(non-BIT/BST)
	799.328	Tumor(non-BIT/BST)					156.612	Tumor(non-BIT/BST)
	686.031	Tumor(non-BIT/BST)					283.963	Tumor(non-BIT/BST)
	524.087	Tumor(non-BIT/BST)					232.855	Tumor(non-BIT/BST)
	786.772	Tumor(non-BIT/BST)					168.189	Tumor(non-BIT/BST)
	746.677	Tumor(non-BIT/BST)					212.871	Tumor(non-BIT/BST)
	529.141	Tumor(non-BIT/BST)					238.771	Tumor(non-BIT/BST)
	449.769	Tumor(non-BIT/BST)					208.171	Tumor(non-BIT/BST)
	601.897	Tumor(non-BIT/BST)					302.376	Tumor(non-BIT/BST)
	711.946	Tumor(non-BIT/BST)					252.344	Tumor(non-BIT/BST)
	728.147	Tumor(non-BIT/BST)					235.027	Tumor(non-BIT/BST)
	419.194	Tumor(non-BIT/BST)					218.532	Tumor(non-BIT/BST)
	698.82	Tumor(non-BIT/BST)					266.678	Tumor(non-BIT/BST)
	453.504	Tumor(non-BIT/BST)					212.136	Tumor(non-BIT/BST)
	667.322	Tumor(non-BIT/BST)					302.759	Tumor(non-BIT/BST)
	577.734	Tumor(non-BIT/BST)					283.373	Tumor(non-BIT/BST)
	656.227	Tumor(non-BIT/BST)					316.74	Tumor(non-BIT/BST)
	593.221	Tumor(non-BIT/BST)					307.014	Tumor(non-BIT/BST)
	483.14	Tumor(non-BIT/BST)					220.673	Tumor(non-BIT/BST)
	773.84	Tumor(non-BIT/BST)					179.445	Tumor(non-BIT/BST)
	800.005	Tumor(non-BIT/BST)					149.107	Tumor(non-BIT/BST)
	689.815	Tumor(non-BIT/BST)					275.729	Tumor(non-BIT/BST)
	764.675	Tumor(non-BIT/BST)					188.646	Tumor(non-BIT/BST)
	619.352	Tumor(non-BIT/BST)					320.912	Tumor(non-BIT/BST)
	724.389	Tumor(non-BIT/BST)					234.932	Tumor(non-BIT/BST)
	633.124	Tumor(non-BIT/BST)					339.889	Tumor(non-BIT/BST)
	489.679	Tumor(non-BIT/BST)					228.805	Tumor(non-BIT/BST)
	473.21	Tumor(non-BIT/BST)					223.434	Tumor(non-BIT/BST)
	751.03	Tumor(non-BIT/BST)					201.547	Tumor(non-BIT/BST)
	684.494	Tumor(non-BIT/BST)					277.456	Tumor(non-BIT/BST)
	599.706	Tumor(non-BIT/BST)					314.472	Tumor(non-BIT/BST)
	416.49	Tumor(non-BIT/BST)					226.625	Tumor(non-BIT/BST)
	780.389	Tumor(non-BIT/BST)					167.223	Tumor(non-BIT/BST)
	23.0686	Tumor(non-BIT/BST)					44.8578	Tumor(non-BIT/BST)
	731.208	Tumor(non-BIT/BST)					221.536	Tumor(non-BIT/BST)
	706.912	Tumor(non-BIT/BST)					250.561	Tumor(non-BIT/BST)
	21.1446	Tumor(non-BIT/BST)					41.5094	Tumor(non-BIT/BST)
	622.415	Tumor(non-BIT/BST)					338.562	Tumor(non-BIT/BST)
	17.5791	Tumor(non-BIT/BST)					39.0915	Tumor(non-BIT/BST)
	13.2721	Tumor(non-BIT/BST)					36.1127	Tumor(non-BIT/BST)
	674.463	Tumor(non-BIT/BST)					286.949	Tumor(non-BIT/BST)
	506.005	Tumor(non-BIT/BST)					247.231	Tumor(non-BIT/BST)
	736.888	Tumor(non-BIT/BST)					214.141	Tumor(non-BIT/BST)
	566.313	Tumor(non-BIT/BST)					288.349	Tumor(non-BIT/BST)
	452.488	Tumor(non-BIT/BST)					226.885	Tumor(non-BIT/BST)
	424.307	Tumor(non-BIT/BST)					227.514	Tumor(non-BIT/BST)
	686.729	Tumor(non-BIT/BST)					271.86	Tumor(non-BIT/BST)
	428.966	Tumor(non-BIT/BST)					227.973	Tumor(non-BIT/BST)
	761.668	Tumor(non-BIT/BST)					184.13	Tumor(non-BIT/BST)
	741.032	Tumor(non-BIT/BST)					207.852	Tumor(non-BIT/BST)
	21.1342	Tumor(non-BIT/BST)					54.4134	Tumor(non-BIT/BST)
	714.482	Tumor(non-BIT/BST)					238.461	Tumor(non-BIT/BST)
	469.428	Tumor(non-BIT/BST)					234.361	Tumor(non-BIT/BST)
	56.9616	Tumor(non-BIT/BST)					36.2489	Tumor(non-BIT/BST)
	63.4513	Tumor(non-BIT/BST)					42.7444	Tumor(non-BIT/BST)
	30.5251	Tumor(non-BIT/BST)					51.3027	Tumor(non-BIT/BST)
	852.194	Tumor(non-BIT/BST)					82.274	Tumor(non-BIT/BST)
	17.4564	Tumor(non-BIT/BST)					39.6813	Tumor(non-BIT/BST)
	38.4132	Tumor(non-BIT/BST)					18.7737	Tumor(non-BIT/BST)
	464.446	Tumor(non-BIT/BST)					236.806	Tumor(non-BIT/BST)
	49.4217	Tumor(non-BIT/BST)					29.4739	Tumor(non-BIT/BST)
	646.724	Tumor(non-BIT/BST)					314.953	Tumor(non-BIT/BST)
	23.1178	Tumor(non-BIT/BST)					47.3027	Tumor(non-BIT/BST)
	743.955	Tumor(non-BIT/BST)					202.137	Tumor(non-BIT/BST)
	24.4621	Tumor(non-BIT/BST)					47.0508	Tumor(non-BIT/BST)
	654.364	Tumor(non-BIT/BST)					305.624	Tumor(non-BIT/BST)
	70.7343	Tumor(non-BIT/BST)					39.9255	Tumor(non-BIT/BST)
	626.299	Tumor(non-BIT/BST)					339.092	Tumor(non-BIT/BST)
	63.6032	Tumor(non-BIT/BST)					31.0597	Tumor(non-BIT/BST)
	489.648	Tumor(non-BIT/BST)					251.75	Tumor(non-BIT/BST)
	26.7847	Tumor(non-BIT/BST)					49.4597	Tumor(non-BIT/BST)
	575.117	Tumor(non-BIT/BST)					308.529	Tumor(non-BIT/BST)
	32.071	Tumor(non-BIT/BST)					53.4669	Tumor(non-BIT/BST)
	672.599	Tumor(non-BIT/BST)					282.304	Tumor(non-BIT/BST)
	594.158	Tumor(non-BIT/BST)					330.03	Tumor(non-BIT/BST)
	636.187	Tumor(non-BIT/BST)					325.418	Tumor(non-BIT/BST)
	419.126	Tumor(non-BIT/BST)					237.235	Tumor(non-BIT/BST)
	402.659	Tumor(non-BIT/BST)					241.927	Tumor(non-BIT/BST)
	613.006	Tumor(non-BIT/BST)					342.979	Tumor(non-BIT/BST)
	23.7422	Tumor(non-BIT/BST)					45.3798	Tumor(non-BIT/BST)
	28.4285	Tumor(non-BIT/BST)					14.3553	Tumor(non-BIT/BST)
	36.096	Tumor(non-BIT/BST)					19.2628	Tumor(non-BIT/BST)
	449.564	Tumor(non-BIT/BST)					238.943	Tumor(non-BIT/BST)
	24.8864	Tumor(non-BIT/BST)					47.5887	Tumor(non-BIT/BST)
	562.481	Tumor(non-BIT/BST)					304.308	Tumor(non-BIT/BST)
	42.3806	Tumor(non-BIT/BST)					24.97	Tumor(non-BIT/BST)
	72.5455	Tumor(non-BIT/BST)					41.6471	Tumor(non-BIT/BST)
	810.607	Tumor(non-BIT/BST)					124.985	Tumor(non-BIT/BST)
	583.692	Tumor(non-BIT/BST)					323.911	Tumor(non-BIT/BST)
	50.7138	Tumor(non-BIT/BST)					28.633	Tumor(non-BIT/BST)
	592.344	Tumor(non-BIT/BST)					335.68	Tumor(non-BIT/BST)
	755.739	Tumor(non-BIT/BST)					185.634	Tumor(non-BIT/BST)
	711.043	Tumor(non-BIT/BST)					235.777	Tumor(non-BIT/BST)
	37.0989	Tumor(non-BIT/BST)					52.8919	Tumor(non-BIT/BST)
	60.859	Tumor(non-BIT/BST)					42.1831	Tumor(non-BIT/BST)
	66.0012	Tumor(non-BIT/BST)					37.4825	Tumor(non-BIT/BST)
	746.43	Tumor(non-BIT/BST)					195.476	Tumor(non-BIT/BST)
	17.1318	Tumor(non-BIT/BST)					48.7194	Tumor(non-BIT/BST)
	56.172	Tumor(non-BIT/BST)					32.6126	Tumor(non-BIT/BST)
	34.8322	Tumor(non-BIT/BST)					47.6059	Tumor(non-BIT/BST)
	33.2989	Tumor(non-BIT/BST)					19.9622	Tumor(non-BIT/BST)
	34.2296	Tumor(non-BIT/BST)					56.7657	Tumor(non-BIT/BST)
	30.6443	Tumor(non-BIT/BST)					53.5793	Tumor(non-BIT/BST)
	685.08	Tumor(non-BIT/BST)					264.765	Tumor(non-BIT/BST)
	31.5931	Tumor(non-BIT/BST)					37.0697	Tumor(non-BIT/BST)
	50.1945	Tumor(non-BIT/BST)					33.3844	Tumor(non-BIT/BST)
	722.227	Tumor(non-BIT/BST)					222.4	Tumor(non-BIT/BST)
	52.447	Tumor(non-BIT/BST)					33.4571	Tumor(non-BIT/BST)
	8.93877	Tumor(non-BIT/BST)					52.9716	Tumor(non-BIT/BST)
	22.2122	Tumor(non-BIT/BST)					19.4106	Tumor(non-BIT/BST)
	71.4078	Tumor(non-BIT/BST)					44.1032	Tumor(non-BIT/BST)
	446.709	Tumor(non-BIT/BST)					249.286	Tumor(non-BIT/BST)
	45.5864	Tumor(non-BIT/BST)					32.6553	Tumor(non-BIT/BST)
	795.706	Tumor(non-BIT/BST)					139.478	Tumor(non-BIT/BST)
	563.899	Tumor(non-BIT/BST)					313.641	Tumor(non-BIT/BST)
	9.80263	Tumor(non-BIT/BST)					45.8006	Tumor(non-BIT/BST)
	23.3664	Tumor(non-BIT/BST)					52.3643	Tumor(non-BIT/BST)
	821.076	Tumor(non-BIT/BST)					111.2	Tumor(non-BIT/BST)
	529.188	Tumor(non-BIT/BST)					288.093	Tumor(non-BIT/BST)
	36.741	Tumor(non-BIT/BST)					43.255	Tumor(non-BIT/BST)
	752.682	Tumor(non-BIT/BST)					186.26	Tumor(non-BIT/BST)
	541.078	Tumor(non-BIT/BST)					293.581	Tumor(non-BIT/BST)
	67.0271	Tumor(non-BIT/BST)					42.3838	Tumor(non-BIT/BST)
	6.90067	Tumor(non-BIT/BST)					52.9764	Tumor(non-BIT/BST)
	848.16	Tumor(non-BIT/BST)					80.4242	Tumor(non-BIT/BST)
	30.8844	Tumor(non-BIT/BST)					55.0228	Tumor(non-BIT/BST)
	69.9967	Tumor(non-BIT/BST)					49.1093	Tumor(non-BIT/BST)
	60.6774	Tumor(non-BIT/BST)					39.3145	Tumor(non-BIT/BST)
	36.5878	Tumor(non-BIT/BST)					57.0224	Tumor(non-BIT/BST)
	454.179	Tumor(non-BIT/BST)					252.701	Tumor(non-BIT/BST)
	56.8956	Tumor(non-BIT/BST)					40.4765	Tumor(non-BIT/BST)
	767.001	Tumor(non-BIT/BST)					169.793	Tumor(non-BIT/BST)
	654.224	Tumor(non-BIT/BST)					298.774	Tumor(non-BIT/BST)
	16.7041	Tumor(non-BIT/BST)					55.685	Tumor(non-BIT/BST)
	53.1594	Tumor(non-BIT/BST)					37.7484	Tumor(non-BIT/BST)
	31.016	Tumor(non-BIT/BST)					30.9873	Tumor(non-BIT/BST)
	621.432	Tumor(non-BIT/BST)					335.995	Tumor(non-BIT/BST)
	32.6738	Tumor(non-BIT/BST)					36.5687	Tumor(non-BIT/BST)
	29.9034	Tumor(non-BIT/BST)					25.6224	Tumor(non-BIT/BST)
	42.804	Tumor(non-BIT/BST)					37.1544	Tumor(non-BIT/BST)
	38.2943	Tumor(non-BIT/BST)					37.2678	Tumor(non-BIT/BST)
	541.709	Tumor(non-BIT/BST)					302.359	Tumor(non-BIT/BST)
	407.849	Tumor(non-BIT/BST)					250.095	Tumor(non-BIT/BST)
	36.4428	Tumor(non-BIT/BST)					22.1475	Tumor(non-BIT/BST)
	66.9255	Tumor(non-BIT/BST)					49.9542	Tumor(non-BIT/BST)
	6.75052	Tumor(non-BIT/BST)					36.9357	Tumor(non-BIT/BST)
	12.175	Tumor(non-BIT/BST)					58.0557	Tumor(non-BIT/BST)
	690.021	Tumor(non-BIT/BST)					253.567	Tumor(non-BIT/BST)
	473.906	Tumor(non-BIT/BST)					262.063	Tumor(non-BIT/BST)
	26.4015	Tumor(non-BIT/BST)					34.887	Tumor(non-BIT/BST)
	13.6613	Tumor(non-BIT/BST)					50.34	Tumor(non-BIT/BST)
	20.6744	Tumor(non-BIT/BST)					29.7071	Tumor(non-BIT/BST)
	62.1149	Tumor(non-BIT/BST)					46.2263	Tumor(non-BIT/BST)
	7.80234	Tumor(non-BIT/BST)					32.7757	Tumor(non-BIT/BST)
	51.3252	Tumor(non-BIT/BST)					37.506	Tumor(non-BIT/BST)
	775.447	Tumor(non-BIT/BST)					158.927	Tumor(non-BIT/BST)
	18.313	Tumor(non-BIT/BST)					59.8152	Tumor(non-BIT/BST)
	62.1865	Tumor(non-BIT/BST)					45.0505	Tumor(non-BIT/BST)
	796.898	Tumor(non-BIT/BST)					135.808	Tumor(non-BIT/BST)
	751.17	Tumor(non-BIT/BST)					185.726	Tumor(non-BIT/BST)
	726.3	Tumor(non-BIT/BST)					212.848	Tumor(non-BIT/BST)
	667.306	Tumor(non-BIT/BST)					279.462	Tumor(non-BIT/BST)
	661.988	Tumor(non-BIT/BST)					287.104	Tumor(non-BIT/BST)
	39.5975	Tumor(non-BIT/BST)					61.6991	Tumor(non-BIT/BST)
	57.05	Tumor(non-BIT/BST)					42.4771	Tumor(non-BIT/BST)
	54.3822	Tumor(non-BIT/BST)					42.8285	Tumor(non-BIT/BST)
	490.135	Tumor(non-BIT/BST)					275.969	Tumor(non-BIT/BST)
	48.0793	Tumor(non-BIT/BST)					41.5929	Tumor(non-BIT/BST)
	624.645	Tumor(non-BIT/BST)					330.179	Tumor(non-BIT/BST)
	455.023	Tumor(non-BIT/BST)					260.798	Tumor(non-BIT/BST)
	24.1029	Tumor(non-BIT/BST)					60.9753	Tumor(non-BIT/BST)
	20.3539	Tumor(non-BIT/BST)					44.4018	Tumor(non-BIT/BST)
	29.8824	Tumor(non-BIT/BST)					61.6182	Tumor(non-BIT/BST)
	39.5875	Tumor(non-BIT/BST)					53.359	Tumor(non-BIT/BST)
	28.1	Tumor(non-BIT/BST)					36.8738	Tumor(non-BIT/BST)
	71.4423	Tumor(non-BIT/BST)					51.5785	Tumor(non-BIT/BST)
	15.831	Tumor(non-BIT/BST)					46.6676	Tumor(non-BIT/BST)
	16.7275	Tumor(non-BIT/BST)					61.6545	Tumor(non-BIT/BST)
	651.181	Tumor(non-BIT/BST)					296.999	Tumor(non-BIT/BST)
	598.438	Tumor(non-BIT/BST)					352.341	Tumor(non-BIT/BST)
	37.4801	Tumor(non-BIT/BST)					26.1942	Tumor(non-BIT/BST)
	24.5863	Tumor(non-BIT/BST)					35.6546	Tumor(non-BIT/BST)
	37.6954	Tumor(non-BIT/BST)					31.4591	Tumor(non-BIT/BST)
	11.9359	Tumor(non-BIT/BST)					41.4347	Tumor(non-BIT/BST)
	385.532	Tumor(non-BIT/BST)					260.901	Tumor(non-BIT/BST)
	68.6634	Tumor(non-BIT/BST)					53.044	Tumor(non-BIT/BST)
	476.813	Tumor(non-BIT/BST)					272.798	Tumor(non-BIT/BST)
	23.9196	Tumor(non-BIT/BST)					29.7982	Tumor(non-BIT/BST)
	27.6871	Tumor(non-BIT/BST)					32.3491	Tumor(non-BIT/BST)
	23.4668	Tumor(non-BIT/BST)					23.9345	Tumor(non-BIT/BST)
	27.429	Tumor(non-BIT/BST)					45.0737	Tumor(non-BIT/BST)
	47.8753	Tumor(non-BIT/BST)					37.7279	Tumor(non-BIT/BST)
	363.189	Tumor(non-BIT/BST)					271.651	Tumor(non-BIT/BST)
	13.4727	Tumor(non-BIT/BST)					34.2714	Tumor(non-BIT/BST)
	605.101	Tumor(non-BIT/BST)					343.657	Tumor(non-BIT/BST)
	443.413	Tumor(non-BIT/BST)					261.83	Tumor(non-BIT/BST)
	23.0504	Tumor(non-BIT/BST)					65.8115	Tumor(non-BIT/BST)
	36.8041	Tumor(non-BIT/BST)					65.3954	Tumor(non-BIT/BST)
	43.3993	Tumor(non-BIT/BST)					35.7194	Tumor(non-BIT/BST)
	711.852	Tumor(non-BIT/BST)					227.393	Tumor(non-BIT/BST)
	26.5043	Tumor(non-BIT/BST)					42.7468	Tumor(non-BIT/BST)
	22.6247	Tumor(non-BIT/BST)					28.3158	Tumor(non-BIT/BST)
	746.781	Tumor(non-BIT/BST)					188.235	Tumor(non-BIT/BST)
	19.6257	Tumor(non-BIT/BST)					55.6347	Tumor(non-BIT/BST)
	23.0027	Tumor(non-BIT/BST)					19.0089	Tumor(non-BIT/BST)
	21.1818	Tumor(non-BIT/BST)					51.8287	Tumor(non-BIT/BST)
	31.8826	Tumor(non-BIT/BST)					67.0397	Tumor(non-BIT/BST)
	55.759	Tumor(non-BIT/BST)					48.5804	Tumor(non-BIT/BST)
	65.0168	Tumor(non-BIT/BST)					51.8594	Tumor(non-BIT/BST)
	462.218	Tumor(non-BIT/BST)					271.433	Tumor(non-BIT/BST)
	43.0826	Tumor(non-BIT/BST)					31.7462	Tumor(non-BIT/BST)
	56.8234	Tumor(non-BIT/BST)					44.9123	Tumor(non-BIT/BST)
	669.993	Tumor(non-BIT/BST)					272.254	Tumor(non-BIT/BST)
	40.5209	Tumor(non-BIT/BST)					31.3529	Tumor(non-BIT/BST)
	34.3812	Tumor(non-BIT/BST)					49.7245	Tumor(non-BIT/BST)
	760.353	Tumor(non-BIT/BST)					172.599	Tumor(non-BIT/BST)
	548.381	Tumor(non-BIT/BST)					323.423	Tumor(non-BIT/BST)
	40.5509	Tumor(non-BIT/BST)					56.8922	Tumor(non-BIT/BST)
	573.143	Tumor(non-BIT/BST)					341.189	Tumor(non-BIT/BST)
	416.438	Tumor(non-BIT/BST)					261.326	Tumor(non-BIT/BST)
	23.935	Tumor(non-BIT/BST)					36.9951	Tumor(non-BIT/BST)
	34.7259	Tumor(non-BIT/BST)					36.5393	Tumor(non-BIT/BST)
	36.518	Tumor(non-BIT/BST)					39.8896	Tumor(non-BIT/BST)
	29.4383	Tumor(non-BIT/BST)					69.4569	Tumor(non-BIT/BST)
	62.8159	Tumor(non-BIT/BST)					50.4766	Tumor(non-BIT/BST)
	17.8541	Tumor(non-BIT/BST)					45.1515	Tumor(non-BIT/BST)
	20.2244	Tumor(non-BIT/BST)					33.978	Tumor(non-BIT/BST)
	531.884	Tumor(non-BIT/BST)					310.19	Tumor(non-BIT/BST)
	32.1352	Tumor(non-BIT/BST)					38.6565	Tumor(non-BIT/BST)
	39.9482	Tumor(non-BIT/BST)					37.599	Tumor(non-BIT/BST)
	69.2943	Tumor(non-BIT/BST)					55.614	Tumor(non-BIT/BST)
	31.3373	Tumor(non-BIT/BST)					43.0553	Tumor(non-BIT/BST)
	489.049	Tumor(non-BIT/BST)					286.365	Tumor(non-BIT/BST)
	27.799	Tumor(non-BIT/BST)					50.9108	Tumor(non-BIT/BST)
	45.2601	Tumor(non-BIT/BST)					40.1708	Tumor(non-BIT/BST)
	73.1984	Tumor(non-BIT/BST)					59.4342	Tumor(non-BIT/BST)
	46.8177	Tumor(non-BIT/BST)					36.3588	Tumor(non-BIT/BST)
	24.9771	Tumor(non-BIT/BST)					57.9574	Tumor(non-BIT/BST)
	19.2182	Tumor(non-BIT/BST)					41.1646	Tumor(non-BIT/BST)
	39.9427	Tumor(non-BIT/BST)					37.808	Tumor(non-BIT/BST)
	818.861	Tumor(non-BIT/BST)					108.007	Tumor(non-BIT/BST)
	479.459	Tumor(non-BIT/BST)					281.266	Tumor(non-BIT/BST)
	44.8915	Tumor(non-BIT/BST)					34.8293	Tumor(non-BIT/BST)
	32.3047	Tumor(non-BIT/BST)					45.4411	Tumor(non-BIT/BST)
	26.2503	Tumor(non-BIT/BST)					67.5682	Tumor(non-BIT/BST)
	18.6201	Tumor(non-BIT/BST)					13.1663	Tumor(non-BIT/BST)
	42.5459	Tumor(non-BIT/BST)					31.3787	Tumor(non-BIT/BST)
	27.24	Tumor(non-BIT/BST)					57.2584	Tumor(non-BIT/BST)
	445.664	Tumor(non-BIT/BST)					269.714	Tumor(non-BIT/BST)
	29.8015	Tumor(non-BIT/BST)					46.0413	Tumor(non-BIT/BST)
	16.6335	Tumor(non-BIT/BST)					28.5504	Tumor(non-BIT/BST)
	63.7033	Tumor(non-BIT/BST)					56.5232	Tumor(non-BIT/BST)
	21.7653	Tumor(non-BIT/BST)					39.859	Tumor(non-BIT/BST)
	453.858	Tumor(non-BIT/BST)					275.422	Tumor(non-BIT/BST)
	41.1509	Tumor(non-BIT/BST)					64.3369	Tumor(non-BIT/BST)
	54.9278	Tumor(non-BIT/BST)					47.06	Tumor(non-BIT/BST)
	34.9554	Tumor(non-BIT/BST)					74.2098	Tumor(non-BIT/BST)
	27.285	Tumor(non-BIT/BST)					37.2808	Tumor(non-BIT/BST)
	40.6649	Tumor(non-BIT/BST)					39.3638	Tumor(non-BIT/BST)
	332.534	Tumor(non-BIT/BST)					286.171	Tumor(non-BIT/BST)
	68.4157	Tumor(non-BIT/BST)					56.5232	Tumor(non-BIT/BST)
	77.1156	Tumor(non-BIT/BST)					63.6815	Tumor(non-BIT/BST)
	810.406	Tumor(non-BIT/BST)					117.576	Tumor(non-BIT/BST)
	653.01	Tumor(non-BIT/BST)					289.81	Tumor(non-BIT/BST)
	38.0026	Tumor(non-BIT/BST)					44.3235	Tumor(non-BIT/BST)
	33.9141	Tumor(non-BIT/BST)					57.8079	Tumor(non-BIT/BST)
	702.338	Tumor(non-BIT/BST)					234.318	Tumor(non-BIT/BST)
	630.442	Tumor(non-BIT/BST)					315.758	Tumor(non-BIT/BST)
	42.0679	Tumor(non-BIT/BST)					43.3817	Tumor(non-BIT/BST)
	23.5916	Tumor(non-BIT/BST)					48.6191	Tumor(non-BIT/BST)
	768.266	Tumor(non-BIT/BST)					162.836	Tumor(non-BIT/BST)
	44.3991	Tumor(non-BIT/BST)					28.5737	Tumor(non-BIT/BST)
	45.7034	Tumor(non-BIT/BST)					31.0702	Tumor(non-BIT/BST)
	48.2208	Tumor(non-BIT/BST)					38.3608	Tumor(non-BIT/BST)
	44.6499	Tumor(non-BIT/BST)					42.4361	Tumor(non-BIT/BST)
	35.2377	Tumor(non-BIT/BST)					53.1833	Tumor(non-BIT/BST)
	22.6465	Tumor(non-BIT/BST)					39.4442	Tumor(non-BIT/BST)
	47.4383	Tumor(non-BIT/BST)					44.7217	Tumor(non-BIT/BST)
	50.5776	Tumor(non-BIT/BST)					45.5538	Tumor(non-BIT/BST)
	33.2588	Tumor(non-BIT/BST)					38.7473	Tumor(non-BIT/BST)
	406.271	Tumor(non-BIT/BST)					268.886	Tumor(non-BIT/BST)
	40.0452	Tumor(non-BIT/BST)					47.0152	Tumor(non-BIT/BST)
	38.0141	Tumor(non-BIT/BST)					49.7995	Tumor(non-BIT/BST)
	24.842	Tumor(non-BIT/BST)					45.9945	Tumor(non-BIT/BST)
	566.926	Tumor(non-BIT/BST)					348.274	Tumor(non-BIT/BST)
	558.082	Tumor(non-BIT/BST)					340.886	Tumor(non-BIT/BST)
	434.146	Tumor(non-BIT/BST)					272.66	Tumor(non-BIT/BST)
	51.4692	Tumor(non-BIT/BST)					40.9692	Tumor(non-BIT/BST)
	717.714	Tumor(non-BIT/BST)					216.616	Tumor(non-BIT/BST)
	35.9187	Tumor(non-BIT/BST)					44.9415	Tumor(non-BIT/BST)
	36.1551	Tumor(non-BIT/BST)					52.9579	Tumor(non-BIT/BST)
	64.3896	Tumor(non-BIT/BST)					54.9902	Tumor(non-BIT/BST)
	41.9883	Tumor(non-BIT/BST)					42.6938	Tumor(non-BIT/BST)
	47.828	Tumor(non-BIT/BST)					35.1457	Tumor(non-BIT/BST)
	73.5088	Tumor(non-BIT/BST)					61.9712	Tumor(non-BIT/BST)
	28.5093	Tumor(non-BIT/BST)					43.3291	Tumor(non-BIT/BST)
	38.5098	Tumor(non-BIT/BST)					49.413	Tumor(non-BIT/BST)
	33.3651	Tumor(non-BIT/BST)					61.0928	Tumor(non-BIT/BST)
	26.9507	Tumor(non-BIT/BST)					45.2106	Tumor(non-BIT/BST)
	48.3086	Tumor(non-BIT/BST)					47.7246	Tumor(non-BIT/BST)
	32.6253	Tumor(non-BIT/BST)					42.6168	Tumor(non-BIT/BST)
	11.7533	Tumor(non-BIT/BST)					28.4075	Tumor(non-BIT/BST)
	38.2546	Tumor(non-BIT/BST)					42.7273	Tumor(non-BIT/BST)
	678.609	Tumor(non-BIT/BST)					259.854	Tumor(non-BIT/BST)
	636.952	Tumor(non-BIT/BST)					305.522	Tumor(non-BIT/BST)
	587.58	Tumor(non-BIT/BST)					337.988	Tumor(non-BIT/BST)
	580.776	Tumor(non-BIT/BST)					345.784	Tumor(non-BIT/BST)
	33.8849	Tumor(non-BIT/BST)					44.8646	Tumor(non-BIT/BST)
	75.2252	Tumor(non-BIT/BST)					66.8682	Tumor(non-BIT/BST)
	607.91	Tumor(non-BIT/BST)					324.661	Tumor(non-BIT/BST)
	42.4544	Tumor(non-BIT/BST)					50.3283	Tumor(non-BIT/BST)
	31.0108	Tumor(non-BIT/BST)					58.7625	Tumor(non-BIT/BST)
	52.437	Tumor(non-BIT/BST)					45.6129	Tumor(non-BIT/BST)
	46.413	Tumor(non-BIT/BST)					48.3755	Tumor(non-BIT/BST)
	55.9805	Tumor(non-BIT/BST)					51.3949	Tumor(non-BIT/BST)
	525.484	Tumor(non-BIT/BST)					318.711	Tumor(non-BIT/BST)
	501.294	Tumor(non-BIT/BST)					305.883	Tumor(non-BIT/BST)
	29.9833	Tumor(non-BIT/BST)					47.9604	Tumor(non-BIT/BST)
	790.618	Tumor(non-BIT/BST)					138.371	Tumor(non-BIT/BST)
	375.882	Tumor(non-BIT/BST)					278.237	Tumor(non-BIT/BST)
	53.1982	Tumor(non-BIT/BST)					42.5136	Tumor(non-BIT/BST)
	69.8248	Tumor(non-BIT/BST)					59.8588	Tumor(non-BIT/BST)
	52.5394	Tumor(non-BIT/BST)					62.0326	Tumor(non-BIT/BST)
	37.2554	Tumor(non-BIT/BST)					65.5036	Tumor(non-BIT/BST)
	807.799	Tumor(non-BIT/BST)					117.151	Tumor(non-BIT/BST)
	755.27	Tumor(non-BIT/BST)					175.187	Tumor(non-BIT/BST)
	532.035	Tumor(non-BIT/BST)					326.739	Tumor(non-BIT/BST)
	51.4424	Tumor(non-BIT/BST)					29.4905	Tumor(non-BIT/BST)
	406.611	Tumor(non-BIT/BST)					275.151	Tumor(non-BIT/BST)
	29.3658	Tumor(non-BIT/BST)					40.663	Tumor(non-BIT/BST)
	734.029	Tumor(non-BIT/BST)					197.917	Tumor(non-BIT/BST)
	662.483	Tumor(non-BIT/BST)					275.62	Tumor(non-BIT/BST)
	348.394	Tumor(non-BIT/BST)					289.487	Tumor(non-BIT/BST)
	51.2407	Tumor(non-BIT/BST)					48.781	Tumor(non-BIT/BST)
	443.032	Tumor(non-BIT/BST)					280.662	Tumor(non-BIT/BST)
	15.4794	Tumor(non-BIT/BST)					26.8186	Tumor(non-BIT/BST)
	49.309	Tumor(non-BIT/BST)					50.8896	Tumor(non-BIT/BST)
	32.3263	Tumor(non-BIT/BST)					57.7869	Tumor(non-BIT/BST)
	40.0797	Tumor(non-BIT/BST)					80.3808	Tumor(non-BIT/BST)
	43.0916	Tumor(non-BIT/BST)					62.4257	Tumor(non-BIT/BST)
	45.1744	Tumor(non-BIT/BST)					55.9344	Tumor(non-BIT/BST)
	46.5888	Tumor(non-BIT/BST)					64.7005	Tumor(non-BIT/BST)
	42.4969	Tumor(non-BIT/BST)					65.3001	Tumor(non-BIT/BST)
	744.373	Tumor(non-BIT/BST)					186.375	Tumor(non-BIT/BST)
	29.5105	Tumor(non-BIT/BST)					48.8291	Tumor(non-BIT/BST)
	20.5169	Tumor(non-BIT/BST)					39.9155	Tumor(non-BIT/BST)
	60.8107	Tumor(non-BIT/BST)					55.659	Tumor(non-BIT/BST)
	676.782	Tumor(non-BIT/BST)					258.761	Tumor(non-BIT/BST)
	37.0751	Tumor(non-BIT/BST)					56.529	Tumor(non-BIT/BST)
	9.70794	Tumor(non-BIT/BST)					28.9357	Tumor(non-BIT/BST)
	36.5759	Tumor(non-BIT/BST)					51.146	Tumor(non-BIT/BST)
	454.545	Tumor(non-BIT/BST)					287.018	Tumor(non-BIT/BST)
	58.9363	Tumor(non-BIT/BST)					48.6781	Tumor(non-BIT/BST)
	46.8735	Tumor(non-BIT/BST)					54.8058	Tumor(non-BIT/BST)
	60.9062	Tumor(non-BIT/BST)					66.904	Tumor(non-BIT/BST)
	35.9537	Tumor(non-BIT/BST)					48.9958	Tumor(non-BIT/BST)
	46.2015	Tumor(non-BIT/BST)					71.2534	Tumor(non-BIT/BST)
	34.409	Tumor(non-BIT/BST)					51.9393	Tumor(non-BIT/BST)
	54.2371	Tumor(non-BIT/BST)					39.2659	Tumor(non-BIT/BST)
	49.3914	Tumor(non-BIT/BST)					54.6365	Tumor(non-BIT/BST)
	57.5282	Tumor(non-BIT/BST)					45.7412	Tumor(non-BIT/BST)
	43.6768	Tumor(non-BIT/BST)					60.2693	Tumor(non-BIT/BST)
	41.5929	Tumor(non-BIT/BST)					64.7486	Tumor(non-BIT/BST)
	36.9313	Tumor(non-BIT/BST)					48.643	Tumor(non-BIT/BST)
	542.045	Tumor(non-BIT/BST)					338.751	Tumor(non-BIT/BST)
	533.733	Tumor(non-BIT/BST)					334.134	Tumor(non-BIT/BST)
	48.3172	Tumor(non-BIT/BST)					59.975	Tumor(non-BIT/BST)
	79.4606	Tumor(non-BIT/BST)					69.1037	Tumor(non-BIT/BST)
	35.1921	Tumor(non-BIT/BST)					58.7055	Tumor(non-BIT/BST)
	652.345	Tumor(non-BIT/BST)					285.528	Tumor(non-BIT/BST)
	43.9194	Tumor(non-BIT/BST)					80.1903	Tumor(non-BIT/BST)
	58.859	Tumor(non-BIT/BST)					56.5205	Tumor(non-BIT/BST)
	503.138	Tumor(non-BIT/BST)					312.324	Tumor(non-BIT/BST)
	56.3535	Tumor(non-BIT/BST)					42.7746	Tumor(non-BIT/BST)
	53.3094	Tumor(non-BIT/BST)					53.8648	Tumor(non-BIT/BST)
	30.978	Tumor(non-BIT/BST)					56.0698	Tumor(non-BIT/BST)
	750.797	Tumor(non-BIT/BST)					179.037	Tumor(non-BIT/BST)
	43.0472	Tumor(non-BIT/BST)					54.8094	Tumor(non-BIT/BST)
	66.4171	Tumor(non-BIT/BST)					60.5507	Tumor(non-BIT/BST)
	40.4773	Tumor(non-BIT/BST)					68.5101	Tumor(non-BIT/BST)
	57.7726	Tumor(non-BIT/BST)					68.75	Tumor(non-BIT/BST)
	36.7933	Tumor(non-BIT/BST)					57.55	Tumor(non-BIT/BST)
	70.6299	Tumor(non-BIT/BST)					71.856	Tumor(non-BIT/BST)
	440.256	Tumor(non-BIT/BST)					288.763	Tumor(non-BIT/BST)
	10.6954	Tumor(non-BIT/BST)					30.8453	Tumor(non-BIT/BST)
	26.1793	Tumor(non-BIT/BST)					38.1975	Tumor(non-BIT/BST)
	50.1468	Tumor(non-BIT/BST)					60.7183	Tumor(non-BIT/BST)
	47.1324	Tumor(non-BIT/BST)					70.1873	Tumor(non-BIT/BST)
	39.1247	Tumor(non-BIT/BST)					65.3737	Tumor(non-BIT/BST)
	815.329	Tumor(non-BIT/BST)					103.418	Tumor(non-BIT/BST)
	411.072	Tumor(non-BIT/BST)					282.576	Tumor(non-BIT/BST)
	803.449	Tumor(non-BIT/BST)					117.695	Tumor(non-BIT/BST)
	449.93	Tumor(non-BIT/BST)					295.107	Tumor(non-BIT/BST)
	58.7353	Tumor(non-BIT/BST)					59.2263	Tumor(non-BIT/BST)
	795.032	Tumor(non-BIT/BST)					129.285	Tumor(non-BIT/BST)
	17.4988	Tumor(non-BIT/BST)					37.7112	Tumor(non-BIT/BST)
	39.2239	Tumor(non-BIT/BST)					56.0916	Tumor(non-BIT/BST)
	717.693	Tumor(non-BIT/BST)					213.524	Tumor(non-BIT/BST)
	616.104	Tumor(non-BIT/BST)					308.183	Tumor(non-BIT/BST)
	52.1275	Tumor(non-BIT/BST)					60.2268	Tumor(non-BIT/BST)
	74.6766	Tumor(non-BIT/BST)					67.0525	Tumor(non-BIT/BST)
	638.787	Tumor(non-BIT/BST)					296.411	Tumor(non-BIT/BST)
	45.3661	Tumor(non-BIT/BST)					70.5103	Tumor(non-BIT/BST)
	33.7329	Tumor(non-BIT/BST)					53.7984	Tumor(non-BIT/BST)
	584.114	Tumor(non-BIT/BST)					329.297	Tumor(non-BIT/BST)
	60.0272	Tumor(non-BIT/BST)					42.719	Tumor(non-BIT/BST)
	737.017	Tumor(non-BIT/BST)					192.933	Tumor(non-BIT/BST)
	54.7534	Tumor(non-BIT/BST)					60.1796	Tumor(non-BIT/BST)
	57.4225	Tumor(non-BIT/BST)					60.3413	Tumor(non-BIT/BST)
	785.015	Tumor(non-BIT/BST)					141.157	Tumor(non-BIT/BST)
	606.705	Tumor(non-BIT/BST)					316.224	Tumor(non-BIT/BST)
	62.0128	Tumor(non-BIT/BST)					47.1713	Tumor(non-BIT/BST)
	62.7241	Tumor(non-BIT/BST)					49.8035	Tumor(non-BIT/BST)
	41.1495	Tumor(non-BIT/BST)					65.0309	Tumor(non-BIT/BST)
	40.6526	Tumor(non-BIT/BST)					62.6777	Tumor(non-BIT/BST)
	38.6905	Tumor(non-BIT/BST)					58.2046	Tumor(non-BIT/BST)
	697.485	Tumor(non-BIT/BST)					234.804	Tumor(non-BIT/BST)
	48.6391	Tumor(non-BIT/BST)					81.8479	Tumor(non-BIT/BST)
	27.3359	Tumor(non-BIT/BST)					47.5556	Tumor(non-BIT/BST)
	46.3217	Tumor(non-BIT/BST)					74.1261	Tumor(non-BIT/BST)
	62.738	Tumor(non-BIT/BST)					39.07	Tumor(non-BIT/BST)
	52.9923	Tumor(non-BIT/BST)					62.8425	Tumor(non-BIT/BST)
	51.8106	Tumor(non-BIT/BST)					71.8625	Tumor(non-BIT/BST)
	8.49485	Tumor(non-BIT/BST)					18.763	Tumor(non-BIT/BST)
	12.7025	Tumor(non-BIT/BST)					24.6463	Tumor(non-BIT/BST)
	36.6575	Tumor(non-BIT/BST)					48.7811	Tumor(non-BIT/BST)
	78.3074	Tumor(non-BIT/BST)					78.4889	Tumor(non-BIT/BST)
	63.4722	Tumor(non-BIT/BST)					74.4004	Tumor(non-BIT/BST)
	44.9287	Tumor(non-BIT/BST)					56.5502	Tumor(non-BIT/BST)
	63.5064	Tumor(non-BIT/BST)					56.9062	Tumor(non-BIT/BST)
	53.0372	Tumor(non-BIT/BST)					65.0804	Tumor(non-BIT/BST)
	69.7586	Tumor(non-BIT/BST)					76.0939	Tumor(non-BIT/BST)
	32.4874	Tumor(non-BIT/BST)					61.914	Tumor(non-BIT/BST)
	428.878	Tumor(non-BIT/BST)					290.932	Tumor(non-BIT/BST)
	65.855	Tumor(non-BIT/BST)					38.0074	Tumor(non-BIT/BST)
	51.2712	Tumor(non-BIT/BST)					68.8634	Tumor(non-BIT/BST)
	74.3545	Tumor(non-BIT/BST)					68.5173	Tumor(non-BIT/BST)
	431.23	Tumor(non-BIT/BST)					293.354	Tumor(non-BIT/BST)
	63.2017	Tumor(non-BIT/BST)					42.6071	Tumor(non-BIT/BST)
	23.3999	Tumor(non-BIT/BST)					35.6434	Tumor(non-BIT/BST)
	18.2195	Tumor(non-BIT/BST)					63.704	Tumor(non-BIT/BST)
	24.2782	Tumor(non-BIT/BST)					44.5143	Tumor(non-BIT/BST)
	58.3506	Tumor(non-BIT/BST)					75.5869	Tumor(non-BIT/BST)
	44.9037	Tumor(non-BIT/BST)					69.8775	Tumor(non-BIT/BST)
	46.2724	Tumor(non-BIT/BST)					66.4455	Tumor(non-BIT/BST)
	81.8414	Tumor(non-BIT/BST)					73.9626	Tumor(non-BIT/BST)
	525.456	Tumor(non-BIT/BST)					339.39	Tumor(non-BIT/BST)
	59.5847	Tumor(non-BIT/BST)					64.0908	Tumor(non-BIT/BST)
	45.3673	Tumor(non-BIT/BST)					60.2971	Tumor(non-BIT/BST)
	676.503	Tumor(non-BIT/BST)					257.117	Tumor(non-BIT/BST)
	50.4817	Tumor(non-BIT/BST)					82.4006	Tumor(non-BIT/BST)
	45.1879	Tumor(non-BIT/BST)					57.3479	Tumor(non-BIT/BST)
	68.5095	Tumor(non-BIT/BST)					66.0653	Tumor(non-BIT/BST)
	51.1661	Tumor(non-BIT/BST)					59.1419	Tumor(non-BIT/BST)
	640.919	Tumor(non-BIT/BST)					286.398	Tumor(non-BIT/BST)
	61.9494	Tumor(non-BIT/BST)					61.7759	Tumor(non-BIT/BST)
	48.3758	Tumor(non-BIT/BST)					73.7344	Tumor(non-BIT/BST)
	44.8919	Tumor(non-BIT/BST)					64.0768	Tumor(non-BIT/BST)
	656.246	Tumor(non-BIT/BST)					276.893	Tumor(non-BIT/BST)
	11.7403	Tumor(non-BIT/BST)					17.9609	Tumor(non-BIT/BST)
	511.98	Tumor(non-BIT/BST)					332.977	Tumor(non-BIT/BST)
	66.159	Tumor(non-BIT/BST)					52.0085	Tumor(non-BIT/BST)
	67.9948	Tumor(non-BIT/BST)					58.1736	Tumor(non-BIT/BST)
	16.9291	Tumor(non-BIT/BST)					36.5925	Tumor(non-BIT/BST)
	436.889	Tumor(non-BIT/BST)					298.179	Tumor(non-BIT/BST)
	67.9554	Tumor(non-BIT/BST)					42.1104	Tumor(non-BIT/BST)
	39.0057	Tumor(non-BIT/BST)					59.252	Tumor(non-BIT/BST)
	59.1762	Tumor(non-BIT/BST)					67.177	Tumor(non-BIT/BST)
	52.2558	Tumor(non-BIT/BST)					74.126	Tumor(non-BIT/BST)
	20.9658	Tumor(non-BIT/BST)					32.9008	Tumor(non-BIT/BST)
	55.0322	Tumor(non-BIT/BST)					78.4124	Tumor(non-BIT/BST)
	319.697	Tumor(non-BIT/BST)					272.236	Tumor(non-BIT/BST)
	69.3914	Tumor(non-BIT/BST)					56.4961	Tumor(non-BIT/BST)
	54.0328	Tumor(non-BIT/BST)					82.7371	Tumor(non-BIT/BST)
	64.0408	Tumor(non-BIT/BST)					66.6163	Tumor(non-BIT/BST)
	46.9543	Tumor(non-BIT/BST)					69.0796	Tumor(non-BIT/BST)
	67.4552	Tumor(non-BIT/BST)					46.7064	Tumor(non-BIT/BST)
	14.554	Tumor(non-BIT/BST)					24.8411	Tumor(non-BIT/BST)
	53.8204	Tumor(non-BIT/BST)					81.1739	Tumor(non-BIT/BST)
	34.3934	Tumor(non-BIT/BST)					46.6336	Tumor(non-BIT/BST)
	726.395	Tumor(non-BIT/BST)					203.16	Tumor(non-BIT/BST)
	59.0119	Tumor(non-BIT/BST)					68.7723	Tumor(non-BIT/BST)
	53.7729	Tumor(non-BIT/BST)					80.1341	Tumor(non-BIT/BST)
	772.153	Tumor(non-BIT/BST)					154.284	Tumor(non-BIT/BST)
	685.061	Tumor(non-BIT/BST)					245.956	Tumor(non-BIT/BST)
	32.0228	Tumor(non-BIT/BST)					52.1493	Tumor(non-BIT/BST)
	14.4091	Tumor(non-BIT/BST)					31.1773	Tumor(non-BIT/BST)
	56.7346	Tumor(non-BIT/BST)					68.9243	Tumor(non-BIT/BST)
	70.2751	Tumor(non-BIT/BST)					69.6583	Tumor(non-BIT/BST)
	81.4834	Tumor(non-BIT/BST)					75.5317	Tumor(non-BIT/BST)
	49.4577	Tumor(non-BIT/BST)					65.6862	Tumor(non-BIT/BST)
	541.338	Tumor(non-BIT/BST)					350.184	Tumor(non-BIT/BST)
	69.5494	Tumor(non-BIT/BST)					52.2009	Tumor(non-BIT/BST)
	91.0745	Tumor(non-BIT/BST)					82.6525	Tumor(non-BIT/BST)
	53.5677	Tumor(non-BIT/BST)					64.388	Tumor(non-BIT/BST)
	621.67	Tumor(non-BIT/BST)					291.984	Tumor(non-BIT/BST)
	70.487	Tumor(non-BIT/BST)					47.3112	Tumor(non-BIT/BST)
	64.1494	Tumor(non-BIT/BST)					67.3164	Tumor(non-BIT/BST)
	45.8622	Tumor(non-BIT/BST)					58.1031	Tumor(non-BIT/BST)
	83.322	Tumor(non-BIT/BST)					85.9056	Tumor(non-BIT/BST)
	68.4337	Tumor(non-BIT/BST)					70.0843	Tumor(non-BIT/BST)
	64.9271	Tumor(non-BIT/BST)					82.1477	Tumor(non-BIT/BST)
	22.8021	Tumor(non-BIT/BST)					69.8701	Tumor(non-BIT/BST)
	72.5717	Tumor(non-BIT/BST)					45.0994	Tumor(non-BIT/BST)
	58.564	Tumor(non-BIT/BST)					73.4394	Tumor(non-BIT/BST)
	63.709	Tumor(non-BIT/BST)					69.7604	Tumor(non-BIT/BST)
	52.3217	Tumor(non-BIT/BST)					65.7258	Tumor(non-BIT/BST)
	780.708	Tumor(non-BIT/BST)					141.98	Tumor(non-BIT/BST)
	21.1844	Tumor(non-BIT/BST)					32.2147	Tumor(non-BIT/BST)
	751.263	Tumor(non-BIT/BST)					177.572	Tumor(non-BIT/BST)
	86.0984	Tumor(non-BIT/BST)					79.6901	Tumor(non-BIT/BST)
	53.1644	Tumor(non-BIT/BST)					78.5433	Tumor(non-BIT/BST)
	334.777	Tumor(non-BIT/BST)					287.53	Tumor(non-BIT/BST)
	77.837	Tumor(non-BIT/BST)					74.6034	Tumor(non-BIT/BST)
	53.0941	Tumor(non-BIT/BST)					67.5029	Tumor(non-BIT/BST)
	18.6668	Tumor(non-BIT/BST)					22.8425	Tumor(non-BIT/BST)
	73.8489	Tumor(non-BIT/BST)					60.0578	Tumor(non-BIT/BST)
	43.568	Tumor(non-BIT/BST)					63.7258	Tumor(non-BIT/BST)
	77.6708	Tumor(non-BIT/BST)					86.1601	Tumor(non-BIT/BST)
	600.02	Tumor(non-BIT/BST)					300.076	Tumor(non-BIT/BST)
	33.9899	Tumor(non-BIT/BST)					46.0026	Tumor(non-BIT/BST)
	55.9063	Tumor(non-BIT/BST)					68.1498	Tumor(non-BIT/BST)
	62.3108	Tumor(non-BIT/BST)					85.2746	Tumor(non-BIT/BST)
	52.5142	Tumor(non-BIT/BST)					71.6229	Tumor(non-BIT/BST)
	698.288	Tumor(non-BIT/BST)					231.818	Tumor(non-BIT/BST)
	595.04	Tumor(non-BIT/BST)					305.736	Tumor(non-BIT/BST)
	58.8231	Tumor(non-BIT/BST)					83.4232	Tumor(non-BIT/BST)
	46.1745	Tumor(non-BIT/BST)					58.397	Tumor(non-BIT/BST)
	740.767	Tumor(non-BIT/BST)					188.122	Tumor(non-BIT/BST)
	612.848	Tumor(non-BIT/BST)					296.665	Tumor(non-BIT/BST)
	374.335	Tumor(non-BIT/BST)					298.207	Tumor(non-BIT/BST)
	73.2901	Tumor(non-BIT/BST)					48.5422	Tumor(non-BIT/BST)
	73.9459	Tumor(non-BIT/BST)					59.1301	Tumor(non-BIT/BST)
	20.5026	Tumor(non-BIT/BST)					37.5488	Tumor(non-BIT/BST)
	437.242	Tumor(non-BIT/BST)					306.666	Tumor(non-BIT/BST)
	58.5591	Tumor(non-BIT/BST)					85.1501	Tumor(non-BIT/BST)
	32.6461	Tumor(non-BIT/BST)					52.1865	Tumor(non-BIT/BST)
	70.1253	Tumor(non-BIT/BST)					73.6662	Tumor(non-BIT/BST)
	93.5149	Tumor(non-BIT/BST)					86.0984	Tumor(non-BIT/BST)
	59.0488	Tumor(non-BIT/BST)					69.4185	Tumor(non-BIT/BST)
	427.797	Tumor(non-BIT/BST)					305.084	Tumor(non-BIT/BST)
	76.7462	Tumor(non-BIT/BST)					64.521	Tumor(non-BIT/BST)
	721.847	Tumor(non-BIT/BST)					207.224	Tumor(non-BIT/BST)
	680.121	Tumor(non-BIT/BST)					252.063	Tumor(non-BIT/BST)
	659.641	Tumor(non-BIT/BST)					262.127	Tumor(non-BIT/BST)
	561.39	Tumor(non-BIT/BST)					328.726	Tumor(non-BIT/BST)
	61.0787	Tumor(non-BIT/BST)					89.4651	Tumor(non-BIT/BST)
	30.2774	Tumor(non-BIT/BST)					76.426	Tumor(non-BIT/BST)
	355.835	Tumor(non-BIT/BST)					302.989	Tumor(non-BIT/BST)
	73.2867	Tumor(non-BIT/BST)					56.4778	Tumor(non-BIT/BST)
	66.0121	Tumor(non-BIT/BST)					74.8144	Tumor(non-BIT/BST)
	60.5318	Tumor(non-BIT/BST)					80.7601	Tumor(non-BIT/BST)
	72.4199	Tumor(non-BIT/BST)					50.3895	Tumor(non-BIT/BST)
	63.0039	Tumor(non-BIT/BST)					79.779	Tumor(non-BIT/BST)
	22.4391	Tumor(non-BIT/BST)					35.6999	Tumor(non-BIT/BST)
	77.9068	Tumor(non-BIT/BST)					77.0428	Tumor(non-BIT/BST)
	70.4326	Tumor(non-BIT/BST)					87.9695	Tumor(non-BIT/BST)
	414.262	Tumor(non-BIT/BST)					302.221	Tumor(non-BIT/BST)
	38.7802	Tumor(non-BIT/BST)					58.4781	Tumor(non-BIT/BST)
	26.4085	Tumor(non-BIT/BST)					26.7601	Tumor(non-BIT/BST)
	58.0707	Tumor(non-BIT/BST)					70.7731	Tumor(non-BIT/BST)
	787.024	Tumor(non-BIT/BST)					130.947	Tumor(non-BIT/BST)
	641.083	Tumor(non-BIT/BST)					268.781	Tumor(non-BIT/BST)
	62.2886	Tumor(non-BIT/BST)					88.4878	Tumor(non-BIT/BST)
	58.5671	Tumor(non-BIT/BST)					82.8147	Tumor(non-BIT/BST)
	57.1997	Tumor(non-BIT/BST)					74.432	Tumor(non-BIT/BST)
	486.264	Tumor(non-BIT/BST)					329.551	Tumor(non-BIT/BST)
	66.9452	Tumor(non-BIT/BST)					89.5401	Tumor(non-BIT/BST)
	500.066	Tumor(non-BIT/BST)					342.147	Tumor(non-BIT/BST)
	48.4549	Tumor(non-BIT/BST)					68.4555	Tumor(non-BIT/BST)
	44.0004	Tumor(non-BIT/BST)					56.0405	Tumor(non-BIT/BST)
	547.945	Tumor(non-BIT/BST)					333.944	Tumor(non-BIT/BST)
	44.3415	Tumor(non-BIT/BST)					64.1509	Tumor(non-BIT/BST)
	71.8028	Tumor(non-BIT/BST)					77.5542	Tumor(non-BIT/BST)
	89.0445	Tumor(non-BIT/BST)					93.8477	Tumor(non-BIT/BST)
	80.5961	Tumor(non-BIT/BST)					91.5694	Tumor(non-BIT/BST)
	37.6993	Tumor(non-BIT/BST)					78.3467	Tumor(non-BIT/BST)
	65.1943	Tumor(non-BIT/BST)					83.9489	Tumor(non-BIT/BST)
	63.3349	Tumor(non-BIT/BST)					75.5758	Tumor(non-BIT/BST)
	30.1784	Tumor(non-BIT/BST)					77.5841	Tumor(non-BIT/BST)
	435.186	Tumor(non-BIT/BST)					313.325	Tumor(non-BIT/BST)
	57.4779	Tumor(non-BIT/BST)					77.5863	Tumor(non-BIT/BST)
	29.6805	Tumor(non-BIT/BST)					47.823	Tumor(non-BIT/BST)
	35.3212	Tumor(non-BIT/BST)					46.8198	Tumor(non-BIT/BST)
	59.8677	Tumor(non-BIT/BST)					74.6595	Tumor(non-BIT/BST)
	467.647	Tumor(non-BIT/BST)					323.572	Tumor(non-BIT/BST)
	67.732	Tumor(non-BIT/BST)					54.13	Tumor(non-BIT/BST)
	74.5692	Tumor(non-BIT/BST)					66.3245	Tumor(non-BIT/BST)
	52.3508	Tumor(non-BIT/BST)					64.5155	Tumor(non-BIT/BST)
	76.0788	Tumor(non-BIT/BST)					79.0099	Tumor(non-BIT/BST)
	97.8035	Tumor(non-BIT/BST)					90.7896	Tumor(non-BIT/BST)
	791.839	Tumor(non-BIT/BST)					124.49	Tumor(non-BIT/BST)
	768.388	Tumor(non-BIT/BST)					153.023	Tumor(non-BIT/BST)
	90.8344	Tumor(non-BIT/BST)					86.1281	Tumor(non-BIT/BST)
	63.9022	Tumor(non-BIT/BST)					89.6877	Tumor(non-BIT/BST)
	67.6599	Tumor(non-BIT/BST)					54.6665	Tumor(non-BIT/BST)
	45.9347	Tumor(non-BIT/BST)					77.1766	Tumor(non-BIT/BST)
	619.273	Tumor(non-BIT/BST)					284.726	Tumor(non-BIT/BST)
	25.8998	Tumor(non-BIT/BST)					31.1701	Tumor(non-BIT/BST)
	60.1096	Tumor(non-BIT/BST)					81.1962	Tumor(non-BIT/BST)
	389.093	Tumor(non-BIT/BST)					304.447	Tumor(non-BIT/BST)
	66.7457	Tumor(non-BIT/BST)					92.5215	Tumor(non-BIT/BST)
	60.2252	Tumor(non-BIT/BST)					79.5927	Tumor(non-BIT/BST)
	415.078	Tumor(non-BIT/BST)					308.009	Tumor(non-BIT/BST)
	68.1378	Tumor(non-BIT/BST)					61.9037	Tumor(non-BIT/BST)
	42.9787	Tumor(non-BIT/BST)					62.3635	Tumor(non-BIT/BST)
	27.8684	Tumor(non-BIT/BST)					36.3835	Tumor(non-BIT/BST)
	86.3498	Tumor(non-BIT/BST)					84.2165	Tumor(non-BIT/BST)
	60.8121	Tumor(non-BIT/BST)					75.5727	Tumor(non-BIT/BST)
	705.81	Tumor(non-BIT/BST)					223.225	Tumor(non-BIT/BST)
	82.5389	Tumor(non-BIT/BST)					82.5042	Tumor(non-BIT/BST)
	621.89	Tumor(non-BIT/BST)					277.839	Tumor(non-BIT/BST)
	595.838	Tumor(non-BIT/BST)					292.479	Tumor(non-BIT/BST)
	70.8992	Tumor(non-BIT/BST)					82.3592	Tumor(non-BIT/BST)
	68.286	Tumor(non-BIT/BST)					90.0696	Tumor(non-BIT/BST)
	72.3955	Tumor(non-BIT/BST)					93.8512	Tumor(non-BIT/BST)
	50.8794	Tumor(non-BIT/BST)					62.8669	Tumor(non-BIT/BST)
	63.3112	Tumor(non-BIT/BST)					86.3082	Tumor(non-BIT/BST)
	64.5915	Tumor(non-BIT/BST)					59.4442	Tumor(non-BIT/BST)
	67.9207	Tumor(non-BIT/BST)					91.2717	Tumor(non-BIT/BST)
	64.6163	Tumor(non-BIT/BST)					57.4905	Tumor(non-BIT/BST)
	52.425	Tumor(non-BIT/BST)					78.9662	Tumor(non-BIT/BST)
	70.0265	Tumor(non-BIT/BST)					88.2711	Tumor(non-BIT/BST)
	54.4003	Tumor(non-BIT/BST)					74.1445	Tumor(non-BIT/BST)
	63.028	Tumor(non-BIT/BST)					75.2069	Tumor(non-BIT/BST)
	83.3239	Tumor(non-BIT/BST)					96.4309	Tumor(non-BIT/BST)
	65.4006	Tumor(non-BIT/BST)					78.0464	Tumor(non-BIT/BST)
	749.077	Tumor(non-BIT/BST)					177.033	Tumor(non-BIT/BST)
	498.697	Tumor(non-BIT/BST)					337.688	Tumor(non-BIT/BST)
	73.3934	Tumor(non-BIT/BST)					72.7416	Tumor(non-BIT/BST)
	31.9676	Tumor(non-BIT/BST)					34.8117	Tumor(non-BIT/BST)
	73.3751	Tumor(non-BIT/BST)					83.6904	Tumor(non-BIT/BST)
	96.6721	Tumor(non-BIT/BST)					97.718	Tumor(non-BIT/BST)
	68.7182	Tumor(non-BIT/BST)					69.606	Tumor(non-BIT/BST)
	100.483	Tumor(non-BIT/BST)					94.2214	Tumor(non-BIT/BST)
	64.5289	Tumor(non-BIT/BST)					82.3512	Tumor(non-BIT/BST)
	57.6562	Tumor(non-BIT/BST)					78.928	Tumor(non-BIT/BST)
	468.193	Tumor(non-BIT/BST)					332.7	Tumor(non-BIT/BST)
	77.9559	Tumor(non-BIT/BST)					79.3479	Tumor(non-BIT/BST)
	34.6574	Tumor(non-BIT/BST)					44.563	Tumor(non-BIT/BST)
	38.7235	Tumor(non-BIT/BST)					49.6492	Tumor(non-BIT/BST)
	91.4862	Tumor(non-BIT/BST)					88.6096	Tumor(non-BIT/BST)
	97.8	Tumor(non-BIT/BST)					92.674	Tumor(non-BIT/BST)
	44.0093	Tumor(non-BIT/BST)					83.2343	Tumor(non-BIT/BST)
	783.106	Tumor(non-BIT/BST)					133.332	Tumor(non-BIT/BST)
	35.068	Tumor(non-BIT/BST)					52.1173	Tumor(non-BIT/BST)
	80.9086	Tumor(non-BIT/BST)					84.434	Tumor(non-BIT/BST)
	575.601	Tumor(non-BIT/BST)					313.294	Tumor(non-BIT/BST)
	506.637	Tumor(non-BIT/BST)					339.089	Tumor(non-BIT/BST)
	346.244	Tumor(non-BIT/BST)					306.327	Tumor(non-BIT/BST)
	39.7678	Tumor(non-BIT/BST)					57.8481	Tumor(non-BIT/BST)
	30.7112	Tumor(non-BIT/BST)					38.3901	Tumor(non-BIT/BST)
	44.1773	Tumor(non-BIT/BST)					55.5926	Tumor(non-BIT/BST)
	66.2475	Tumor(non-BIT/BST)					81.3163	Tumor(non-BIT/BST)
	38.1854	Tumor(non-BIT/BST)					85.586	Tumor(non-BIT/BST)
	524.635	Tumor(non-BIT/BST)					337.078	Tumor(non-BIT/BST)
	45.626	Tumor(non-BIT/BST)					64.5071	Tumor(non-BIT/BST)
	31.4901	Tumor(non-BIT/BST)					36.558	Tumor(non-BIT/BST)
	89.4929	Tumor(non-BIT/BST)					88.0255	Tumor(non-BIT/BST)
	32.0363	Tumor(non-BIT/BST)					46.6806	Tumor(non-BIT/BST)
	78.8502	Tumor(non-BIT/BST)					98.1584	Tumor(non-BIT/BST)
	74.1367	Tumor(non-BIT/BST)					98.2206	Tumor(non-BIT/BST)
	70.124	Tumor(non-BIT/BST)					95.7158	Tumor(non-BIT/BST)
	65.7957	Tumor(non-BIT/BST)					85.8943	Tumor(non-BIT/BST)
	578.693	Tumor(non-BIT/BST)					301.458	Tumor(non-BIT/BST)
	63.9591	Tumor(non-BIT/BST)					69.0222	Tumor(non-BIT/BST)
	50.4562	Tumor(non-BIT/BST)					84.0611	Tumor(non-BIT/BST)
	42.7412	Tumor(non-BIT/BST)					87.7623	Tumor(non-BIT/BST)
	61.622	Tumor(non-BIT/BST)					67.2389	Tumor(non-BIT/BST)
	74.9024	Tumor(non-BIT/BST)					88.1958	Tumor(non-BIT/BST)
	70.5652	Tumor(non-BIT/BST)					82.7306	Tumor(non-BIT/BST)
	734.651	Tumor(non-BIT/BST)					194.436	Tumor(non-BIT/BST)
	91.1357	Tumor(non-BIT/BST)					100.904	Tumor(non-BIT/BST)
	73.4018	Tumor(non-BIT/BST)					96.8267	Tumor(non-BIT/BST)
	54.7559	Tumor(non-BIT/BST)					66.5325	Tumor(non-BIT/BST)
	66.2234	Tumor(non-BIT/BST)					78.309	Tumor(non-BIT/BST)
	60.0754	Tumor(non-BIT/BST)					72.0323	Tumor(non-BIT/BST)
	68.5171	Tumor(non-BIT/BST)					90.4031	Tumor(non-BIT/BST)
	427.576	Tumor(non-BIT/BST)					322.041	Tumor(non-BIT/BST)
	59.1072	Tumor(non-BIT/BST)					63.1729	Tumor(non-BIT/BST)
	74.5795	Tumor(non-BIT/BST)					95.0003	Tumor(non-BIT/BST)
	53.4782	Tumor(non-BIT/BST)					72.6685	Tumor(non-BIT/BST)
	40.4484	Tumor(non-BIT/BST)					50.6316	Tumor(non-BIT/BST)
	103.977	Tumor(non-BIT/BST)					98.5082	Tumor(non-BIT/BST)
	62.7726	Tumor(non-BIT/BST)					83.8892	Tumor(non-BIT/BST)
	353.988	Tumor(non-BIT/BST)					314.84	Tumor(non-BIT/BST)
	58.5304	Tumor(non-BIT/BST)					66.3463	Tumor(non-BIT/BST)
	66.3391	Tumor(non-BIT/BST)					86.1362	Tumor(non-BIT/BST)
	412.398	Tumor(non-BIT/BST)					317.84	Tumor(non-BIT/BST)
	63.6622	Tumor(non-BIT/BST)					74.3935	Tumor(non-BIT/BST)
	69.4841	Tumor(non-BIT/BST)					78.1387	Tumor(non-BIT/BST)
	35.4013	Tumor(non-BIT/BST)					42.1913	Tumor(non-BIT/BST)
	83.2619	Tumor(non-BIT/BST)					89.8485	Tumor(non-BIT/BST)
	767.167	Tumor(non-BIT/BST)					150.75	Tumor(non-BIT/BST)
	56.7074	Tumor(non-BIT/BST)					65.2203	Tumor(non-BIT/BST)
	56.57	Tumor(non-BIT/BST)					85.9195	Tumor(non-BIT/BST)
	417.6	Tumor(non-BIT/BST)					319.671	Tumor(non-BIT/BST)
	98.9272	Tumor(non-BIT/BST)					95.6437	Tumor(non-BIT/BST)
	84.2156	Tumor(non-BIT/BST)					102.778	Tumor(non-BIT/BST)
	78.3728	Tumor(non-BIT/BST)					102.572	Tumor(non-BIT/BST)
	72.5782	Tumor(non-BIT/BST)					95.936	Tumor(non-BIT/BST)
	465.074	Tumor(non-BIT/BST)					330.201	Tumor(non-BIT/BST)
	449.373	Tumor(non-BIT/BST)					332.014	Tumor(non-BIT/BST)
	77.7135	Tumor(non-BIT/BST)					94.468	Tumor(non-BIT/BST)
	77.0625	Tumor(non-BIT/BST)					89.2152	Tumor(non-BIT/BST)
	88.2445	Tumor(non-BIT/BST)					90.8747	Tumor(non-BIT/BST)
	93.5473	Tumor(non-BIT/BST)					92.8101	Tumor(non-BIT/BST)
	74.3264	Tumor(non-BIT/BST)					98.8994	Tumor(non-BIT/BST)
	744.008	Tumor(non-BIT/BST)					179.101	Tumor(non-BIT/BST)
	60.1302	Tumor(non-BIT/BST)					79.4538	Tumor(non-BIT/BST)
	38.7083	Tumor(non-BIT/BST)					42.3817	Tumor(non-BIT/BST)
	49.0376	Tumor(non-BIT/BST)					60.0938	Tumor(non-BIT/BST)
	92.3343	Tumor(non-BIT/BST)					105.19	Tumor(non-BIT/BST)
	674.034	Tumor(non-BIT/BST)					245.077	Tumor(non-BIT/BST)
	509.905	Tumor(non-BIT/BST)					333.009	Tumor(non-BIT/BST)
	91.1638	Tumor(non-BIT/BST)					92.2082	Tumor(non-BIT/BST)
	77.1034	Tumor(non-BIT/BST)					102.967	Tumor(non-BIT/BST)
	55.4202	Tumor(non-BIT/BST)					70.3557	Tumor(non-BIT/BST)
	78.3923	Tumor(non-BIT/BST)					91.5778	Tumor(non-BIT/BST)
	100.663	Tumor(non-BIT/BST)					106.117	Tumor(non-BIT/BST)
	72.7152	Tumor(non-BIT/BST)					88.8233	Tumor(non-BIT/BST)
	757.749	Tumor(non-BIT/BST)					161.338	Tumor(non-BIT/BST)
	386.628	Tumor(non-BIT/BST)					317.73	Tumor(non-BIT/BST)
	37.1341	Tumor(non-BIT/BST)					46.9861	Tumor(non-BIT/BST)
	38.8754	Tumor(non-BIT/BST)					42.799	Tumor(non-BIT/BST)
	75.9095	Tumor(non-BIT/BST)					89.4761	Tumor(non-BIT/BST)
	56.0703	Tumor(non-BIT/BST)					72.9314	Tumor(non-BIT/BST)
	81.7908	Tumor(non-BIT/BST)					84.8285	Tumor(non-BIT/BST)
	42.8839	Tumor(non-BIT/BST)					52.2137	Tumor(non-BIT/BST)
	73.0272	Tumor(non-BIT/BST)					92.2019	Tumor(non-BIT/BST)
	67.8428	Tumor(non-BIT/BST)					76.1763	Tumor(non-BIT/BST)
	47.2782	Tumor(non-BIT/BST)					57.584	Tumor(non-BIT/BST)
	735.942	Tumor(non-BIT/BST)					189.208	Tumor(non-BIT/BST)
	725.287	Tumor(non-BIT/BST)					203.937	Tumor(non-BIT/BST)
	614.411	Tumor(non-BIT/BST)					265.386	Tumor(non-BIT/BST)
	455.818	Tumor(non-BIT/BST)					332.525	Tumor(non-BIT/BST)
	54.7988	Tumor(non-BIT/BST)					73.2496	Tumor(non-BIT/BST)
	40.8544	Tumor(non-BIT/BST)					48.5833	Tumor(non-BIT/BST)
	67.5697	Tumor(non-BIT/BST)					86.9921	Tumor(non-BIT/BST)
	42.4556	Tumor(non-BIT/BST)					58.4763	Tumor(non-BIT/BST)
	65.0905	Tumor(non-BIT/BST)					76.8818	Tumor(non-BIT/BST)
	55.7153	Tumor(non-BIT/BST)					66.9827	Tumor(non-BIT/BST)
	84.4994	Tumor(non-BIT/BST)					107.185	Tumor(non-BIT/BST)
	71.4175	Tumor(non-BIT/BST)					89.2959	Tumor(non-BIT/BST)
	66.1789	Tumor(non-BIT/BST)					89.4498	Tumor(non-BIT/BST)
	48.0611	Tumor(non-BIT/BST)					95.2158	Tumor(non-BIT/BST)
	652.076	Tumor(non-BIT/BST)					247.122	Tumor(non-BIT/BST)
	40.5316	Tumor(non-BIT/BST)					52.7045	Tumor(non-BIT/BST)
	99.9007	Tumor(non-BIT/BST)					98.3373	Tumor(non-BIT/BST)
	80.9177	Tumor(non-BIT/BST)					92.592	Tumor(non-BIT/BST)
	60.4171	Tumor(non-BIT/BST)					91.344	Tumor(non-BIT/BST)
	597.459	Tumor(non-BIT/BST)					277.912	Tumor(non-BIT/BST)
	75.223	Tumor(non-BIT/BST)					71.0189	Tumor(non-BIT/BST)
	49.6494	Tumor(non-BIT/BST)					66.7353	Tumor(non-BIT/BST)
	106.254	Tumor(non-BIT/BST)					102.496	Tumor(non-BIT/BST)
	92.432	Tumor(non-BIT/BST)					108.745	Tumor(non-BIT/BST)
	69.8907	Tumor(non-BIT/BST)					75.5588	Tumor(non-BIT/BST)
	772.02	Tumor(non-BIT/BST)					143.815	Tumor(non-BIT/BST)
	729.573	Tumor(non-BIT/BST)					196.138	Tumor(non-BIT/BST)
	73.3245	Tumor(non-BIT/BST)					85.2452	Tumor(non-BIT/BST)
	89.1863	Tumor(non-BIT/BST)					109.04	Tumor(non-BIT/BST)
	695.608	Tumor(non-BIT/BST)					227.757	Tumor(non-BIT/BST)
	49.6425	Tumor(non-BIT/BST)					72.1628	Tumor(non-BIT/BST)
	50.798	Tumor(non-BIT/BST)					70.1859	Tumor(non-BIT/BST)
	43.3736	Tumor(non-BIT/BST)					56.476	Tumor(non-BIT/BST)
	43.2743	Tumor(non-BIT/BST)					49.0207	Tumor(non-BIT/BST)
	53.236	Tumor(non-BIT/BST)					63.8071	Tumor(non-BIT/BST)
	97.0414	Tumor(non-BIT/BST)					98.024	Tumor(non-BIT/BST)
	99.8471	Tumor(non-BIT/BST)					111.888	Tumor(non-BIT/BST)
	58.55	Tumor(non-BIT/BST)					70.2037	Tumor(non-BIT/BST)
	45.493	Tumor(non-BIT/BST)					48.284	Tumor(non-BIT/BST)
	48.4406	Tumor(non-BIT/BST)					57.9813	Tumor(non-BIT/BST)
	109.055	Tumor(non-BIT/BST)					108.213	Tumor(non-BIT/BST)
	48.6829	Tumor(non-BIT/BST)					96.4388	Tumor(non-BIT/BST)
	379.434	Tumor(non-BIT/BST)					322.934	Tumor(non-BIT/BST)
	51.2269	Tumor(non-BIT/BST)					61.2923	Tumor(non-BIT/BST)
	47.1137	Tumor(non-BIT/BST)					95.4566	Tumor(non-BIT/BST)
	623.854	Tumor(non-BIT/BST)					258.501	Tumor(non-BIT/BST)
	43.4195	Tumor(non-BIT/BST)					53.6157	Tumor(non-BIT/BST)
	87.707	Tumor(non-BIT/BST)					97.9542	Tumor(non-BIT/BST)
	51.0433	Tumor(non-BIT/BST)					67.0064	Tumor(non-BIT/BST)
	75.3279	Tumor(non-BIT/BST)					94.7317	Tumor(non-BIT/BST)
	46.8791	Tumor(non-BIT/BST)					61.3626	Tumor(non-BIT/BST)
	80.416	Tumor(non-BIT/BST)					102.662	Tumor(non-BIT/BST)
	643.917	Tumor(non-BIT/BST)					247.193	Tumor(non-BIT/BST)
	84.641	Tumor(non-BIT/BST)					93.5088	Tumor(non-BIT/BST)
	79.7928	Tumor(non-BIT/BST)					95.4644	Tumor(non-BIT/BST)
	44.824	Tumor(non-BIT/BST)					52.1708	Tumor(non-BIT/BST)
	46.1644	Tumor(non-BIT/BST)					53.179	Tumor(non-BIT/BST)
	80.7667	Tumor(non-BIT/BST)					92.7098	Tumor(non-BIT/BST)
	61.663	Tumor(non-BIT/BST)					95.9187	Tumor(non-BIT/BST)
	46.294	Tumor(non-BIT/BST)					51.1897	Tumor(non-BIT/BST)
	86.7714	Tumor(non-BIT/BST)					112.095	Tumor(non-BIT/BST)
	72.257	Tumor(non-BIT/BST)					94.8286	Tumor(non-BIT/BST)
	564.299	Tumor(non-BIT/BST)					298.117	Tumor(non-BIT/BST)
	47.2066	Tumor(non-BIT/BST)					72.5668	Tumor(non-BIT/BST)
	59.1691	Tumor(non-BIT/BST)					67.7546	Tumor(non-BIT/BST)
	75.3954	Tumor(non-BIT/BST)					76.5529	Tumor(non-BIT/BST)
	65.9254	Tumor(non-BIT/BST)					77.3097	Tumor(non-BIT/BST)
	522.886	Tumor(non-BIT/BST)					324.257	Tumor(non-BIT/BST)
	54.7205	Tumor(non-BIT/BST)					101.676	Tumor(non-BIT/BST)
	678.27	Tumor(non-BIT/BST)					228.962	Tumor(non-BIT/BST)
	513.872	Tumor(non-BIT/BST)					321.635	Tumor(non-BIT/BST)
	490.644	Tumor(non-BIT/BST)					320.317	Tumor(non-BIT/BST)
	398.326	Tumor(non-BIT/BST)					330.057	Tumor(non-BIT/BST)
	81.2854	Tumor(non-BIT/BST)					78.7966	Tumor(non-BIT/BST)
	49.5767	Tumor(non-BIT/BST)					58.1067	Tumor(non-BIT/BST)
	93.2906	Tumor(non-BIT/BST)					113.2	Tumor(non-BIT/BST)
	77.4892	Tumor(non-BIT/BST)					95.5144	Tumor(non-BIT/BST)
	67.6496	Tumor(non-BIT/BST)					86.2426	Tumor(non-BIT/BST)
	104.39	Tumor(non-BIT/BST)					103.822	Tumor(non-BIT/BST)
	84.5418	Tumor(non-BIT/BST)					108.655	Tumor(non-BIT/BST)
	68.2018	Tumor(non-BIT/BST)					71.286	Tumor(non-BIT/BST)
	52.9818	Tumor(non-BIT/BST)					68.7921	Tumor(non-BIT/BST)
	110.162	Tumor(non-BIT/BST)					107.45	Tumor(non-BIT/BST)
	107.22	Tumor(non-BIT/BST)					115.238	Tumor(non-BIT/BST)
	99.7032	Tumor(non-BIT/BST)					115.11	Tumor(non-BIT/BST)
	45.5323	Tumor(non-BIT/BST)					66.1835	Tumor(non-BIT/BST)
	82.5645	Tumor(non-BIT/BST)					103.575	Tumor(non-BIT/BST)
	82.7176	Tumor(non-BIT/BST)					97.2599	Tumor(non-BIT/BST)
	59.6958	Tumor(non-BIT/BST)					76.1015	Tumor(non-BIT/BST)
	50.3105	Tumor(non-BIT/BST)					78.2351	Tumor(non-BIT/BST)
	61.6455	Tumor(non-BIT/BST)					79.2971	Tumor(non-BIT/BST)
	49.1227	Tumor(non-BIT/BST)					53.1189	Tumor(non-BIT/BST)
	54.3277	Tumor(non-BIT/BST)					63.9236	Tumor(non-BIT/BST)
	73.2333	Tumor(non-BIT/BST)					84.7918	Tumor(non-BIT/BST)
	82.783	Tumor(non-BIT/BST)					101.274	Tumor(non-BIT/BST)
	71.1513	Tumor(non-BIT/BST)					97.8841	Tumor(non-BIT/BST)
	64.4636	Tumor(non-BIT/BST)					98.5426	Tumor(non-BIT/BST)
	85.7928	Tumor(non-BIT/BST)					94.41	Tumor(non-BIT/BST)
	49.154	Tumor(non-BIT/BST)					61.2697	Tumor(non-BIT/BST)
	467.63	Tumor(non-BIT/BST)					322.351	Tumor(non-BIT/BST)
	50.9144	Tumor(non-BIT/BST)					54.3876	Tumor(non-BIT/BST)
	50.0249	Tumor(non-BIT/BST)					55.5751	Tumor(non-BIT/BST)
	97.1533	Tumor(non-BIT/BST)					103.633	Tumor(non-BIT/BST)
	735.093	Tumor(non-BIT/BST)					184.507	Tumor(non-BIT/BST)
	90.6179	Tumor(non-BIT/BST)					116.27	Tumor(non-BIT/BST)
	84.9354	Tumor(non-BIT/BST)					99.8802	Tumor(non-BIT/BST)
	39.3445	Tumor(non-BIT/BST)					87.6531	Tumor(non-BIT/BST)
	685.639	Tumor(non-BIT/BST)					221.468	Tumor(non-BIT/BST)
	528.521	Tumor(non-BIT/BST)					321.643	Tumor(non-BIT/BST)
	50.3098	Tumor(non-BIT/BST)					62.2367	Tumor(non-BIT/BST)
	104.8	Tumor(non-BIT/BST)					105.947	Tumor(non-BIT/BST)
	55.3311	Tumor(non-BIT/BST)					103.079	Tumor(non-BIT/BST)
	45.7268	Tumor(non-BIT/BST)					101.856	Tumor(non-BIT/BST)
	630.072	Tumor(non-BIT/BST)					249.369	Tumor(non-BIT/BST)
	493.557	Tumor(non-BIT/BST)					316.502	Tumor(non-BIT/BST)
	77.1855	Tumor(non-BIT/BST)					96.1177	Tumor(non-BIT/BST)
	113.211	Tumor(non-BIT/BST)					115.469	Tumor(non-BIT/BST)
	721.989	Tumor(non-BIT/BST)					201.427	Tumor(non-BIT/BST)
	568.781	Tumor(non-BIT/BST)					292.853	Tumor(non-BIT/BST)
	106.005	Tumor(non-BIT/BST)					80.4468	Tumor(non-BIT/BST)
	59.9744	Tumor(non-BIT/BST)					65.6757	Tumor(non-BIT/BST)
	52.804	Tumor(non-BIT/BST)					59.9949	Tumor(non-BIT/BST)
	82.3724	Tumor(non-BIT/BST)					100.208	Tumor(non-BIT/BST)
	52.1691	Tumor(non-BIT/BST)					80.2268	Tumor(non-BIT/BST)
	56.5751	Tumor(non-BIT/BST)					71.9132	Tumor(non-BIT/BST)
	50.9741	Tumor(non-BIT/BST)					60.4402	Tumor(non-BIT/BST)
	60.2475	Tumor(non-BIT/BST)					70.2664	Tumor(non-BIT/BST)
	100.427	Tumor(non-BIT/BST)					118.771	Tumor(non-BIT/BST)
	58.7587	Tumor(non-BIT/BST)					106.16	Tumor(non-BIT/BST)
	48.7589	Tumor(non-BIT/BST)					99.3169	Tumor(non-BIT/BST)
	40.1196	Tumor(non-BIT/BST)					64.5354	Tumor(non-BIT/BST)
	40.3988	Tumor(non-BIT/BST)					60.9694	Tumor(non-BIT/BST)
	44.391	Tumor(non-BIT/BST)					59.6145	Tumor(non-BIT/BST)
	90.6441	Tumor(non-BIT/BST)					102.557	Tumor(non-BIT/BST)
	115.509	Tumor(non-BIT/BST)					112.703	Tumor(non-BIT/BST)
	88.3062	Tumor(non-BIT/BST)					111.251	Tumor(non-BIT/BST)
	571.631	Tumor(non-BIT/BST)					284.328	Tumor(non-BIT/BST)
	81.0518	Tumor(non-BIT/BST)					85.0746	Tumor(non-BIT/BST)
	71.0017	Tumor(non-BIT/BST)					70.6981	Tumor(non-BIT/BST)
	53.5368	Tumor(non-BIT/BST)					57.4985	Tumor(non-BIT/BST)
	55.2702	Tumor(non-BIT/BST)					63.5599	Tumor(non-BIT/BST)
	66.3162	Tumor(non-BIT/BST)					77.0354	Tumor(non-BIT/BST)
	727.298	Tumor(non-BIT/BST)					194.192	Tumor(non-BIT/BST)
	51.6023	Tumor(non-BIT/BST)					60.7006	Tumor(non-BIT/BST)
	51.9885	Tumor(non-BIT/BST)					58.4821	Tumor(non-BIT/BST)
	47.2154	Tumor(non-BIT/BST)					122.395	Tumor(non-BIT/BST)
	471.226	Tumor(non-BIT/BST)					315.949	Tumor(non-BIT/BST)
	88.0794	Tumor(non-BIT/BST)					88.8941	Tumor(non-BIT/BST)
	53.7419	Tumor(non-BIT/BST)					82.2746	Tumor(non-BIT/BST)
	70.5298	Tumor(non-BIT/BST)					88.4225	Tumor(non-BIT/BST)
	85.7668	Tumor(non-BIT/BST)					97.5085	Tumor(non-BIT/BST)
	550.63	Tumor(non-BIT/BST)					303.555	Tumor(non-BIT/BST)
	77.8625	Tumor(non-BIT/BST)					74.7186	Tumor(non-BIT/BST)
	111.591	Tumor(non-BIT/BST)					110.741	Tumor(non-BIT/BST)
	108.571	Tumor(non-BIT/BST)					122.126	Tumor(non-BIT/BST)
	57.9347	Tumor(non-BIT/BST)					105.568	Tumor(non-BIT/BST)
	618.396	Tumor(non-BIT/BST)					253.351	Tumor(non-BIT/BST)
	57.9738	Tumor(non-BIT/BST)					81.7798	Tumor(non-BIT/BST)
	41.1373	Tumor(non-BIT/BST)					68.0769	Tumor(non-BIT/BST)
	54.1463	Tumor(non-BIT/BST)					65.4602	Tumor(non-BIT/BST)
	101.073	Tumor(non-BIT/BST)					108.712	Tumor(non-BIT/BST)
	70.0922	Tumor(non-BIT/BST)					103.971	Tumor(non-BIT/BST)
	663.844	Tumor(non-BIT/BST)					230.717	Tumor(non-BIT/BST)
	42.4258	Tumor(non-BIT/BST)					70.2961	Tumor(non-BIT/BST)
	60.9153	Tumor(non-BIT/BST)					63.4038	Tumor(non-BIT/BST)
	56.6719	Tumor(non-BIT/BST)					70.7007	Tumor(non-BIT/BST)
	88.5475	Tumor(non-BIT/BST)					108.361	Tumor(non-BIT/BST)
	45.7621	Tumor(non-BIT/BST)					93.4878	Tumor(non-BIT/BST)
	69.0061	Tumor(non-BIT/BST)					84.141	Tumor(non-BIT/BST)
	53.1253	Tumor(non-BIT/BST)					106.233	Tumor(non-BIT/BST)
	62.412	Tumor(non-BIT/BST)					78.742	Tumor(non-BIT/BST)
	97.8309	Tumor(non-BIT/BST)					121.747	Tumor(non-BIT/BST)
	89.3544	Tumor(non-BIT/BST)					107.426	Tumor(non-BIT/BST)
	79.7998	Tumor(non-BIT/BST)					103.859	Tumor(non-BIT/BST)
	40.4104	Tumor(non-BIT/BST)					85.8151	Tumor(non-BIT/BST)
	382.95	Tumor(non-BIT/BST)					333.464	Tumor(non-BIT/BST)
	56.6009	Tumor(non-BIT/BST)					60.4709	Tumor(non-BIT/BST)
	38.7793	Tumor(non-BIT/BST)					79.7843	Tumor(non-BIT/BST)
	52.5555	Tumor(non-BIT/BST)					58.7053	Tumor(non-BIT/BST)
	55.5052	Tumor(non-BIT/BST)					68.0478	Tumor(non-BIT/BST)
	78.9248	Tumor(non-BIT/BST)					90.2346	Tumor(non-BIT/BST)
	118.831	Tumor(non-BIT/BST)					119.658	Tumor(non-BIT/BST)
	95.8529	Tumor(non-BIT/BST)					120.678	Tumor(non-BIT/BST)
	36.1697	Tumor(non-BIT/BST)					69.0732	Tumor(non-BIT/BST)
	56.1433	Tumor(non-BIT/BST)					61.7121	Tumor(non-BIT/BST)
	64.7467	Tumor(non-BIT/BST)					109.477	Tumor(non-BIT/BST)
	390.424	Tumor(non-BIT/BST)					329.769	Tumor(non-BIT/BST)
	98.6252	Tumor(non-BIT/BST)					81.9867	Tumor(non-BIT/BST)
	525.616	Tumor(non-BIT/BST)					313.137	Tumor(non-BIT/BST)
	90.5361	Tumor(non-BIT/BST)					106.43	Tumor(non-BIT/BST)
	62.2238	Tumor(non-BIT/BST)					109.985	Tumor(non-BIT/BST)
	454.756	Tumor(non-BIT/BST)					310.645	Tumor(non-BIT/BST)
	83.7767	Tumor(non-BIT/BST)					91.3182	Tumor(non-BIT/BST)
	61.9807	Tumor(non-BIT/BST)					71.0683	Tumor(non-BIT/BST)
	104.697	Tumor(non-BIT/BST)					123.987	Tumor(non-BIT/BST)
	46.7138	Tumor(non-BIT/BST)					109.233	Tumor(non-BIT/BST)
	675.732	Tumor(non-BIT/BST)					219.499	Tumor(non-BIT/BST)
	60.4801	Tumor(non-BIT/BST)					85.8783	Tumor(non-BIT/BST)
	32.7888	Tumor(non-BIT/BST)					57.936	Tumor(non-BIT/BST)
	81.0324	Tumor(non-BIT/BST)					99.366	Tumor(non-BIT/BST)
	62.8171	Tumor(non-BIT/BST)					77.6873	Tumor(non-BIT/BST)
	102.727	Tumor(non-BIT/BST)					124.413	Tumor(non-BIT/BST)
	115.648	Tumor(non-BIT/BST)					66.1049	Tumor(non-BIT/BST)
	61.6418	Tumor(non-BIT/BST)					70.0107	Tumor(non-BIT/BST)
	122.136	Tumor(non-BIT/BST)					119.363	Tumor(non-BIT/BST)
	108.351	Tumor(non-BIT/BST)					125.466	Tumor(non-BIT/BST)
	667.461	Tumor(non-BIT/BST)					222.254	Tumor(non-BIT/BST)
	498.522	Tumor(non-BIT/BST)					310.044	Tumor(non-BIT/BST)
	366.321	Tumor(non-BIT/BST)					337.278	Tumor(non-BIT/BST)
	35.9724	Tumor(non-BIT/BST)					63.0553	Tumor(non-BIT/BST)
	88.8205	Tumor(non-BIT/BST)					91.0801	Tumor(non-BIT/BST)
	87.1308	Tumor(non-BIT/BST)					98.6327	Tumor(non-BIT/BST)
	112.027	Tumor(non-BIT/BST)					114.257	Tumor(non-BIT/BST)
	752.512	Tumor(non-BIT/BST)					163.129	Tumor(non-BIT/BST)
	60.2596	Tumor(non-BIT/BST)					73.0745	Tumor(non-BIT/BST)
	575.104	Tumor(non-BIT/BST)					275.231	Tumor(non-BIT/BST)
	105.791	Tumor(non-BIT/BST)					73.4477	Tumor(non-BIT/BST)
	70.1663	Tumor(non-BIT/BST)					80.3309	Tumor(non-BIT/BST)
	441.479	Tumor(non-BIT/BST)					309.997	Tumor(non-BIT/BST)
	394.931	Tumor(non-BIT/BST)					323.073	Tumor(non-BIT/BST)
	33.1735	Tumor(non-BIT/BST)					55.4684	Tumor(non-BIT/BST)
	45.3747	Tumor(non-BIT/BST)					54.1363	Tumor(non-BIT/BST)
	106.523	Tumor(non-BIT/BST)					114.018	Tumor(non-BIT/BST)
	93.7843	Tumor(non-BIT/BST)					111.607	Tumor(non-BIT/BST)
	42.1379	Tumor(non-BIT/BST)					78.5393	Tumor(non-BIT/BST)
	64.4758	Tumor(non-BIT/BST)					88.9605	Tumor(non-BIT/BST)
	37.3733	Tumor(non-BIT/BST)					65.5443	Tumor(non-BIT/BST)
	68.7115	Tumor(non-BIT/BST)					65.2985	Tumor(non-BIT/BST)
	59.471	Tumor(non-BIT/BST)					66.3424	Tumor(non-BIT/BST)
	95.2065	Tumor(non-BIT/BST)					106.918	Tumor(non-BIT/BST)
	53.2056	Tumor(non-BIT/BST)					99.9847	Tumor(non-BIT/BST)
	542.558	Tumor(non-BIT/BST)					307.38	Tumor(non-BIT/BST)
	313.687	Tumor(non-BIT/BST)					275.712	Tumor(non-BIT/BST)
	61.4565	Tumor(non-BIT/BST)					68.3716	Tumor(non-BIT/BST)
	77.0894	Tumor(non-BIT/BST)					87.8448	Tumor(non-BIT/BST)
	94.6382	Tumor(non-BIT/BST)					113.977	Tumor(non-BIT/BST)
	95.0279	Tumor(non-BIT/BST)					111.023	Tumor(non-BIT/BST)
	109.974	Tumor(non-BIT/BST)					68.551	Tumor(non-BIT/BST)
	60.3901	Tumor(non-BIT/BST)					70.9598	Tumor(non-BIT/BST)
	61.9868	Tumor(non-BIT/BST)					65.4919	Tumor(non-BIT/BST)
	97.3551	Tumor(non-BIT/BST)					118.524	Tumor(non-BIT/BST)
	79.4979	Tumor(non-BIT/BST)					93.9592	Tumor(non-BIT/BST)
	83.4343	Tumor(non-BIT/BST)					75.9558	Tumor(non-BIT/BST)
	69.8615	Tumor(non-BIT/BST)					113.934	Tumor(non-BIT/BST)
	699.953	Tumor(non-BIT/BST)					206.319	Tumor(non-BIT/BST)
	490.668	Tumor(non-BIT/BST)					310.189	Tumor(non-BIT/BST)
	123.496	Tumor(non-BIT/BST)					56.6875	Tumor(non-BIT/BST)
	55.5507	Tumor(non-BIT/BST)					56.9416	Tumor(non-BIT/BST)
	79.8175	Tumor(non-BIT/BST)					97.494	Tumor(non-BIT/BST)
	119.695	Tumor(non-BIT/BST)					119.026	Tumor(non-BIT/BST)
	59.1595	Tumor(non-BIT/BST)					112.979	Tumor(non-BIT/BST)
	28.5479	Tumor(non-BIT/BST)					53.7332	Tumor(non-BIT/BST)
	584.53	Tumor(non-BIT/BST)					265.114	Tumor(non-BIT/BST)
	55.1377	Tumor(non-BIT/BST)					83.8879	Tumor(non-BIT/BST)
	74.7793	Tumor(non-BIT/BST)					91.8192	Tumor(non-BIT/BST)
	90.9886	Tumor(non-BIT/BST)					111.434	Tumor(non-BIT/BST)
	89.3331	Tumor(non-BIT/BST)					91.1766	Tumor(non-BIT/BST)
	62.0705	Tumor(non-BIT/BST)					67.8005	Tumor(non-BIT/BST)
	105.641	Tumor(non-BIT/BST)					128.786	Tumor(non-BIT/BST)
	46.9233	Tumor(non-BIT/BST)					75.8625	Tumor(non-BIT/BST)
	62.8244	Tumor(non-BIT/BST)					68.2327	Tumor(non-BIT/BST)
	114.118	Tumor(non-BIT/BST)					130.672	Tumor(non-BIT/BST)
	63.2435	Tumor(non-BIT/BST)					111.851	Tumor(non-BIT/BST)
	86.8663	Tumor(non-BIT/BST)					94.2207	Tumor(non-BIT/BST)
	68.2694	Tumor(non-BIT/BST)					82.6389	Tumor(non-BIT/BST)
	69.1706	Tumor(non-BIT/BST)					78.542	Tumor(non-BIT/BST)
	109.826	Tumor(non-BIT/BST)					129.817	Tumor(non-BIT/BST)
	68.1203	Tumor(non-BIT/BST)					115.879	Tumor(non-BIT/BST)
	61.0768	Tumor(non-BIT/BST)					122.963	Tumor(non-BIT/BST)
	47.9868	Tumor(non-BIT/BST)					88.2153	Tumor(non-BIT/BST)
	625.679	Tumor(non-BIT/BST)					235.788	Tumor(non-BIT/BST)
	36.1412	Tumor(non-BIT/BST)					48.9839	Tumor(non-BIT/BST)
	96.9026	Tumor(non-BIT/BST)					108.477	Tumor(non-BIT/BST)
	115.445	Tumor(non-BIT/BST)					119.175	Tumor(non-BIT/BST)
	66.0753	Tumor(non-BIT/BST)					117.156	Tumor(non-BIT/BST)
	577.949	Tumor(non-BIT/BST)					270.144	Tumor(non-BIT/BST)
	85.7561	Tumor(non-BIT/BST)					96.7954	Tumor(non-BIT/BST)
	74.2854	Tumor(non-BIT/BST)					115.587	Tumor(non-BIT/BST)
	53.5327	Tumor(non-BIT/BST)					115.297	Tumor(non-BIT/BST)
	97.2738	Tumor(non-BIT/BST)					77.68	Tumor(non-BIT/BST)
	101.322	Tumor(non-BIT/BST)					124.493	Tumor(non-BIT/BST)
	52.5844	Tumor(non-BIT/BST)					134.352	Tumor(non-BIT/BST)
	33.7034	Tumor(non-BIT/BST)					60.4741	Tumor(non-BIT/BST)
	35.0453	Tumor(non-BIT/BST)					63.7691	Tumor(non-BIT/BST)
	29.117	Tumor(non-BIT/BST)					49.5256	Tumor(non-BIT/BST)
	55.9433	Tumor(non-BIT/BST)					54.8006	Tumor(non-BIT/BST)
	74.4604	Tumor(non-BIT/BST)					90.4579	Tumor(non-BIT/BST)
	65.9705	Tumor(non-BIT/BST)					73.4688	Tumor(non-BIT/BST)
	61.9714	Tumor(non-BIT/BST)					109.165	Tumor(non-BIT/BST)
	45.6706	Tumor(non-BIT/BST)					78.6927	Tumor(non-BIT/BST)
	86.1351	Tumor(non-BIT/BST)					76.662	Tumor(non-BIT/BST)
	66.0008	Tumor(non-BIT/BST)					78.3545	Tumor(non-BIT/BST)
	65.9088	Tumor(non-BIT/BST)					70.1643	Tumor(non-BIT/BST)
	66.0305	Tumor(non-BIT/BST)					69.6852	Tumor(non-BIT/BST)
	99.4298	Tumor(non-BIT/BST)					118.997	Tumor(non-BIT/BST)
	99.2289	Tumor(non-BIT/BST)					116.437	Tumor(non-BIT/BST)
	650.785	Tumor(non-BIT/BST)					221.902	Tumor(non-BIT/BST)
	112.958	Tumor(non-BIT/BST)					62.3427	Tumor(non-BIT/BST)
	105.346	Tumor(non-BIT/BST)					69.1935	Tumor(non-BIT/BST)
	94.6865	Tumor(non-BIT/BST)					114.938	Tumor(non-BIT/BST)
	87.6687	Tumor(non-BIT/BST)					85.8526	Tumor(non-BIT/BST)
	29.2436	Tumor(non-BIT/BST)					57.2794	Tumor(non-BIT/BST)
	43.8624	Tumor(non-BIT/BST)					48.5929	Tumor(non-BIT/BST)
	99.4021	Tumor(non-BIT/BST)					115.657	Tumor(non-BIT/BST)
	72.8307	Tumor(non-BIT/BST)					118.95	Tumor(non-BIT/BST)
	60.9154	Tumor(non-BIT/BST)					106.1	Tumor(non-BIT/BST)
	62.33	Tumor(non-BIT/BST)					90.3418	Tumor(non-BIT/BST)
	80.2495	Tumor(non-BIT/BST)					71.5022	Tumor(non-BIT/BST)
	118.675	Tumor(non-BIT/BST)					134.607	Tumor(non-BIT/BST)
	29.5321	Tumor(non-BIT/BST)					46.3353	Tumor(non-BIT/BST)
	66.9253	Tumor(non-BIT/BST)					77.6293	Tumor(non-BIT/BST)
	77.7939	Tumor(non-BIT/BST)					87.717	Tumor(non-BIT/BST)
	102.941	Tumor(non-BIT/BST)					125.028	Tumor(non-BIT/BST)
	430.207	Tumor(non-BIT/BST)					304.058	Tumor(non-BIT/BST)
	25.4676	Tumor(non-BIT/BST)					49.2346	Tumor(non-BIT/BST)
	68.0034	Tumor(non-BIT/BST)					74.6061	Tumor(non-BIT/BST)
	502.62	Tumor(non-BIT/BST)					301.722	Tumor(non-BIT/BST)
	60.4584	Tumor(non-BIT/BST)					56.1062	Tumor(non-BIT/BST)
	74.787	Tumor(non-BIT/BST)					89.9293	Tumor(non-BIT/BST)
	73.2565	Tumor(non-BIT/BST)					82.1002	Tumor(non-BIT/BST)
	106.476	Tumor(non-BIT/BST)					118.151	Tumor(non-BIT/BST)
	36.4097	Tumor(non-BIT/BST)					62.2713	Tumor(non-BIT/BST)
	83.5125	Tumor(non-BIT/BST)					87.9646	Tumor(non-BIT/BST)
	50.7068	Tumor(non-BIT/BST)					79.1479	Tumor(non-BIT/BST)
	34.1031	Tumor(non-BIT/BST)					44.3166	Tumor(non-BIT/BST)
	86.627	Tumor(non-BIT/BST)					96.948	Tumor(non-BIT/BST)
	66.6318	Tumor(non-BIT/BST)					74.6926	Tumor(non-BIT/BST)
	113.542	Tumor(non-BIT/BST)					134.693	Tumor(non-BIT/BST)
	90.8991	Tumor(non-BIT/BST)					80.4889	Tumor(non-BIT/BST)
	39.3321	Tumor(non-BIT/BST)					68.2573	Tumor(non-BIT/BST)
	121.267	Tumor(non-BIT/BST)					124.75	Tumor(non-BIT/BST)
	103.232	Tumor(non-BIT/BST)					124.233	Tumor(non-BIT/BST)
	77.4164	Tumor(non-BIT/BST)					120.253	Tumor(non-BIT/BST)
	69.9924	Tumor(non-BIT/BST)					120.564	Tumor(non-BIT/BST)
	33.6645	Tumor(non-BIT/BST)					54.9891	Tumor(non-BIT/BST)
	708.499	Tumor(non-BIT/BST)					193.266	Tumor(non-BIT/BST)
	630.47	Tumor(non-BIT/BST)					229.069	Tumor(non-BIT/BST)
	100.478	Tumor(non-BIT/BST)					71.2433	Tumor(non-BIT/BST)
	91.009	Tumor(non-BIT/BST)					91.4564	Tumor(non-BIT/BST)
	72.8952	Tumor(non-BIT/BST)					86.8392	Tumor(non-BIT/BST)
	716.222	Tumor(non-BIT/BST)					195.176	Tumor(non-BIT/BST)
	82.5877	Tumor(non-BIT/BST)					92.7283	Tumor(non-BIT/BST)
	101.57	Tumor(non-BIT/BST)					113.015	Tumor(non-BIT/BST)
	115.223	Tumor(non-BIT/BST)					124.074	Tumor(non-BIT/BST)
	75.9059	Tumor(non-BIT/BST)					123.6	Tumor(non-BIT/BST)
	724.076	Tumor(non-BIT/BST)					192.568	Tumor(non-BIT/BST)
	682.106	Tumor(non-BIT/BST)					202.645	Tumor(non-BIT/BST)
	565.196	Tumor(non-BIT/BST)					271.992	Tumor(non-BIT/BST)
	91.2453	Tumor(non-BIT/BST)					102.15	Tumor(non-BIT/BST)
	119.678	Tumor(non-BIT/BST)					137.352	Tumor(non-BIT/BST)
	438.826	Tumor(non-BIT/BST)					299.258	Tumor(non-BIT/BST)
	96.0149	Tumor(non-BIT/BST)					85.6508	Tumor(non-BIT/BST)
	69.7476	Tumor(non-BIT/BST)					75.429	Tumor(non-BIT/BST)
	131.805	Tumor(non-BIT/BST)					129.937	Tumor(non-BIT/BST)
	97.7591	Tumor(non-BIT/BST)					119.039	Tumor(non-BIT/BST)
	45.0052	Tumor(non-BIT/BST)					72.9975	Tumor(non-BIT/BST)
	119.666	Tumor(non-BIT/BST)					53.1341	Tumor(non-BIT/BST)
	42.0763	Tumor(non-BIT/BST)					70.7366	Tumor(non-BIT/BST)
	72.1571	Tumor(non-BIT/BST)					84.2716	Tumor(non-BIT/BST)
	71.1152	Tumor(non-BIT/BST)					75.0697	Tumor(non-BIT/BST)
	104.992	Tumor(non-BIT/BST)					124.508	Tumor(non-BIT/BST)
	58.7525	Tumor(non-BIT/BST)					121.553	Tumor(non-BIT/BST)
	106.052	Tumor(non-BIT/BST)					64.9817	Tumor(non-BIT/BST)
	78.5114	Tumor(non-BIT/BST)					91.3374	Tumor(non-BIT/BST)
	65.3018	Tumor(non-BIT/BST)					109.465	Tumor(non-BIT/BST)
	37.7887	Tumor(non-BIT/BST)					61.4063	Tumor(non-BIT/BST)
	58.0791	Tumor(non-BIT/BST)					85.7918	Tumor(non-BIT/BST)
	25.9452	Tumor(non-BIT/BST)					41.7622	Tumor(non-BIT/BST)
	90.4977	Tumor(non-BIT/BST)					79.7547	Tumor(non-BIT/BST)
	97.0712	Tumor(non-BIT/BST)					108.189	Tumor(non-BIT/BST)
	111.326	Tumor(non-BIT/BST)					122.99	Tumor(non-BIT/BST)
	105.216	Tumor(non-BIT/BST)					121.351	Tumor(non-BIT/BST)
	71.1888	Tumor(non-BIT/BST)					125.843	Tumor(non-BIT/BST)
	56.0044	Tumor(non-BIT/BST)					138.088	Tumor(non-BIT/BST)
	309.152	Tumor(non-BIT/BST)					274.052	Tumor(non-BIT/BST)
	21.1202	Tumor(non-BIT/BST)					45.6206	Tumor(non-BIT/BST)
	109.452	Tumor(non-BIT/BST)					132.978	Tumor(non-BIT/BST)
	105.469	Tumor(non-BIT/BST)					122.85	Tumor(non-BIT/BST)
	95.7998	Tumor(non-BIT/BST)					73.4977	Tumor(non-BIT/BST)
	33.3776	Tumor(non-BIT/BST)					62.3215	Tumor(non-BIT/BST)
	22.4948	Tumor(non-BIT/BST)					50.4101	Tumor(non-BIT/BST)
	41.0068	Tumor(non-BIT/BST)					42.4418	Tumor(non-BIT/BST)
	87.7931	Tumor(non-BIT/BST)					98.2203	Tumor(non-BIT/BST)
	60.2023	Tumor(non-BIT/BST)					100.628	Tumor(non-BIT/BST)
	111.574	Tumor(non-BIT/BST)					58.3772	Tumor(non-BIT/BST)
	65.1761	Tumor(non-BIT/BST)					57.1678	Tumor(non-BIT/BST)
	94.7999	Tumor(non-BIT/BST)					121.047	Tumor(non-BIT/BST)
	77.7121	Tumor(non-BIT/BST)					125.562	Tumor(non-BIT/BST)
	52.5901	Tumor(non-BIT/BST)					82.1271	Tumor(non-BIT/BST)
	74.5395	Tumor(non-BIT/BST)					81.7594	Tumor(non-BIT/BST)
	130.507	Tumor(non-BIT/BST)					135.237	Tumor(non-BIT/BST)
	115.254	Tumor(non-BIT/BST)					55.4158	Tumor(non-BIT/BST)
	45.538	Tumor(non-BIT/BST)					73.7979	Tumor(non-BIT/BST)
	108.933	Tumor(non-BIT/BST)					130.891	Tumor(non-BIT/BST)
	84.2011	Tumor(non-BIT/BST)					123.714	Tumor(non-BIT/BST)
	57.2603	Tumor(non-BIT/BST)					92.7863	Tumor(non-BIT/BST)
	735.687	Tumor(non-BIT/BST)					179.498	Tumor(non-BIT/BST)
	81.6252	Tumor(non-BIT/BST)					96.91	Tumor(non-BIT/BST)
	74.4761	Tumor(non-BIT/BST)					78.4356	Tumor(non-BIT/BST)
	77.0292	Tumor(non-BIT/BST)					85.2254	Tumor(non-BIT/BST)
	73.099	Tumor(non-BIT/BST)					120.048	Tumor(non-BIT/BST)
	44.4822	Tumor(non-BIT/BST)					70.5905	Tumor(non-BIT/BST)
	51.4914	Tumor(non-BIT/BST)					79.2146	Tumor(non-BIT/BST)
	88.8677	Tumor(non-BIT/BST)					98.163	Tumor(non-BIT/BST)
	73.1039	Tumor(non-BIT/BST)					83.0276	Tumor(non-BIT/BST)
	103.602	Tumor(non-BIT/BST)					114.857	Tumor(non-BIT/BST)
	68.3176	Tumor(non-BIT/BST)					126.99	Tumor(non-BIT/BST)
	42.0406	Tumor(non-BIT/BST)					66.657	Tumor(non-BIT/BST)
	39.2039	Tumor(non-BIT/BST)					59.3227	Tumor(non-BIT/BST)
	728.351	Tumor(non-BIT/BST)					187.119	Tumor(non-BIT/BST)
	107.11	Tumor(non-BIT/BST)					118.504	Tumor(non-BIT/BST)
	110.364	Tumor(non-BIT/BST)					121.853	Tumor(non-BIT/BST)
	59.901	Tumor(non-BIT/BST)					141.827	Tumor(non-BIT/BST)
	40.8818	Tumor(non-BIT/BST)					69.1496	Tumor(non-BIT/BST)
	83.4729	Tumor(non-BIT/BST)					72.7293	Tumor(non-BIT/BST)
	73.5567	Tumor(non-BIT/BST)					80.6683	Tumor(non-BIT/BST)
	101.242	Tumor(non-BIT/BST)					123.582	Tumor(non-BIT/BST)
	520.427	Tumor(non-BIT/BST)					297.257	Tumor(non-BIT/BST)
	18.724	Tumor(non-BIT/BST)					40.945	Tumor(non-BIT/BST)
	121.173	Tumor(non-BIT/BST)					130.175	Tumor(non-BIT/BST)
	83.0422	Tumor(non-BIT/BST)					127.061	Tumor(non-BIT/BST)
	106.981	Tumor(non-BIT/BST)					60.9751	Tumor(non-BIT/BST)
	76.8144	Tumor(non-BIT/BST)					66.4852	Tumor(non-BIT/BST)
	92.6666	Tumor(non-BIT/BST)					81.1948	Tumor(non-BIT/BST)
	82.3881	Tumor(non-BIT/BST)					91.3811	Tumor(non-BIT/BST)
	114.345	Tumor(non-BIT/BST)					125.915	Tumor(non-BIT/BST)
	57.0719	Tumor(non-BIT/BST)					88.5957	Tumor(non-BIT/BST)
	629.656	Tumor(non-BIT/BST)					220.282	Tumor(non-BIT/BST)
	58.2042	Tumor(non-BIT/BST)					50.4121	Tumor(non-BIT/BST)
	128.671	Tumor(non-BIT/BST)					140.439	Tumor(non-BIT/BST)
	109.589	Tumor(non-BIT/BST)					127.59	Tumor(non-BIT/BST)
	88.3039	Tumor(non-BIT/BST)					78.767	Tumor(non-BIT/BST)
	27.6254	Tumor(non-BIT/BST)					56.5367	Tumor(non-BIT/BST)
	28.3104	Tumor(non-BIT/BST)					36.6796	Tumor(non-BIT/BST)
	88.0155	Tumor(non-BIT/BST)					101.665	Tumor(non-BIT/BST)
	76.676	Tumor(non-BIT/BST)					82.8404	Tumor(non-BIT/BST)
	100.773	Tumor(non-BIT/BST)					111.744	Tumor(non-BIT/BST)
	117.016	Tumor(non-BIT/BST)					51.3174	Tumor(non-BIT/BST)
	74.0142	Tumor(non-BIT/BST)					92.5582	Tumor(non-BIT/BST)
	76.8348	Tumor(non-BIT/BST)					88.2115	Tumor(non-BIT/BST)
	73.5581	Tumor(non-BIT/BST)					117.224	Tumor(non-BIT/BST)
	512.717	Tumor(non-BIT/BST)					295.6	Tumor(non-BIT/BST)
	58.6217	Tumor(non-BIT/BST)					85.4971	Tumor(non-BIT/BST)
	36.1858	Tumor(non-BIT/BST)					64.4745	Tumor(non-BIT/BST)
	96.8453	Tumor(non-BIT/BST)					88.2001	Tumor(non-BIT/BST)
	111.228	Tumor(non-BIT/BST)					127.765	Tumor(non-BIT/BST)
	51.8925	Tumor(non-BIT/BST)					79.0365	Tumor(non-BIT/BST)
	387.518	Tumor(non-BIT/BST)					305.061	Tumor(non-BIT/BST)
	43.799	Tumor(non-BIT/BST)					71.4255	Tumor(non-BIT/BST)
	76.6764	Tumor(non-BIT/BST)					82.5659	Tumor(non-BIT/BST)
	139.026	Tumor(non-BIT/BST)					137.621	Tumor(non-BIT/BST)
	107.292	Tumor(non-BIT/BST)					126.821	Tumor(non-BIT/BST)
	63.0074	Tumor(non-BIT/BST)					98.8409	Tumor(non-BIT/BST)
	44.8486	Tumor(non-BIT/BST)					67.8715	Tumor(non-BIT/BST)
	500.954	Tumor(non-BIT/BST)					292.043	Tumor(non-BIT/BST)
	87.5392	Tumor(non-BIT/BST)					96.9517	Tumor(non-BIT/BST)
	56.2375	Tumor(non-BIT/BST)					84.2146	Tumor(non-BIT/BST)
	50.7109	Tumor(non-BIT/BST)					77.7216	Tumor(non-BIT/BST)
	16.4757	Tumor(non-BIT/BST)					44.7508	Tumor(non-BIT/BST)
	69.295	Tumor(non-BIT/BST)					59.1595	Tumor(non-BIT/BST)
	77.5964	Tumor(non-BIT/BST)					86.1944	Tumor(non-BIT/BST)
	79.639	Tumor(non-BIT/BST)					86.4911	Tumor(non-BIT/BST)
	91.0129	Tumor(non-BIT/BST)					100.884	Tumor(non-BIT/BST)
	98.8971	Tumor(non-BIT/BST)					126.767	Tumor(non-BIT/BST)
	84.3677	Tumor(non-BIT/BST)					132.105	Tumor(non-BIT/BST)
	79.9424	Tumor(non-BIT/BST)					130.652	Tumor(non-BIT/BST)
	65.5088	Tumor(non-BIT/BST)					139.684	Tumor(non-BIT/BST)
	125.926	Tumor(non-BIT/BST)					42.1671	Tumor(non-BIT/BST)
	121.515	Tumor(non-BIT/BST)					46.2851	Tumor(non-BIT/BST)
	17.1767	Tumor(non-BIT/BST)					35.8301	Tumor(non-BIT/BST)
	39.2573	Tumor(non-BIT/BST)					37.4877	Tumor(non-BIT/BST)
	94.2935	Tumor(non-BIT/BST)					127.39	Tumor(non-BIT/BST)
	66.7344	Tumor(non-BIT/BST)					105.121	Tumor(non-BIT/BST)
	737.142	Tumor(non-BIT/BST)					178.066	Tumor(non-BIT/BST)
	454.392	Tumor(non-BIT/BST)					287.691	Tumor(non-BIT/BST)
	84.5181	Tumor(non-BIT/BST)					72.94	Tumor(non-BIT/BST)
	98.9404	Tumor(non-BIT/BST)					109.505	Tumor(non-BIT/BST)
	124.832	Tumor(non-BIT/BST)					134.373	Tumor(non-BIT/BST)
	116.481	Tumor(non-BIT/BST)					139.223	Tumor(non-BIT/BST)
	45.0119	Tumor(non-BIT/BST)					64.4445	Tumor(non-BIT/BST)
	615.563	Tumor(non-BIT/BST)					228.317	Tumor(non-BIT/BST)
	402.89	Tumor(non-BIT/BST)					296.988	Tumor(non-BIT/BST)
	12.9872	Tumor(non-BIT/BST)					39.1747	Tumor(non-BIT/BST)
	133.903	Tumor(non-BIT/BST)					137.251	Tumor(non-BIT/BST)
	114.054	Tumor(non-BIT/BST)					134.602	Tumor(non-BIT/BST)
	104.453	Tumor(non-BIT/BST)					128.149	Tumor(non-BIT/BST)
	50.6077	Tumor(non-BIT/BST)					75.8832	Tumor(non-BIT/BST)
	50.476	Tumor(non-BIT/BST)					42.9794	Tumor(non-BIT/BST)
	82.8965	Tumor(non-BIT/BST)					90.6439	Tumor(non-BIT/BST)
	107.088	Tumor(non-BIT/BST)					118.12	Tumor(non-BIT/BST)
	135.95	Tumor(non-BIT/BST)					142.178	Tumor(non-BIT/BST)
	73.5299	Tumor(non-BIT/BST)					129.358	Tumor(non-BIT/BST)
	98.7462	Tumor(non-BIT/BST)					66.9468	Tumor(non-BIT/BST)
	77.3854	Tumor(non-BIT/BST)					66.1114	Tumor(non-BIT/BST)
	94.2247	Tumor(non-BIT/BST)					96.0919	Tumor(non-BIT/BST)
	45.5106	Tumor(non-BIT/BST)					60.0169	Tumor(non-BIT/BST)
	104.827	Tumor(non-BIT/BST)					60.9204	Tumor(non-BIT/BST)
	91.0856	Tumor(non-BIT/BST)					101.375	Tumor(non-BIT/BST)
	117.224	Tumor(non-BIT/BST)					128.63	Tumor(non-BIT/BST)
	585.155	Tumor(non-BIT/BST)					245.065	Tumor(non-BIT/BST)
	80.5891	Tumor(non-BIT/BST)					84.2162	Tumor(non-BIT/BST)
	65.3996	Tumor(non-BIT/BST)					91.134	Tumor(non-BIT/BST)
	60.1843	Tumor(non-BIT/BST)					50.4749	Tumor(non-BIT/BST)
	72.0448	Tumor(non-BIT/BST)					61.0374	Tumor(non-BIT/BST)
	349.769	Tumor(non-BIT/BST)					318.939	Tumor(non-BIT/BST)
	91.7472	Tumor(non-BIT/BST)					79.499	Tumor(non-BIT/BST)
	86.2886	Tumor(non-BIT/BST)					100.071	Tumor(non-BIT/BST)
	81.1509	Tumor(non-BIT/BST)					91.7578	Tumor(non-BIT/BST)
	81.7368	Tumor(non-BIT/BST)					87.0788	Tumor(non-BIT/BST)
	11.776	Tumor(non-BIT/BST)					40.2	Tumor(non-BIT/BST)
	82.2249	Tumor(non-BIT/BST)					86.4512	Tumor(non-BIT/BST)
	88.6616	Tumor(non-BIT/BST)					97.4436	Tumor(non-BIT/BST)
	683.972	Tumor(non-BIT/BST)					190.028	Tumor(non-BIT/BST)
	35.8268	Tumor(non-BIT/BST)					63.2017	Tumor(non-BIT/BST)
	81.0523	Tumor(non-BIT/BST)					87.6713	Tumor(non-BIT/BST)
	691.933	Tumor(non-BIT/BST)					186.059	Tumor(non-BIT/BST)
	56.0542	Tumor(non-BIT/BST)					82.0048	Tumor(non-BIT/BST)
	31.2405	Tumor(non-BIT/BST)					58.9474	Tumor(non-BIT/BST)
	29.0678	Tumor(non-BIT/BST)					30.552	Tumor(non-BIT/BST)
	83.9731	Tumor(non-BIT/BST)					135.009	Tumor(non-BIT/BST)
	117.172	Tumor(non-BIT/BST)					48.1798	Tumor(non-BIT/BST)
	18.7445	Tumor(non-BIT/BST)					47.4737	Tumor(non-BIT/BST)
	40.7751	Tumor(non-BIT/BST)					35.5495	Tumor(non-BIT/BST)
	103.295	Tumor(non-BIT/BST)					132.345	Tumor(non-BIT/BST)
	60.3991	Tumor(non-BIT/BST)					87.6222	Tumor(non-BIT/BST)
	629.903	Tumor(non-BIT/BST)					212.24	Tumor(non-BIT/BST)
	94.1674	Tumor(non-BIT/BST)					133.471	Tumor(non-BIT/BST)
	703.932	Tumor(non-BIT/BST)					180.939	Tumor(non-BIT/BST)
	110.468	Tumor(non-BIT/BST)					54.2057	Tumor(non-BIT/BST)
	92.8748	Tumor(non-BIT/BST)					71.102	Tumor(non-BIT/BST)
	41.8538	Tumor(non-BIT/BST)					68.5682	Tumor(non-BIT/BST)
	51.9603	Tumor(non-BIT/BST)					42.8323	Tumor(non-BIT/BST)
	86.2187	Tumor(non-BIT/BST)					99.1952	Tumor(non-BIT/BST)
	117.293	Tumor(non-BIT/BST)					128.54	Tumor(non-BIT/BST)
	88.8106	Tumor(non-BIT/BST)					137.544	Tumor(non-BIT/BST)
	63.2107	Tumor(non-BIT/BST)					91.1071	Tumor(non-BIT/BST)
	504.166	Tumor(non-BIT/BST)					287.136	Tumor(non-BIT/BST)
	462.047	Tumor(non-BIT/BST)					284.315	Tumor(non-BIT/BST)
	123.121	Tumor(non-BIT/BST)					42.0263	Tumor(non-BIT/BST)
	98.8237	Tumor(non-BIT/BST)					87.7965	Tumor(non-BIT/BST)
	90.9702	Tumor(non-BIT/BST)					105.386	Tumor(non-BIT/BST)
	129.543	Tumor(non-BIT/BST)					139.575	Tumor(non-BIT/BST)
	121.204	Tumor(non-BIT/BST)					143.724	Tumor(non-BIT/BST)
	73.6195	Tumor(non-BIT/BST)					136.464	Tumor(non-BIT/BST)
	383.949	Tumor(non-BIT/BST)					299.283	Tumor(non-BIT/BST)
	48.1052	Tumor(non-BIT/BST)					74.1373	Tumor(non-BIT/BST)
	23.7969	Tumor(non-BIT/BST)					51.756	Tumor(non-BIT/BST)
	13.063	Tumor(non-BIT/BST)					30.1618	Tumor(non-BIT/BST)
	115.487	Tumor(non-BIT/BST)					134.277	Tumor(non-BIT/BST)
	109.614	Tumor(non-BIT/BST)					133.254	Tumor(non-BIT/BST)
	91.4758	Tumor(non-BIT/BST)					136.579	Tumor(non-BIT/BST)
	57.9618	Tumor(non-BIT/BST)					83.8482	Tumor(non-BIT/BST)
	53.9531	Tumor(non-BIT/BST)					77.9695	Tumor(non-BIT/BST)
	13.9413	Tumor(non-BIT/BST)					42.8405	Tumor(non-BIT/BST)
	66.9157	Tumor(non-BIT/BST)					96.3787	Tumor(non-BIT/BST)
	635.426	Tumor(non-BIT/BST)					204.395	Tumor(non-BIT/BST)
	479.456	Tumor(non-BIT/BST)					284.376	Tumor(non-BIT/BST)
	76.3965	Tumor(non-BIT/BST)					64.3418	Tumor(non-BIT/BST)
	83.9275	Tumor(non-BIT/BST)					91.5271	Tumor(non-BIT/BST)
	102.01	Tumor(non-BIT/BST)					112.208	Tumor(non-BIT/BST)
	107.829	Tumor(non-BIT/BST)					118.472	Tumor(non-BIT/BST)
	121.793	Tumor(non-BIT/BST)					133.129	Tumor(non-BIT/BST)
	120.589	Tumor(non-BIT/BST)					141.679	Tumor(non-BIT/BST)
	70.48	Tumor(non-BIT/BST)					144.119	Tumor(non-BIT/BST)
	95.4952	Tumor(non-BIT/BST)					104.824	Tumor(non-BIT/BST)
	125.852	Tumor(non-BIT/BST)					149.644	Tumor(non-BIT/BST)
	100.416	Tumor(non-BIT/BST)					134.594	Tumor(non-BIT/BST)
	77.1618	Tumor(non-BIT/BST)					132.987	Tumor(non-BIT/BST)
	51.0298	Tumor(non-BIT/BST)					69.4323	Tumor(non-BIT/BST)
	590.39	Tumor(non-BIT/BST)					235.497	Tumor(non-BIT/BST)
	74.077	Tumor(non-BIT/BST)					89.1731	Tumor(non-BIT/BST)
	46.2804	Tumor(non-BIT/BST)					37.5414	Tumor(non-BIT/BST)
	83.994	Tumor(non-BIT/BST)					71.441	Tumor(non-BIT/BST)
	119.793	Tumor(non-BIT/BST)					138.67	Tumor(non-BIT/BST)
	77.35	Tumor(non-BIT/BST)					116.035	Tumor(non-BIT/BST)
	70.0059	Tumor(non-BIT/BST)					102.796	Tumor(non-BIT/BST)
	574.612	Tumor(non-BIT/BST)					247.916	Tumor(non-BIT/BST)
	104.153	Tumor(non-BIT/BST)					59.4858	Tumor(non-BIT/BST)
	86.4547	Tumor(non-BIT/BST)					92.2898	Tumor(non-BIT/BST)
	88.2951	Tumor(non-BIT/BST)					95.571	Tumor(non-BIT/BST)
	38.432	Tumor(non-BIT/BST)					64.7567	Tumor(non-BIT/BST)
	30.3241	Tumor(non-BIT/BST)					27.0735	Tumor(non-BIT/BST)
	85.8781	Tumor(non-BIT/BST)					95.8852	Tumor(non-BIT/BST)
	115.335	Tumor(non-BIT/BST)					126.302	Tumor(non-BIT/BST)
	128.315	Tumor(non-BIT/BST)					35.9347	Tumor(non-BIT/BST)
	52.144	Tumor(non-BIT/BST)					41.8406	Tumor(non-BIT/BST)
	86.6692	Tumor(non-BIT/BST)					91.808	Tumor(non-BIT/BST)
	92.9852	Tumor(non-BIT/BST)					101.542	Tumor(non-BIT/BST)
	82.8723	Tumor(non-BIT/BST)					139.441	Tumor(non-BIT/BST)
	426.605	Tumor(non-BIT/BST)					284.843	Tumor(non-BIT/BST)
	88.4639	Tumor(non-BIT/BST)					94.9328	Tumor(non-BIT/BST)
	125.968	Tumor(non-BIT/BST)					137.334	Tumor(non-BIT/BST)
	70.3354	Tumor(non-BIT/BST)					150.951	Tumor(non-BIT/BST)
	82.6756	Tumor(non-BIT/BST)					125.592	Tumor(non-BIT/BST)
	81.4945	Tumor(non-BIT/BST)					121.619	Tumor(non-BIT/BST)
	7.11755	Tumor(non-BIT/BST)					36.0879	Tumor(non-BIT/BST)
	92.827	Tumor(non-BIT/BST)					106.227	Tumor(non-BIT/BST)
	86.7081	Tumor(non-BIT/BST)					93.4614	Tumor(non-BIT/BST)
	42.2672	Tumor(non-BIT/BST)					67.74	Tumor(non-BIT/BST)
	87.251	Tumor(non-BIT/BST)					96.1661	Tumor(non-BIT/BST)
	88.7764	Tumor(non-BIT/BST)					92.7974	Tumor(non-BIT/BST)
	138.393	Tumor(non-BIT/BST)					145.367	Tumor(non-BIT/BST)
	124.588	Tumor(non-BIT/BST)					146.683	Tumor(non-BIT/BST)
	55.8031	Tumor(non-BIT/BST)					78.1086	Tumor(non-BIT/BST)
	68.8718	Tumor(non-BIT/BST)					93.1427	Tumor(non-BIT/BST)
	60.6764	Tumor(non-BIT/BST)					48.8953	Tumor(non-BIT/BST)
	100.083	Tumor(non-BIT/BST)					138.005	Tumor(non-BIT/BST)
	38.5222	Tumor(non-BIT/BST)					30.2101	Tumor(non-BIT/BST)
	70.3039	Tumor(non-BIT/BST)					57.9093	Tumor(non-BIT/BST)
	92.5224	Tumor(non-BIT/BST)					82.3648	Tumor(non-BIT/BST)
	97.9414	Tumor(non-BIT/BST)					100.43	Tumor(non-BIT/BST)
	89.3546	Tumor(non-BIT/BST)					94.6557	Tumor(non-BIT/BST)
	145.671	Tumor(non-BIT/BST)					147.931	Tumor(non-BIT/BST)
	78.4406	Tumor(non-BIT/BST)					114.1	Tumor(non-BIT/BST)
	121.07	Tumor(non-BIT/BST)					42.2088	Tumor(non-BIT/BST)
	35.7648	Tumor(non-BIT/BST)					61.3572	Tumor(non-BIT/BST)
	90.5939	Tumor(non-BIT/BST)					101.808	Tumor(non-BIT/BST)
	144.107	Tumor(non-BIT/BST)					151.043	Tumor(non-BIT/BST)
	75.7151	Tumor(non-BIT/BST)					143.268	Tumor(non-BIT/BST)
	693.64	Tumor(non-BIT/BST)					174.529	Tumor(non-BIT/BST)
	562.626	Tumor(non-BIT/BST)					254.574	Tumor(non-BIT/BST)
	47.0037	Tumor(non-BIT/BST)					71.8797	Tumor(non-BIT/BST)
	125.014	Tumor(non-BIT/BST)					145.708	Tumor(non-BIT/BST)
	123.026	Tumor(non-BIT/BST)					140.731	Tumor(non-BIT/BST)
	719.216	Tumor(non-BIT/BST)					176.617	Tumor(non-BIT/BST)
	102.773	Tumor(non-BIT/BST)					112.34	Tumor(non-BIT/BST)
	124.365	Tumor(non-BIT/BST)					135.536	Tumor(non-BIT/BST)
	131.939	Tumor(non-BIT/BST)					143.382	Tumor(non-BIT/BST)
	87.0383	Tumor(non-BIT/BST)					141.683	Tumor(non-BIT/BST)
	408.623	Tumor(non-BIT/BST)					283.52	Tumor(non-BIT/BST)
	16.2279	Tumor(non-BIT/BST)					43.2122	Tumor(non-BIT/BST)
	94.5595	Tumor(non-BIT/BST)					89.9595	Tumor(non-BIT/BST)
	96.9974	Tumor(non-BIT/BST)					105.689	Tumor(non-BIT/BST)
	134.418	Tumor(non-BIT/BST)					157.278	Tumor(non-BIT/BST)
	62.9377	Tumor(non-BIT/BST)					86.868	Tumor(non-BIT/BST)
	54.7036	Tumor(non-BIT/BST)					79.1564	Tumor(non-BIT/BST)
	65.6865	Tumor(non-BIT/BST)					53.2326	Tumor(non-BIT/BST)
	77.1832	Tumor(non-BIT/BST)					64.1008	Tumor(non-BIT/BST)
	120.424	Tumor(non-BIT/BST)					131.381	Tumor(non-BIT/BST)
	90.1634	Tumor(non-BIT/BST)					143.065	Tumor(non-BIT/BST)
	92.127	Tumor(non-BIT/BST)					70.3115	Tumor(non-BIT/BST)
	109.153	Tumor(non-BIT/BST)					119.291	Tumor(non-BIT/BST)
	143.074	Tumor(non-BIT/BST)					149.103	Tumor(non-BIT/BST)
	119.902	Tumor(non-BIT/BST)					140.994	Tumor(non-BIT/BST)
	108.612	Tumor(non-BIT/BST)					139.566	Tumor(non-BIT/BST)
	79.154	Tumor(non-BIT/BST)					143.175	Tumor(non-BIT/BST)
	31.4361	Tumor(non-BIT/BST)					24.425	Tumor(non-BIT/BST)
	96.4334	Tumor(non-BIT/BST)					144.526	Tumor(non-BIT/BST)
	393.714	Tumor(non-BIT/BST)					286.303	Tumor(non-BIT/BST)
	114.566	Tumor(non-BIT/BST)					125.102	Tumor(non-BIT/BST)
	131.007	Tumor(non-BIT/BST)					154.306	Tumor(non-BIT/BST)
	72.2922	Tumor(non-BIT/BST)					99.594	Tumor(non-BIT/BST)
	58.4018	Tumor(non-BIT/BST)					78.4932	Tumor(non-BIT/BST)
	51.65	Tumor(non-BIT/BST)					75.5602	Tumor(non-BIT/BST)
	126.453	Tumor(non-BIT/BST)					145.136	Tumor(non-BIT/BST)
	77.5458	Tumor(non-BIT/BST)					109.486	Tumor(non-BIT/BST)
	581.846	Tumor(non-BIT/BST)					236.42	Tumor(non-BIT/BST)
	130.903	Tumor(non-BIT/BST)					31.0647	Tumor(non-BIT/BST)
	118.08	Tumor(non-BIT/BST)					43.8918	Tumor(non-BIT/BST)
	107.299	Tumor(non-BIT/BST)					55.0293	Tumor(non-BIT/BST)
	96.1084	Tumor(non-BIT/BST)					108.968	Tumor(non-BIT/BST)
	141.581	Tumor(non-BIT/BST)					158.219	Tumor(non-BIT/BST)
	102.479	Tumor(non-BIT/BST)					143.219	Tumor(non-BIT/BST)
	703.889	Tumor(non-BIT/BST)					169.827	Tumor(non-BIT/BST)
	92.7079	Tumor(non-BIT/BST)					100.818	Tumor(non-BIT/BST)
	92.5398	Tumor(non-BIT/BST)					98.4913	Tumor(non-BIT/BST)
	97.5357	Tumor(non-BIT/BST)					105.376	Tumor(non-BIT/BST)
	116.074	Tumor(non-BIT/BST)					142.549	Tumor(non-BIT/BST)
	73.4887	Tumor(non-BIT/BST)					154.175	Tumor(non-BIT/BST)
	461.718	Tumor(non-BIT/BST)					271.962	Tumor(non-BIT/BST)
	378.012	Tumor(non-BIT/BST)					291.047	Tumor(non-BIT/BST)
	94.8292	Tumor(non-BIT/BST)					101.303	Tumor(non-BIT/BST)
	137.897	Tumor(non-BIT/BST)					149.324	Tumor(non-BIT/BST)
	147.916	Tumor(non-BIT/BST)					152.611	Tumor(non-BIT/BST)
	130.776	Tumor(non-BIT/BST)					152.641	Tumor(non-BIT/BST)
	112.859	Tumor(non-BIT/BST)					48.9679	Tumor(non-BIT/BST)
	8.71394	Tumor(non-BIT/BST)					34.9445	Tumor(non-BIT/BST)
	93.5804	Tumor(non-BIT/BST)					103.397	Tumor(non-BIT/BST)
	107.326	Tumor(non-BIT/BST)					116.914	Tumor(non-BIT/BST)
	43.9795	Tumor(non-BIT/BST)					67.6657	Tumor(non-BIT/BST)
	101.984	Tumor(non-BIT/BST)					110.631	Tumor(non-BIT/BST)
	86.6096	Tumor(non-BIT/BST)					134.523	Tumor(non-BIT/BST)
	90.4288	Tumor(non-BIT/BST)					129.703	Tumor(non-BIT/BST)
	71.1909	Tumor(non-BIT/BST)					97.2612	Tumor(non-BIT/BST)
	482.783	Tumor(non-BIT/BST)					278.283	Tumor(non-BIT/BST)
	136.251	Tumor(non-BIT/BST)					24.7143	Tumor(non-BIT/BST)
	127.311	Tumor(non-BIT/BST)					33.7728	Tumor(non-BIT/BST)
	122.915	Tumor(non-BIT/BST)					38.2408	Tumor(non-BIT/BST)
	34.1277	Tumor(non-BIT/BST)					57.9741	Tumor(non-BIT/BST)
	45.0828	Tumor(non-BIT/BST)					33.448	Tumor(non-BIT/BST)
	68.9361	Tumor(non-BIT/BST)					55.6036	Tumor(non-BIT/BST)
	95.65	Tumor(non-BIT/BST)					106.412	Tumor(non-BIT/BST)
	131.483	Tumor(non-BIT/BST)					142.704	Tumor(non-BIT/BST)
	59.8841	Tumor(non-BIT/BST)					82.8431	Tumor(non-BIT/BST)
	92.0586	Tumor(non-BIT/BST)					93.9513	Tumor(non-BIT/BST)
	430.019	Tumor(non-BIT/BST)					274.885	Tumor(non-BIT/BST)
	109.723	Tumor(non-BIT/BST)					144.699	Tumor(non-BIT/BST)
	97.8934	Tumor(non-BIT/BST)					148.801	Tumor(non-BIT/BST)
	125.992	Tumor(non-BIT/BST)					136.866	Tumor(non-BIT/BST)
	131.3	Tumor(non-BIT/BST)					151.767	Tumor(non-BIT/BST)
	85.6967	Tumor(non-BIT/BST)					139.443	Tumor(non-BIT/BST)
	311.974	Tumor(non-BIT/BST)					284.114	Tumor(non-BIT/BST)
	76.1263	Tumor(non-BIT/BST)					62.3313	Tumor(non-BIT/BST)
	141.536	Tumor(non-BIT/BST)					163.408	Tumor(non-BIT/BST)
	130.74	Tumor(non-BIT/BST)					150.04	Tumor(non-BIT/BST)
	114.687	Tumor(non-BIT/BST)					145.623	Tumor(non-BIT/BST)
	77.9456	Tumor(non-BIT/BST)					158.679	Tumor(non-BIT/BST)
	87.3991	Tumor(non-BIT/BST)					123.317	Tumor(non-BIT/BST)
	608.956	Tumor(non-BIT/BST)					217.889	Tumor(non-BIT/BST)
	34.7662	Tumor(non-BIT/BST)					23.729	Tumor(non-BIT/BST)
	113.497	Tumor(non-BIT/BST)					123.467	Tumor(non-BIT/BST)
	117.685	Tumor(non-BIT/BST)					127.952	Tumor(non-BIT/BST)
	145.848	Tumor(non-BIT/BST)					162.372	Tumor(non-BIT/BST)
	122.794	Tumor(non-BIT/BST)					146.576	Tumor(non-BIT/BST)
	611.872	Tumor(non-BIT/BST)					209.96	Tumor(non-BIT/BST)
	98.085	Tumor(non-BIT/BST)					62.8537	Tumor(non-BIT/BST)
	81.5283	Tumor(non-BIT/BST)					70.6576	Tumor(non-BIT/BST)
	95.8466	Tumor(non-BIT/BST)					103.016	Tumor(non-BIT/BST)
	99.7925	Tumor(non-BIT/BST)					107.006	Tumor(non-BIT/BST)
	148.861	Tumor(non-BIT/BST)					160.503	Tumor(non-BIT/BST)
	139.464	Tumor(non-BIT/BST)					163.803	Tumor(non-BIT/BST)
	136.779	Tumor(non-BIT/BST)					160.01	Tumor(non-BIT/BST)
	129.621	Tumor(non-BIT/BST)					148.086	Tumor(non-BIT/BST)
	97.1773	Tumor(non-BIT/BST)					102.452	Tumor(non-BIT/BST)
	70.668	Tumor(non-BIT/BST)					95.004	Tumor(non-BIT/BST)
	53.9476	Tumor(non-BIT/BST)					40.6604	Tumor(non-BIT/BST)
	106.113	Tumor(non-BIT/BST)					114.835	Tumor(non-BIT/BST)
	149.495	Tumor(non-BIT/BST)					156.332	Tumor(non-BIT/BST)
	65.9294	Tumor(non-BIT/BST)					86.4002	Tumor(non-BIT/BST)
	51.825	Tumor(non-BIT/BST)					74.0954	Tumor(non-BIT/BST)
	20.3159	Tumor(non-BIT/BST)					43.0028	Tumor(non-BIT/BST)
	109.463	Tumor(non-BIT/BST)					118.706	Tumor(non-BIT/BST)
	547.971	Tumor(non-BIT/BST)					260.768	Tumor(non-BIT/BST)
	134.191	Tumor(non-BIT/BST)					25.6814	Tumor(non-BIT/BST)
	65.4855	Tumor(non-BIT/BST)					87.9169	Tumor(non-BIT/BST)
	82.1541	Tumor(non-BIT/BST)					77.868	Tumor(non-BIT/BST)
	98.4522	Tumor(non-BIT/BST)					108.283	Tumor(non-BIT/BST)
	109.537	Tumor(non-BIT/BST)					148.873	Tumor(non-BIT/BST)
	119.878	Tumor(non-BIT/BST)					40.1298	Tumor(non-BIT/BST)
	100.57	Tumor(non-BIT/BST)					107.004	Tumor(non-BIT/BST)
	82.847	Tumor(non-BIT/BST)					152.297	Tumor(non-BIT/BST)
	85.6389	Tumor(non-BIT/BST)					116.921	Tumor(non-BIT/BST)
	94.3334	Tumor(non-BIT/BST)					66.1203	Tumor(non-BIT/BST)
	85.3059	Tumor(non-BIT/BST)					86.9435	Tumor(non-BIT/BST)
	92.782	Tumor(non-BIT/BST)					108.845	Tumor(non-BIT/BST)
	86.3329	Tumor(non-BIT/BST)					145.978	Tumor(non-BIT/BST)
	682.391	Tumor(non-BIT/BST)					164.431	Tumor(non-BIT/BST)
	79.8412	Tumor(non-BIT/BST)					80.8565	Tumor(non-BIT/BST)
	58.7121	Tumor(non-BIT/BST)					44.7567	Tumor(non-BIT/BST)
	155.731	Tumor(non-BIT/BST)					159.961	Tumor(non-BIT/BST)
	128.011	Tumor(non-BIT/BST)					138.65	Tumor(non-BIT/BST)
	147.589	Tumor(non-BIT/BST)					167.338	Tumor(non-BIT/BST)
	137.105	Tumor(non-BIT/BST)					158.715	Tumor(non-BIT/BST)
	134.903	Tumor(non-BIT/BST)					153.356	Tumor(non-BIT/BST)
	93.089	Tumor(non-BIT/BST)					135.401	Tumor(non-BIT/BST)
	39.8546	Tumor(non-BIT/BST)					61.3056	Tumor(non-BIT/BST)
	26.1041	Tumor(non-BIT/BST)					15.4105	Tumor(non-BIT/BST)
	67.555	Tumor(non-BIT/BST)					53.3455	Tumor(non-BIT/BST)
	106.473	Tumor(non-BIT/BST)					114.581	Tumor(non-BIT/BST)
	119.655	Tumor(non-BIT/BST)					149.772	Tumor(non-BIT/BST)
	104.795	Tumor(non-BIT/BST)					55.1606	Tumor(non-BIT/BST)
	46.1007	Tumor(non-BIT/BST)					67.8602	Tumor(non-BIT/BST)
	88.3457	Tumor(non-BIT/BST)					96.0892	Tumor(non-BIT/BST)
	99.9576	Tumor(non-BIT/BST)					107.425	Tumor(non-BIT/BST)
	133.406	Tumor(non-BIT/BST)					152.32	Tumor(non-BIT/BST)
	128.367	Tumor(non-BIT/BST)					150.964	Tumor(non-BIT/BST)
	122.554	Tumor(non-BIT/BST)					150.36	Tumor(non-BIT/BST)
	89.7468	Tumor(non-BIT/BST)					122.584	Tumor(non-BIT/BST)
	80.3761	Tumor(non-BIT/BST)					106.352	Tumor(non-BIT/BST)
	104.467	Tumor(non-BIT/BST)					111.884	Tumor(non-BIT/BST)
	136.605	Tumor(non-BIT/BST)					147.596	Tumor(non-BIT/BST)
	141.795	Tumor(non-BIT/BST)					153.012	Tumor(non-BIT/BST)
	130.204	Tumor(non-BIT/BST)					29.3439	Tumor(non-BIT/BST)
	17.4313	Tumor(non-BIT/BST)					37.2554	Tumor(non-BIT/BST)
	102.132	Tumor(non-BIT/BST)					107.179	Tumor(non-BIT/BST)
	140.769	Tumor(non-BIT/BST)					163.68	Tumor(non-BIT/BST)
	110.587	Tumor(non-BIT/BST)					152.656	Tumor(non-BIT/BST)
	77.7296	Tumor(non-BIT/BST)					102.86	Tumor(non-BIT/BST)
	305.833	Tumor(non-BIT/BST)					278.099	Tumor(non-BIT/BST)
	144.87	Tumor(non-BIT/BST)					14.6797	Tumor(non-BIT/BST)
	57.6826	Tumor(non-BIT/BST)					80.3967	Tumor(non-BIT/BST)
	74.0324	Tumor(non-BIT/BST)					59.5086	Tumor(non-BIT/BST)
	120.514	Tumor(non-BIT/BST)					130.484	Tumor(non-BIT/BST)
	86.3099	Tumor(non-BIT/BST)					114.198	Tumor(non-BIT/BST)
	103.306	Tumor(non-BIT/BST)					109.008	Tumor(non-BIT/BST)
	146.38	Tumor(non-BIT/BST)					169.713	Tumor(non-BIT/BST)
	617.911	Tumor(non-BIT/BST)					200.283	Tumor(non-BIT/BST)
	118.272	Tumor(non-BIT/BST)					152.008	Tumor(non-BIT/BST)
	76.7029	Tumor(non-BIT/BST)					100.71	Tumor(non-BIT/BST)
	33.1456	Tumor(non-BIT/BST)					54.1923	Tumor(non-BIT/BST)
	103.817	Tumor(non-BIT/BST)					108.454	Tumor(non-BIT/BST)
	83.4308	Tumor(non-BIT/BST)					163.748	Tumor(non-BIT/BST)
	440.256	Tumor(non-BIT/BST)					263.568	Tumor(non-BIT/BST)
	133.928	Tumor(non-BIT/BST)					25.5878	Tumor(non-BIT/BST)
	48.3318	Tumor(non-BIT/BST)					34.0491	Tumor(non-BIT/BST)
	61.2828	Tumor(non-BIT/BST)					46.7134	Tumor(non-BIT/BST)
	96.6216	Tumor(non-BIT/BST)					112.783	Tumor(non-BIT/BST)
	586.918	Tumor(non-BIT/BST)					221.05	Tumor(non-BIT/BST)
	501.123	Tumor(non-BIT/BST)					270.562	Tumor(non-BIT/BST)
	324.249	Tumor(non-BIT/BST)					297.618	Tumor(non-BIT/BST)
	92.53	Tumor(non-BIT/BST)					67.1775	Tumor(non-BIT/BST)
	116.59	Tumor(non-BIT/BST)					125.846	Tumor(non-BIT/BST)
	139.064	Tumor(non-BIT/BST)					158.752	Tumor(non-BIT/BST)
	82.8241	Tumor(non-BIT/BST)					158.674	Tumor(non-BIT/BST)
	92.7932	Tumor(non-BIT/BST)					144.181	Tumor(non-BIT/BST)
	25.5198	Tumor(non-BIT/BST)					12.4056	Tumor(non-BIT/BST)
	35.7766	Tumor(non-BIT/BST)					21.8124	Tumor(non-BIT/BST)
	89.3292	Tumor(non-BIT/BST)					112.312	Tumor(non-BIT/BST)
	155.917	Tumor(non-BIT/BST)					166.54	Tumor(non-BIT/BST)
	116.619	Tumor(non-BIT/BST)					42.8837	Tumor(non-BIT/BST)
	108.824	Tumor(non-BIT/BST)					116.452	Tumor(non-BIT/BST)
	153.02	Tumor(non-BIT/BST)					170.286	Tumor(non-BIT/BST)
	85.6575	Tumor(non-BIT/BST)					159.182	Tumor(non-BIT/BST)
	88.968	Tumor(non-BIT/BST)					153.916	Tumor(non-BIT/BST)
	85.7642	Tumor(non-BIT/BST)					73.9544	Tumor(non-BIT/BST)
	67.7019	Tumor(non-BIT/BST)					91.2572	Tumor(non-BIT/BST)
	79.3101	Tumor(non-BIT/BST)					84.7673	Tumor(non-BIT/BST)
	103.081	Tumor(non-BIT/BST)					111.409	Tumor(non-BIT/BST)
	128.224	Tumor(non-BIT/BST)					154.667	Tumor(non-BIT/BST)
	96.9435	Tumor(non-BIT/BST)					138.938	Tumor(non-BIT/BST)
	487.347	Tumor(non-BIT/BST)					263.629	Tumor(non-BIT/BST)
	483.917	Tumor(non-BIT/BST)					268.668	Tumor(non-BIT/BST)
	76.4502	Tumor(non-BIT/BST)					77.7414	Tumor(non-BIT/BST)
	129.943	Tumor(non-BIT/BST)					140.309	Tumor(non-BIT/BST)
	86.5211	Tumor(non-BIT/BST)					112.787	Tumor(non-BIT/BST)
	74.9927	Tumor(non-BIT/BST)					84.8885	Tumor(non-BIT/BST)
	62.4853	Tumor(non-BIT/BST)					86.0461	Tumor(non-BIT/BST)
	90.6987	Tumor(non-BIT/BST)					117.891	Tumor(non-BIT/BST)
	106.529	Tumor(non-BIT/BST)					110.847	Tumor(non-BIT/BST)
	116.588	Tumor(non-BIT/BST)					155.703	Tumor(non-BIT/BST)
	126.215	Tumor(non-BIT/BST)					33.4468	Tumor(non-BIT/BST)
	16.3374	Tumor(non-BIT/BST)					34.2953	Tumor(non-BIT/BST)
	66.7119	Tumor(non-BIT/BST)					51.7526	Tumor(non-BIT/BST)
	108.442	Tumor(non-BIT/BST)					115.317	Tumor(non-BIT/BST)
	146.679	Tumor(non-BIT/BST)					170.024	Tumor(non-BIT/BST)
	138.195	Tumor(non-BIT/BST)					157.276	Tumor(non-BIT/BST)
	86.0219	Tumor(non-BIT/BST)					159.463	Tumor(non-BIT/BST)
	85.1318	Tumor(non-BIT/BST)					164.126	Tumor(non-BIT/BST)
	632.871	Tumor(non-BIT/BST)					179.853	Tumor(non-BIT/BST)
	142.686	Tumor(non-BIT/BST)					17.6383	Tumor(non-BIT/BST)
	99.1814	Tumor(non-BIT/BST)					60.322	Tumor(non-BIT/BST)
	51.3598	Tumor(non-BIT/BST)					74.7137	Tumor(non-BIT/BST)
	56.9345	Tumor(non-BIT/BST)					42.0135	Tumor(non-BIT/BST)
	77.1152	Tumor(non-BIT/BST)					99.5913	Tumor(non-BIT/BST)
	95.9514	Tumor(non-BIT/BST)					115.033	Tumor(non-BIT/BST)
	530.226	Tumor(non-BIT/BST)					268.642	Tumor(non-BIT/BST)
	105.908	Tumor(non-BIT/BST)					113.143	Tumor(non-BIT/BST)
	152.111	Tumor(non-BIT/BST)					163.58	Tumor(non-BIT/BST)
	100.369	Tumor(non-BIT/BST)					135.098	Tumor(non-BIT/BST)
	76.4042	Tumor(non-BIT/BST)					97.6056	Tumor(non-BIT/BST)
	562.122	Tumor(non-BIT/BST)					238.447	Tumor(non-BIT/BST)
	112.499	Tumor(non-BIT/BST)					121.632	Tumor(non-BIT/BST)
	637.268	Tumor(non-BIT/BST)					176.258	Tumor(non-BIT/BST)
	620.92	Tumor(non-BIT/BST)					194.148	Tumor(non-BIT/BST)
	36.9144	Tumor(non-BIT/BST)					60.003	Tumor(non-BIT/BST)
	152.375	Tumor(non-BIT/BST)					175.443	Tumor(non-BIT/BST)
	133.736	Tumor(non-BIT/BST)					158.001	Tumor(non-BIT/BST)
	91.869	Tumor(non-BIT/BST)					67.6345	Tumor(non-BIT/BST)
	84.016	Tumor(non-BIT/BST)					75.4858	Tumor(non-BIT/BST)
	79.7437	Tumor(non-BIT/BST)					91.4045	Tumor(non-BIT/BST)
	123.182	Tumor(non-BIT/BST)					135.404	Tumor(non-BIT/BST)
	159.732	Tumor(non-BIT/BST)					167.474	Tumor(non-BIT/BST)
	137.572	Tumor(non-BIT/BST)					159.498	Tumor(non-BIT/BST)
	138.974	Tumor(non-BIT/BST)					21.9669	Tumor(non-BIT/BST)
	110.611	Tumor(non-BIT/BST)					49.0396	Tumor(non-BIT/BST)
	22.6664	Tumor(non-BIT/BST)					44.8087	Tumor(non-BIT/BST)
	83.1596	Tumor(non-BIT/BST)					104.406	Tumor(non-BIT/BST)
	96.8581	Tumor(non-BIT/BST)					116.243	Tumor(non-BIT/BST)
	102.82	Tumor(non-BIT/BST)					115.091	Tumor(non-BIT/BST)
	142.933	Tumor(non-BIT/BST)					156.252	Tumor(non-BIT/BST)
	88.7989	Tumor(non-BIT/BST)					168.715	Tumor(non-BIT/BST)
	532.133	Tumor(non-BIT/BST)					259.447	Tumor(non-BIT/BST)
	104.976	Tumor(non-BIT/BST)					116.561	Tumor(non-BIT/BST)
	145.333	Tumor(non-BIT/BST)					166.846	Tumor(non-BIT/BST)
	87.0577	Tumor(non-BIT/BST)					112.109	Tumor(non-BIT/BST)
	82.3584	Tumor(non-BIT/BST)					105.852	Tumor(non-BIT/BST)
	684.691	Tumor(non-BIT/BST)					153.172	Tumor(non-BIT/BST)
	17.3946	Tumor(non-BIT/BST)					39.0342	Tumor(non-BIT/BST)
	104.114	Tumor(non-BIT/BST)					115.298	Tumor(non-BIT/BST)
	135.332	Tumor(non-BIT/BST)					149.413	Tumor(non-BIT/BST)
	159.109	Tumor(non-BIT/BST)					173.483	Tumor(non-BIT/BST)
	148.842	Tumor(non-BIT/BST)					171.439	Tumor(non-BIT/BST)
	144.361	Tumor(non-BIT/BST)					162.687	Tumor(non-BIT/BST)
	88.4126	Tumor(non-BIT/BST)					164.779	Tumor(non-BIT/BST)
	40.6844	Tumor(non-BIT/BST)					64.9366	Tumor(non-BIT/BST)
	29.3179	Tumor(non-BIT/BST)					52.4139	Tumor(non-BIT/BST)
	676.298	Tumor(non-BIT/BST)					153.263	Tumor(non-BIT/BST)
	146.676	Tumor(non-BIT/BST)					167.28	Tumor(non-BIT/BST)
	101.779	Tumor(non-BIT/BST)					141.787	Tumor(non-BIT/BST)
	78.9078	Tumor(non-BIT/BST)					99.1738	Tumor(non-BIT/BST)
	148.798	Tumor(non-BIT/BST)					14.8695	Tumor(non-BIT/BST)
	124.477	Tumor(non-BIT/BST)					160.132	Tumor(non-BIT/BST)
	94.5233	Tumor(non-BIT/BST)					157.379	Tumor(non-BIT/BST)
	96.7961	Tumor(non-BIT/BST)					151.274	Tumor(non-BIT/BST)
	99.1594	Tumor(non-BIT/BST)					130.255	Tumor(non-BIT/BST)
	668.199	Tumor(non-BIT/BST)					154.917	Tumor(non-BIT/BST)
	405.921	Tumor(non-BIT/BST)					262.981	Tumor(non-BIT/BST)
	47.9301	Tumor(non-BIT/BST)					32.314	Tumor(non-BIT/BST)
	89.9631	Tumor(non-BIT/BST)					119.99	Tumor(non-BIT/BST)
	92.1221	Tumor(non-BIT/BST)					163.476	Tumor(non-BIT/BST)
	104.858	Tumor(non-BIT/BST)					54.9637	Tumor(non-BIT/BST)
	69.4904	Tumor(non-BIT/BST)					90.0166	Tumor(non-BIT/BST)
	56.3089	Tumor(non-BIT/BST)					80.6533	Tumor(non-BIT/BST)
	23.4463	Tumor(non-BIT/BST)					7.47887	Tumor(non-BIT/BST)
	65.3788	Tumor(non-BIT/BST)					59.0108	Tumor(non-BIT/BST)
	128.07	Tumor(non-BIT/BST)					160.333	Tumor(non-BIT/BST)
	91.2636	Tumor(non-BIT/BST)					165.065	Tumor(non-BIT/BST)
	498.921	Tumor(non-BIT/BST)					260.469	Tumor(non-BIT/BST)
	98.375	Tumor(non-BIT/BST)					61.4465	Tumor(non-BIT/BST)
	91.9941	Tumor(non-BIT/BST)					67.6769	Tumor(non-BIT/BST)
	42.6628	Tumor(non-BIT/BST)					26.8393	Tumor(non-BIT/BST)
	64.5908	Tumor(non-BIT/BST)					49.3462	Tumor(non-BIT/BST)
	83.1082	Tumor(non-BIT/BST)					114.828	Tumor(non-BIT/BST)
	102.564	Tumor(non-BIT/BST)					116.874	Tumor(non-BIT/BST)
	110.662	Tumor(non-BIT/BST)					128.475	Tumor(non-BIT/BST)
	131.798	Tumor(non-BIT/BST)					29.4858	Tumor(non-BIT/BST)
	32.7078	Tumor(non-BIT/BST)					16.7254	Tumor(non-BIT/BST)
	96.1471	Tumor(non-BIT/BST)					118.64	Tumor(non-BIT/BST)
	113.017	Tumor(non-BIT/BST)					131.493	Tumor(non-BIT/BST)
	152.956	Tumor(non-BIT/BST)					176.374	Tumor(non-BIT/BST)
	147.257	Tumor(non-BIT/BST)					166.771	Tumor(non-BIT/BST)
	96.2734	Tumor(non-BIT/BST)					122.703	Tumor(non-BIT/BST)
	102.445	Tumor(non-BIT/BST)					120.883	Tumor(non-BIT/BST)
	132.895	Tumor(non-BIT/BST)					161.701	Tumor(non-BIT/BST)
	80.2512	Tumor(non-BIT/BST)					79.4085	Tumor(non-BIT/BST)
	47.9381	Tumor(non-BIT/BST)					72.3406	Tumor(non-BIT/BST)
	92.6619	Tumor(non-BIT/BST)					117.877	Tumor(non-BIT/BST)
	622.409	Tumor(non-BIT/BST)					186.337	Tumor(non-BIT/BST)
	581.04	Tumor(non-BIT/BST)					216.07	Tumor(non-BIT/BST)
	151.574	Tumor(non-BIT/BST)					170.833	Tumor(non-BIT/BST)
	160.099	Tumor(non-BIT/BST)					178.675	Tumor(non-BIT/BST)
	92.4154	Tumor(non-BIT/BST)					168.485	Tumor(non-BIT/BST)
	88.6302	Tumor(non-BIT/BST)					112.486	Tumor(non-BIT/BST)
	87.2063	Tumor(non-BIT/BST)					72.5445	Tumor(non-BIT/BST)
	136.514	Tumor(non-BIT/BST)					156.749	Tumor(non-BIT/BST)
	110.585	Tumor(non-BIT/BST)					50.0768	Tumor(non-BIT/BST)
	100.994	Tumor(non-BIT/BST)					118.979	Tumor(non-BIT/BST)
	95.5006	Tumor(non-BIT/BST)					166.524	Tumor(non-BIT/BST)
	105.601	Tumor(non-BIT/BST)					128.033	Tumor(non-BIT/BST)
	142.108	Tumor(non-BIT/BST)					163.86	Tumor(non-BIT/BST)
	140.028	Tumor(non-BIT/BST)					164.171	Tumor(non-BIT/BST)
	97.5723	Tumor(non-BIT/BST)					165.921	Tumor(non-BIT/BST)
	102.944	Tumor(non-BIT/BST)					147.948	Tumor(non-BIT/BST)
	85.3863	Tumor(non-BIT/BST)					107.144	Tumor(non-BIT/BST)
	105.842	Tumor(non-BIT/BST)					138.093	Tumor(non-BIT/BST)
[truncated: 398,772+ more rows]

## Sheet: Figure 4h
Figure 4h: Percentage distribution of five myeloid cell populations across four naïve human BCC tumors.
	TREM1 Myeloid	TREM2 Myeloid	Dendritic Cells 1	Dendritic Cells 2	Langerhans Cells
HuBCC6	62.4026	13.0519	17.5325	1.68831	5.32468
HuBCC1	42.2807	14.386	34.2105	3.50877	5.61404
HuBCC2	24.7987	35.5878	22.2222	1.44928	15.942
HuBCC3	28.0872	24.2131	26.1501	2.42131	19.1283

## Sheet: Figure 5e
Figure 5e: Percentage of spots with high TREM1 myeloid signature score (top 10 percentile of signature score in Fig. 5d) in each of the three spatial Seurat clusters: BIT, BST and Stroma 1.
	BIT		BST		Stroma1
percentage with high TREM1 Myeloid Signature	78.75	34.632	1.89873	3.44828	6.47059	0.990099

## Sheet: Figure 5f
Figure 5f: Percentage of spots with high TREM2 myeloid signature score (top 10 percentile of signature score in Fig. 5d) in each of the three spatial Seurat clusters: BIT, BST and Stroma 1.
	BIT		BST		Stroma 1
percentage with high TREM2 Myeloid Signature	3.75	6.27706	0	9.85222	30	33.3333

## Sheet: Figure 6a
Figure 6a: Chil1 expression fold change upon 24-hour treatment with various recombinant ligand proteins compared to PBS control in mouse BCC cell line ASZ-001.
	Ctrl		IL1a (25ng/ml)		IL1b (25ng/ml)		OSM (50ng/ml)		IFNr (20ng/ml)		IL6 (25ng/ml)		TWEAK (50ng/ml)		TGFb (5ng/ml)		IL1a (25ng/ml) + OSM (50ng/ml)		IL1b (25ng/ml) + OSM (50ng/ml)		IL1a (25ng/ml) + IL6 (25ng/ml)		IL1b (25ng/ml) + IL6 (25ng/ml)
Chil1 mRNA expression level (fold change)	1.03272	0.996981	47.5365	56.5995	58.4842	55.5466	3.51053	2.83881	0.413462	0.389264	0.598934	0.544532	1.86446	2.49825	0.463339	0.451502	1612.56	1651.08	1258.78	1383.22	374.806	419.017	394.802	369.868

## Sheet: Figure 6c
Figure 6c: Differential gene analysis upon 48-hour Il1a + Osm treatment against control.
Row.names	baseMean	log2FoldChange	lfcSE	stat	pvalue	padj	row.names	chr	start	end	strand	length	copies	annotation	gene_name
1	0	NA	NA	NA	NA	NA	NR_131758	chr11	96291037	96306910	-	580	1	Hoxb5os|0610040B09Rik|AV302770|Hoxb5/6as|-|11|11 D|ncRNA	Hoxb5os
10	0	NA	NA	NA	NA	NA	NR_045427	chr17	28271708	28273163	+	414	1	1810013A23Rik|-|-|17|17 A3.3|ncRNA	1810013A23Rik
100	0	NA	NA	NA	NA	NA	NR_045505	chr5	36873595	36876879	-	1488	1	Ppp2r2cos|4933401P06Rik|-|5|5 B3|ncRNA	Ppp2r2cos
1000	0	NA	NA	NA	NA	NA	NR_105749	chr14	118258634	118258736	+	102	1	Mir6241|Gm27302|mmu-mir-6241|-|14|14 E4|ncRNA	Mir6241
10000	1.5342	-0.836267	1.86327	-0.448816	0.653564	0.779509	NM_011010	chr7	98143359	98145447	-	2086	1	Omp|-|-|7 E1|7 53.59 cM|protein-coding	Omp
10001	0.0471056	0	7.06756	0	1	NA	NM_001162537	chr10	29211643	29230779	+	5636	1	9330159F19Rik|-|-|10|10 A4|protein-coding	9330159F19Rik
10002	0.0416749	0	7.06756	0	1	NA	NR_153961	chr9	67758713	67760230	-	1412	1	M5C1000I18Rik|-|-|9|9 C|ncRNA	M5C1000I18Rik
10003	1631.61	0.928663	0.119958	7.74154	9.82E-15	1.53E-13	NM_001358455	chr4	133369735	133423702	+	4794	1	Slc9a1|AW554487|Apnh|Mir5122|Nhe1|mir-5122|swe|-|4 D2.3|4 66.25 cM|protein-coding	Slc9a1
10004	986.549	-0.1768	0.138356	-1.27786	0.2013	0.343964	NM_021565	chr10	80148272	80158368	+	3716	1	Midn|3000003C15Rik|-|10|10 C1|protein-coding	Midn
10005	1.22229	1.67765	2.25654	0.743461	0.457203	0.6168	NM_172451	chr15	100689915	100729376	-	5680	1	Galnt6|4632410F13|AW047994|GalNAc-T6|-|15|15 F1|protein-coding	Galnt6
10006	179.155	-0.445024	0.169234	-2.62963	0.00854778	0.0260425	NM_009900	chr16	20702966	20716636	-	3619	1	Clcn2|AL118368|ClC-2|Clc2|nmf240|-|16 B1|16 12.5 cM|protein-coding	Clcn2
10007	511.819	-0.0150115	0.108485	-0.138374	0.889945	0.940758	NM_001081240	chr8	77549397	77581338	+	2767	1	Prmt9|AI931714|Prmt10|-|8|8 C1|protein-coding	Prmt9
10008	0	NA	NA	NA	NA	NA	NM_001348173	chr9	54165937	54202216	-	2571	1	Cyp19a1|Ar|ArKO|Cyp19|Int-5|Int5|p450arom|-|9 A5.3|9 29.49 cM|protein-coding	Cyp19a1
10009	2759.33	-0.0604692	0.0812802	-0.74396	0.456901	0.616449	NM_001311100	chr6	38551334	38607212	+	5302	1	Luc7l2|4930471C18Rik|AA522013|AU015269|CGI59|Cgi74|-|6|6 B1|protein-coding	Luc7l2
1001	183.89	0.836479	0.186119	4.49432	6.98E-06	4.24E-05	NM_001146081	chrX	164980592	164997272	+	2945	1	Fancb|BC022692|-|X|X F5|protein-coding	Fancb
10010	0	NA	NA	NA	NA	NA	NR_038298	chrY	24188659	24214668	-	720.2	5	Gm20858|-|-|Y|Y A2|pseudo	Gm20858
10011	163.338	0.520956	0.180442	2.88711	0.00388803	0.0131458	NM_026282	chr9	21755440	21760303	-	1361	1	Spc24|2410030K01Rik|AV109292|Spbc24|-|9|9 A3|protein-coding	Spc24
10012	0	NA	NA	NA	NA	NA	NR_037293	chr8	23142573	23142662	-	89	1	Mir3107|mir-486b|mmu-mir-3107|mmu-mir-486b|-|8 A2|8 11.42 cM|ncRNA	Mir3107
10013	0	NA	NA	NA	NA	NA	NM_001033248	chr12	111484609	111485823	-	1212	1	Gm266|-|-|12|12 F1|protein-coding	Gm266
10014	0	NA	NA	NA	NA	NA	NM_001011794	chrX	49885469	49886401	-	931	1	Olfr1322|MOR264-16P|-|X|X A5|protein-coding	Olfr1322
10015	0.0382488	0	7.06756	0	1	NA	NM_001167578	chr17	13354572	13377223	+	2514	1	Tcp10c|D17Leh66C|D17Leh66ca|Gm9880|T66C-a|Tcp-10c|-|17 8.86 cM|17 A1|protein-coding	Tcp10c
10016	775.52	0.452958	0.0998717	4.53539	5.75E-06	3.55E-05	NM_025933	chr13	54590231	54591147	+	609	1	Higd2a|2010110M21Rik|AA690237|-|13|13 B1|protein-coding	Higd2a
10017	0.0449094	0	7.06756	0	1	NA	NR_039551	chr8	73016512	73016591	+	79	1	Mir28b|mmu-mir-28b|-|8 B3.3|8 35.08 cM|ncRNA	Mir28b
10018	3.08211	-1.31857	1.32597	-0.99442	0.320018	0.482287	NM_153788	chr11	69881567	69895539	-	2458	1	Acap1|Centb1|-|11|11 B3|protein-coding	Acap1
10019	0	NA	NA	NA	NA	NA	NR_029900	chr6	30741299	30741396	+	97	1	Mir335|Mirn335|mir-335|mmu-mir-335|-|6|6 A3.3|ncRNA	Mir335
1002	0.78662	0.0978078	3.13377	0.031211	0.975101	NA	NM_138682	chr6	28828126	28831747	-	3619	1	Lrrc4|MBAG1|NGL-2|NGL2|NLG-2|Nag14|-|6|6 A3.3|protein-coding	Lrrc4
10020	0	NA	NA	NA	NA	NA	NM_001270518	chrY	2900989	2912210	+	1569	1	Gm4064|-|-|Y A1|Y|protein-coding	Gm4064
10021	58.8914	0.300399	0.271435	1.10671	0.26842	0.424702	NM_008969	chr2	36230426	36252271	+	2853	1	Ptgs1|COX1|Cox-1|Cox-3|PGHS-1|PHS 1|Pghs1|-|2 B|2 24.19 cM|protein-coding	Ptgs1
10022	2316.89	0.0729239	0.0648024	1.12533	0.26045	0.415833	NM_001347345	chr6	98925342	99520993	-	7548	1	Foxp1|3110052D19Rik|4932443N09Rik|AI461938|AW494214|-|6|6 D3|protein-coding	Foxp1
10023	0.0979182	-1.41441	7.05728	-0.200419	0.841153	NA	NM_001347366	chr10	20397052	20548328	-	5049	1	Pde7b|-|-|10|10 A3|protein-coding	Pde7b
10024	1971.51	-0.133682	0.0724151	-1.84605	0.0648842	0.141819	NM_016794	chr6	72385221	72390667	-	781	1	Vamp8|AU041171|Edb|endobrevin|-|6 C1|6 32.27 cM|protein-coding	Vamp8
10025	0.267727	-2.20504	6.66855	-0.330663	0.740899	NA	NR_106179	chr11	102230040	102230150	-	110	1	Mir8101|Gm27705|mmu-mir-8101|-|11|11 D|ncRNA	Mir8101
10026	12.95	-0.705655	0.616483	-1.14465	0.252355	0.406385	NM_017461	chr7	127214442	127218445	-	1440	1	Sept1|Diff6|Pnutl3|-|7|7 F3|protein-coding	2024-09-01
10027	112608	0.19778	0.0496182	3.98603	6.72E-05	0.000338574	NM_010106	chr9	78478454	78481724	-	1779	1	Eef1a1|-|-|9|9 E1|protein-coding	Eef1a1
10028	2321.88	0.00927582	0.0699603	0.132587	0.89452	0.942992	NM_020618	chr11	99209048	99231017	-	2905	1	Smarce1|2810417B20Rik|5830412H02Rik|9030408N19Rik|Baf27|-|11|11 D|protein-coding	Smarce1
10029	137.95	-2.6082	0.343994	-7.58211	3.40E-14	5.03E-13	NM_008115	chr14	70890107	70979840	+	3476	1	Gfra2|-|-|14|14 D2|protein-coding	Gfra2
1003	408.106	0.240472	0.130779	1.83877	0.0659489	0.143657	NM_011835	chr10	7726000	7763150	+	1762	1	Katna1|-|-|10|10 A1|protein-coding	Katna1
10030	1.13781	-2.93575	3.19469	-0.918947	0.358123	0.52136	NM_001081284	chr4	96723887	96785160	-	1626	1	Gm12695|-|-|4|4 C5|protein-coding	Gm12695
10031	0.923784	2.57024	2.41959	1.06227	0.288115	NA	NM_019456	chr2	22774327	22875653	+	2524	1	Apbb1ip|9930118P07Rik|Prp48|-|2|2 A3|protein-coding	Apbb1ip
10032	0	NA	NA	NA	NA	NA	NR_105776	chr18	76170552	76170652	+	100	1	Mir6358|Gm27830|mmu-mir-6358|-|18|18 E3|ncRNA	Mir6358
10033	539.556	-0.801641	0.157544	-5.08835	3.61E-07	2.64E-06	NM_001110201	chr7	29238323	29247532	+	1125	1	Yif1b|9430029K10Rik|Yip1b|-|7|7 B1|protein-coding	Yif1b
10034	895.701	0.101307	0.10658	0.95053	0.341843	0.504035	NM_001305677	chr1	171411313	171418759	+	1836	1	Usf1|bHLHb11|-|1 H3|1 79.4 cM|protein-coding	Usf1
10035	1317.83	-0.287286	0.107287	-2.67775	0.00741195	0.0230712	NM_001242396	chr10	67185750	67256326	+	8590	1	Jmjd1c|5430433L24Rik|D630035I23Rik|Jmjdic|TRIP8|-|10|10 B5.1|protein-coding	Jmjd1c
10036	317.628	-0.0568589	0.157579	-0.360829	0.718227	0.825916	NM_017391	chr16	92058322	92087473	+	10909	1	Slc5a3|AA623876|BF642829|Smit1|-|16|16 C4|protein-coding	Slc5a3
10037	379.565	0.109511	0.11746	0.932327	0.351168	0.513687	NM_001195390	chr2	153616930	153632781	-	3276	1	Commd7|2310010I22Rik|AW060956|mU3|-|2|2 H1|protein-coding	Commd7
10038	22.6359	0.323189	0.499312	0.647269	0.517458	0.672035	NM_001291538	chr9	107597674	107607092	-	3982	1	Sema3b|SemA|Semaa|sema5|semaV|-|9 F1|9 58.31 cM|protein-coding	Sema3b
10039	1751.32	-0.0728997	0.106754	-0.682878	0.494684	0.651483	NM_008136	chr17	35979955	35989462	+	2730	1	Gnl1|Gna-rs1|Gnal1|-|17 B1|17 18.82 cM|protein-coding	Gnl1
1004	1978.73	-0.0815261	0.0734549	-1.10988	0.267051	0.423254	NM_025899	chr7	120635189	120659523	+	1866	1	Uqcrc2|1500004O06Rik|-|7|7 F2|protein-coding	Uqcrc2
10040	7467.43	-0.0655598	0.0702568	-0.933144	0.350745	0.51333	NM_016740	chr3	93520496	93526288	+	499	1	S100a11|EMAPI|Emap1|S100a14|S100c|cal|-|3|3 F2.1|protein-coding	S100a11
10041	0.685345	-2.87197	2.85861	-1.00468	0.315053	NA	NR_152250	chr6	48130906	48395408	-	3977	1	Gm16630|-|-|6 B2.3|6 23.1 cM|ncRNA	Gm16630
10042	47.6386	0.079772	0.335115	0.238044	0.811847	0.89056	NM_001243117	chr9	124291804	124312694	-	2689	1	2010315B03Rik|BC029716|-|9|9 F4|protein-coding	2010315B03Rik
10043	12.754	-0.681189	0.587427	-1.15962	0.246205	0.399105	NM_028544	chr7	45627537	45639092	+	3138	1	Rasip1|1110025D03Rik|2610025P08Rik|AI853551|Rain|-|7|7 B3|protein-coding	Rasip1
10044	294.397	-0.0694714	0.135108	-0.514192	0.607118	0.743277	NM_001290792	chrX	7722220	7728201	+	1588	1	Wdr45|C79260|DXImx38e|JM5|Sfc19|WIPI-4|Wdrx1|-|X A1.1|X 3.48 cM|protein-coding	Wdr45
10045	7.48278	0.27348	0.830647	0.329237	0.741976	0.842711	NM_001085378	chr2	155611243	155634307	+	6088	1	Myh7b|Myh14|-|2|2 H1|protein-coding	Myh7b
10046	2890.22	0.844369	0.0773751	10.9127	1.00E-27	3.10E-26	NM_016898	chr10	41519500	41531042	+	2822	1	Cd164|A115|A24|AA589639|AW540279|MGC-24|MSSP|-|10 B2|10 22.46 cM|protein-coding	Cd164
10047	10.3529	-0.563418	0.655125	-0.860016	0.38978	0.552333	NM_010215	chr7	44836288	44840809	+	2037	1	Il4i1|Fig1|Fig1-ps|H-4|H-46|H4|H46|LAAO|LAO|-|7 B3|7 28.93 cM|protein-coding	Il4i1
10048	42.3975	-0.99202	0.366771	-2.70474	0.0068358	0.0215518	NM_145492	chr18	13687014	13972733	-	6141	1	Zfp521|B930086A16Rik|Evi3|Znf521|-|18 A1|18 7.68 cM|protein-coding	Zfp521
10049	0.0397726	0	7.06756	0	1	NA	NM_001363414	chr11	58917908	58926608	+	4392	1	Btnl10|BUTR-1|Butr1|-|11|11 B1.3|protein-coding	Btnl10
1005	3322.37	-0.126363	0.0662174	-1.90831	0.0563516	0.126647	NR_155034	chr8	109671321	109693294	-	2491	1	Ist1|2400003C14Rik|AW536298|mKIAA0174|-|8|8 D3|protein-coding	Ist1
10050	774.872	0.223122	0.103476	2.15625	0.0310638	0.0773927	NM_001163501	chr12	84149174	84218881	-	6835	1	Elmsan1|9430029N19Rik|C130039O16Rik|Gm260|-|12|12 D1|protein-coding	Elmsan1
10051	0	NA	NA	NA	NA	NA	NM_147012	chr2	86228010	86228969	-	958	1	Olfr1047|MOR188-3|-|2|2 D|protein-coding	Olfr1047
10052	1185.69	0.542235	0.0859	6.3124	2.75E-10	2.97E-09	NM_001359486	chr5	125441568	125460885	+	7080	1	Bri3bp|2410150I18Rik|AI841257|AW742481|-|5|5 G1.1|protein-coding	Bri3bp
10053	0	NA	NA	NA	NA	NA	NR_162806	chr5	125781683	125781738	+	55	1	Mir12200|mmu-mir-12200|-|-|ncRNA	Mir12200
10054	0.122314	0	7.06756	0	1	NA	NR_029806	chrX	19146294	19146388	-	94	1	Mir221|Mirn221|mir-221|mmu-mir-221|-|X A1.3|X|ncRNA	Mir221
10055	284.224	0.343321	0.145046	2.36698	0.0179338	0.0488393	NM_019421	chr17	33843091	33849774	+	2202	1	Cd320|425O18-1|8D6|D17Ertd716e|NG29|TCblR|VLDL|-|17 B1|17 17.98 cM|protein-coding	Cd320
10056	0	NA	NA	NA	NA	NA	NR_040480	chr1	165066617	165091930	-	993	1	4930568G15Rik|-|-|1|1 H2.2|ncRNA	4930568G15Rik
10057	0	NA	NA	NA	NA	NA	NM_001025607	chrX	26028198	26051041	-	829	1	Gm5168|EG382275|-|X A2|X|protein-coding	Gm5168
10058	0	NA	NA	NA	NA	NA	NR_029718	chr15	68341208	68341289	-	81	1	Mir30d|Mirn30d|mir-30d|mmu-mir-30d|-|15|15 D2|ncRNA	Mir30d
10059	1280.81	0.465099	0.116021	4.00874	6.10E-05	0.000310694	NM_172712	chr5	86110730	86172743	-	5052	1	Uba6|4930542H01|5730469D23Rik|AU021846|AW124799|E1-L2|Ube1l2|-|5|5 E1|protein-coding	Uba6
1006	430.423	0.121589	0.126524	0.960991	0.336557	0.49882	NM_008838	chr17	86997259	87025401	-	972	1	Pigf|-|-|17 E4|17 56.9 cM|protein-coding	Pigf
10060	1824.74	0.0179937	0.075749	0.237544	0.812235	0.890883	NM_013626	chr1	97821094	98095632	-	4075	1	Pam|PHM|-|1 D|1 47.76 cM|protein-coding	Pam
10061	0	NA	NA	NA	NA	NA	NM_176950	chr2	152477063	152479934	+	686	1	Defb20|9230107O10Rik|BD-20|mBD-20|-|2|2 G3|protein-coding	Defb20
10062	0.0333395	0	7.06756	0	1	NA	NR_029784	chr11	96317165	96317274	+	109	1	Mir10a|Mirn10a|miR-10a|mmu-mir-10a|-|11|11 D|ncRNA	Mir10a
10063	5.35679	0.310103	0.970864	0.31941	0.749416	0.848002	NM_001033447	chr19	4625841	4698668	-	2246	1	Gm960|TOPOVIBL|Top6bl|-|19|19 A|protein-coding	Gm960
10064	0	NA	NA	NA	NA	NA	NM_146720	chr1	174151481	174152530	+	1047	1	Olfr421-ps1|MOR105-3|Olfr421|Olfr422-ps1|-|1|1 H3|protein-coding	Olfr421-ps1
10065	552.429	-0.539252	0.145334	-3.71044	0.000206903	0.00094594	NM_080461	chr8	3493138	3497208	+	1995	1	Zfp358|Zfend|-|8 A1.1|8 1.92 cM|protein-coding	Zfp358
10066	0	NA	NA	NA	NA	NA	NM_001098669	chr6	129656346	129660596	-	700	1	Klrc2|NKG2C|-|6|6 F3|protein-coding	Klrc2
10067	0	NA	NA	NA	NA	NA	NR_105768	chr1	47467021	47467125	-	104	1	Mir6350|Gm27958|mmu-mir-6350|-|1|1 C1.1|ncRNA	Mir6350
10068	63.9965	0.331041	0.277728	1.19196	0.233276	0.383719	NR_045376	chr18	67776033	67799943	-	576	1	4930549G23Rik|-|-|18|18 E1|ncRNA	4930549G23Rik
10069	176.213	-0.512046	0.172648	-2.96583	0.00301868	0.0105231	NM_199017	chr9	8021672	8042875	-	1635	1	Cfap300|9230110C19Rik|-|9|9 A1|protein-coding	Cfap300
1007	0	NA	NA	NA	NA	NA	NM_013809	chr7	26808927	26821197	+	1842	1	Cyp2g1|-|-|7|7 A3|protein-coding	Cyp2g1
10070	585.396	0.135736	0.114231	1.18826	0.234732	0.385256	NM_001168290	chr8	70234226	70261044	+	4089	1	Sugp2|Sfrs14|Srsf14|mKIAA0365|-|8|8 B3.3|protein-coding	Sugp2
10071	1338.07	0.0213965	0.0774621	0.276219	0.78238	0.870268	NM_178277	chr18	61131277	61177049	-	5176	1	Hmgxb3|2510002C16Rik|A630042L21Rik|AI413166|mKIAA0194|-|18|18 E1|protein-coding	Hmgxb3
10072	539.679	-0.106387	0.119071	-0.893478	0.371601	0.534318	NM_001142732	chr6	113389260	113399448	+	1442	1	Ttll3|4833441J24Rik|AI450050|-|6|6 E3|protein-coding	Ttll3
10073	515.773	-0.0988109	0.120566	-0.819555	0.41247	0.572742	NM_001081101	chr5	33378696	33419754	+	7310	1	Uvssa|4933407H18Rik|D330017J19Rik|Kiaa1530|mKIAA1530|-|5|5 B1|protein-coding	Uvssa
10074	1.14119	1.12195	2.30388	0.486985	0.626269	0.758088	NM_009969	chr11	54247270	54249899	-	1027	1	Csf2|CSF|Csfgm|GMCSF|Gm-CSf|MGI-IGM|-|11 B1.3|11 32.13 cM|protein-coding	Csf2
10075	0	NA	NA	NA	NA	NA	NM_146436	chr2	85590510	85591521	+	1009	1	Olfr998|MOR175-5|-|2|2 D|protein-coding	Olfr998
10076	1091.66	-0.387972	0.1128	-3.43948	0.000582843	0.00241427	NM_007379	chr2	25428599	25448540	+	8087	1	Abca2|AI413825|Abc2|D2H0S1474E|mKIAA1062|-|2 A3|2 17.25 cM|protein-coding	Abca2
10077	0	NA	NA	NA	NA	NA	NM_001277531	chr4	73605544	73611925	+	1232	3	Gm11236|-|-|4 C3|4 36.06 cM|protein-coding	Gm11236
10078	0	NA	NA	NA	NA	NA	NR_029826	chr7	78888277	78888373	+	96	1	Mir7-2|Mir7a2|Mirn7-2|mir-7a-2|mir-7a2|mmu-mir-7-2|mmu-mir-7a2|-|7|7 D2|ncRNA	Mir7-2
10079	10.3459	-0.155277	0.728096	-0.213265	0.83112	0.904162	NM_001316322	chr6	142490249	142507957	-	1294	1	Ldhb|AI790582|H-Ldh|LDH-B|LDH-H|Ldh-2|Ldh2|-|6 G2|6 74.17 cM|protein-coding	Ldhb
1008	106.378	0.0833874	0.220115	0.378835	0.70481	0.817083	NM_134437	chr14	27039001	27107286	+	8205	1	Il17rd|2810004A10Rik|AI428510|Sef|Sef-S|-|14|14 A3|protein-coding	Il17rd
10080	0.215803	0	6.48456	0	1	NA	NM_001359893	chr16	17572018	17576890	-	3446	1	Slc7a4|AI853530|-|16|16 A3|protein-coding	Slc7a4
10081	310.954	0.18261	0.146487	1.24659	0.212548	0.358186	NM_013464	chr12	35497979	35534989	-	5481	1	Ahr|Ah|Ahh|Ahre|In|bHLHe76|-|12 A3|12 15.78 cM|protein-coding	Ahr
10082	593.096	-0.776873	0.164325	-4.72767	2.27E-06	1.50E-05	NM_021567	chr9	106453838	106464011	+	2023	1	Pcbp4|1200003L19Rik|AlphaCP-4|-|9|9 F1|protein-coding	Pcbp4
10083	847.602	-0.0816661	0.0849691	-0.961126	0.336489	0.498815	NM_023685	chr13	21387004	21402755	-	2591	1	Zkscan3|2810435N07Rik|AA408594|AI132359|Skz1|Zf47|Zfp-47|Zfp306|Zfp307|mszf35|-|13|13 A3.1|protein-coding	Zkscan3
10084	246.637	-0.241518	0.18633	-1.29618	0.194912	0.335776	NM_019442	chr17	34823993	34836903	-	1069	1	Stk19|G11|RP1|-|17|17 B1|protein-coding	Stk19
10085	0	NA	NA	NA	NA	NA	NM_023064	chr10	61175262	61180680	+	1011	1	Tbata|1700021K02Rik|AI428928|Spatial|Titest|-|10|10 B4|protein-coding	Tbata
10086	0	NA	NA	NA	NA	NA	NM_206871	chr4	88827276	88828032	+	754	1	Ifna6|IFNa8/6|Ifa6|Ifa8|Ifna8|-|4 C4|4 42.03 cM|protein-coding	Ifna6
10087	243.967	0.379879	0.148632	2.55584	0.0105932	0.0313659	NM_174847	chr16	97855209	97922633	-	6540	1	C2cd2|5730563M15|5830404H04Rik|AI314146|AI449533|BF168443|ORF25|mKIAA4045|-|16|16 C4|protein-coding	C2cd2
10088	0	NA	NA	NA	NA	NA	NR_029556	chr11	78073005	78073070	+	65	1	Mir144|Mirn144|mir-144|mmu-mir-144|-|11|11 B5|ncRNA	Mir144
10089	2011.71	0.353899	0.0765972	4.62026	3.83E-06	2.44E-05	NM_019755	chrX	7667941	7671390	-	1150	1	Plp2|mIMA4|-|X A1.1|X 3.45 cM|protein-coding	Plp2
1009	1434.94	0.141622	0.071693	1.97539	0.0482236	0.111776	NM_145393	chr4	132184916	132212256	-	4071	1	Ythdf2|9430020E02Rik|HGRG8|NY-REN-2|-|4|4 D2.3|protein-coding	Ythdf2
10090	53415.6	0.355432	0.0602338	5.90088	3.62E-09	3.45E-08	NM_008084	chr6	125161852	125165773	-	1413	1	Gapdh|Gapd|-|6 F2|6 59.32 cM|protein-coding	Gapdh
10091	0.750141	-2.2313	2.97428	-0.7502	0.453134	NA	NR_105920	chr15	78891840	78891913	+	73	1	Mir6955|Gm27769|mmu-mir-6955|-|15|15 E1|ncRNA	Mir6955
10092	0.0424931	0	7.06756	0	1	NA	NM_001305430	chr10	129409368	129410306	+	937	1	Olfr785|EG546488|Gm44444|MOR111-8P|Olfr785-ps1|-|10|10 D3|protein-coding	Olfr785
10093	4.48101	1.33801	1.23429	1.08403	0.278352	0.436724	NM_027073	chr6	30509849	30520253	+	1335	1	Ssmem1|1700016K02Rik|1700025E21Rik|-|6|6 A3.3|protein-coding	Ssmem1
10094	3592.29	-0.275459	0.127275	-2.16428	0.0304428	0.0761759	NM_194462	chr5	3928186	4080204	+	12055	1	Akap9|5730481H23Rik|AKAP-9|AKAP450|AW545847|C79026|G1-448-15|PRKA9|mKIAA0803|mei2-5|repro12|-|5|5 A1|protein-coding	Akap9
10095	9638.79	-0.0593073	0.0522642	-1.13476	0.256476	0.411204	NM_019564	chr7	130936203	130985658	+	2028	1	Htra1|AI429470|HTRA|L56|Prss11|RSPP11|-|7|7 F3|protein-coding	Htra1
10096	423.222	-0.651026	0.140637	-4.62914	3.67E-06	2.35E-05	NM_019550	chr3	119718742	119783388	-	3348	1	Ptbp2|Ptb2|brPTB|nPTB|-|3|3 G1|protein-coding	Ptbp2
10097	0.106113	-1.41441	7.05728	-0.200419	0.841153	NA	NM_031198	chr6	16833381	16898441	-	1770	1	Tfec|BB107417|Tcfec|bHLHe34|-|6|6 A2|protein-coding	Tfec
10098	0.361772	1.55748	4.47565	0.347991	0.727847	NA	NM_011913	chr19	9985172	10001633	-	2068	1	Best1|Bmd|Vmd2|mBest1|-|19|19 A|protein-coding	Best1
10099	0	NA	NA	NA	NA	NA	NM_026627	chr2	17996417	17996958	-	539	1	H2al2a|1700113O17Rik|H2A.Bbd|H2A.L.2|H2afb1|H2al2|TSEG-1|Tseg1|-|2|2 A3|protein-coding	H2al2a
101	0	NA	NA	NA	NA	NA	NM_001368735	chr17	32658886	32676913	+	2208	1	Cyp4f40|EG631304|-|17|17 B1|protein-coding	Cyp4f40
1010	188.653	-0.169624	0.179405	-0.945485	0.344412	0.506482	NM_028012	chr13	89848914	90089608	-	1537	1	Xrcc4|2310057B22Rik|AW413319|AW545101|-|13|13 C3|protein-coding	Xrcc4
10100	135.578	0.153354	0.189932	0.807416	0.419427	0.579495	NM_027560	chr8	70835138	70839720	-	2336	1	Arrdc2|4632416I05Rik|Ilad1|-|8|8 B3.3|protein-coding	Arrdc2
10101	0	NA	NA	NA	NA	NA	NM_146781	chr9	38815408	38816539	+	1129	1	Olfr922|MOR161-3|-|9|9 A5.1|protein-coding	Olfr922
10102	0.744799	-2.11798	2.85007	-0.743132	0.457402	NA	NM_030187	chr12	105705982	105782447	+	3073	1	Ak7|4930502N02Rik|AK 7|-|12|12 E|protein-coding	Ak7
10103	0	NA	NA	NA	NA	NA	NM_001080777	chr13	97021864	97034362	-	1135	1	1700029F12Rik|-|-|13|13 D1|protein-coding	1700029F12Rik
10104	0.0931583	0	7.06756	0	1	NA	NM_145921	chr2	3341988	3366569	-	1498	1	Olah|AI607300|E230009B14Rik|Thedc1|-|2|2 A1|protein-coding	Olah
10105	0	NA	NA	NA	NA	NA	NM_001364359	chr12	28553756	28582528	-	1382	1	Allc|1700012B22Rik|Alc|-|12 A2|12 10.97 cM|protein-coding	Allc
10106	0.187902	1.55615	7.06599	0.220231	0.825692	NA	NM_001079929	chr17	25162461	25171913	+	2388	1	Ccdc154|Ccdc157|Gm317|ntl|-|17|17 A3.3|protein-coding	Ccdc154
10107	20.0143	-1.0575	0.49521	-2.13545	0.0327244	0.0808558	NR_037235	chr13	63301199	63301283	-	84	1	Mir3074-1|mmu-mir-3074-1|-|13 B3|13 32.8 cM|ncRNA	Mir3074-1
10108	1941.99	0.340594	0.0778612	4.37437	1.22E-05	7.06E-05	NM_018799	chr4	129591974	129600648	-	1096	1	Eif3i|36kDa|D4Ertd632e|Eif3s2|Trip1|-|4 D2.2|4 63.26 cM|protein-coding	Eif3i
10109	0	NA	NA	NA	NA	NA	NM_020501	chr6	131686561	131687463	-	901	1	Tas2r105|T2R05|T2R9|T2r5|Tas2r5|mGR05|mt2r5|-|6 F3|6 63.53 cM|protein-coding	Tas2r105
1011	112.469	-0.277879	0.224154	-1.23968	0.215094	0.361468	NR_045276	chr11	3452483	3458342	+	1836	1	8430429K09Rik|-|-|11|11 A1|ncRNA	8430429K09Rik
10110	0	NA	NA	NA	NA	NA	NR_046053	chr6	118880158	118885543	+	2162	1	4931430N09Rik|-|-|6|6 F1|ncRNA	4931430N09Rik
10111	0	NA	NA	NA	NA	NA	NM_031377	chr4	143394441	143399819	+	2434	1	Pramel1|-|-|4|4 E1|protein-coding	Pramel1
10112	0	NA	NA	NA	NA	NA	NR_033633	chr10	26673446	26674651	-	1205	1	Gm8709|EG667572|-|10|10 A4|pseudo	Gm8709
10113	0.0533857	0	7.06756	0	1	NA	NM_001362748	chr2	25228897	25234234	-	2117	1	Slc34a3|AI649385|Npt2c|Npt2c-v1|NptIIc|naPi-2c|-|2|2 A3|protein-coding	Slc34a3
10114	1.25924	0.503658	1.80936	0.278363	0.780734	0.869156	NM_025582	chr4	154896430	154899043	-	776	1	Prxl2b|2810405K02Rik|AI836168|Fam213b|PM/PGFS|-|4|4 E2|protein-coding	Prxl2b
10115	28.4856	-1.87259	0.458274	-4.08618	4.39E-05	0.000229545	NM_172448	chr11	87663087	87735539	+	4299	1	Rnf43|4732452J19Rik|-|11|11 C|protein-coding	Rnf43
10116	0.0449094	0	7.06756	0	1	NA	NR_045167	chr3	58692589	58788524	+	930	1	4930593A02Rik|4933440I01Rik|-|3|3 D|ncRNA	4930593A02Rik
10117	1934.46	-5.03814	0.11891	-42.3694	0	0	NM_010217	chr10	24595442	24598682	+	2395	1	Ccn2|Ctgf|Fisp12|Hcs24|fisp-12|-|10 A4|10 11.84 cM|protein-coding	Ccn2
10118	0	NA	NA	NA	NA	NA	NR_049203	chr12	44210313	44210373	+	60	1	Mir5627|Gm23684|mir-5627|mmu-mir-5627|-|12|12 B2|ncRNA	Mir5627
10119	578.619	-0.10745	0.113369	-0.947791	0.343236	0.505288	NM_133981	chr9	50775225	50843639	+	2761	1	Alg9|8230402H15Rik|AI747665|B430313H07Rik|Dibd1|-|9|9 A5.3|protein-coding	Alg9
1012	0.181706	0	7.06756	0	1	NA	NR_157046	chr1	87728568	87755746	-	3278	1	Gm33517|-|-|1 D|1|ncRNA	Gm33517
10120	0	NA	NA	NA	NA	NA	NM_146561	chr9	20300211	20301170	+	958	1	Olfr873|MOR145-2|-|9|9 A3|protein-coding	Olfr873
10121	471.149	-0.202611	0.116642	-1.73704	0.0823804	0.171978	NM_028542	chrX	8123301	8132858	-	4474	1	Wdr13|1700060B08Rik|5730411P10Rik|DXHXS7467e|W51679|mMg21|-|X A1.1|X 3.67 cM|protein-coding	Wdr13
10122	0	NA	NA	NA	NA	NA	NR_131924	chr2	19441508	19446674	-	912	1	Ptf1aos|Gm13336|-|2 A3|2 13.36 cM|ncRNA	Ptf1aos
10123	0	NA	NA	NA	NA	NA	NM_146906	chr9	19537011	19537928	-	916	1	Olfr853|MOR154-1|-|9|9 A3|protein-coding	Olfr853
10124	7.11354	-1.34594	1.00855	-1.33453	0.182031	0.318841	NR_040577	chr4	11966574	11994295	+	1061	1	1700123M08Rik|1600025K15Rik|-|4|4 A1|ncRNA	1700123M08Rik
10125	1124.75	0.235438	0.119053	1.97759	0.0479746	0.111307	NM_001357401	chr1	161816112	161876682	-	6300	1	Suco|4732491B11|AI848100|AU016931|Opt|-|1|1 H2.1|protein-coding	Suco
10126	1424.08	-0.253157	0.11021	-2.29705	0.0216158	0.0570806	NM_009942	chr1	36691487	36693388	+	563	1	Cox5b|-|-|1|1 B|protein-coding	Cox5b
10127	0	NA	NA	NA	NA	NA	NR_035419	chr12	109611822	109611941	+	119	1	Mir1188|Mirn1188|mir-1188|mmu-mir-1188|-|12 F1|12 60.43 cM|ncRNA	Mir1188
10128	0	NA	NA	NA	NA	NA	NR_029778	chr19	29135279	29135375	+	96	1	Mir101b|Mirn101b|mir-101b|-|19 C1|19|ncRNA	Mir101b
10129	0	NA	NA	NA	NA	NA	NR_040767	chr9	61017069	61019797	+	1634	1	Gm5122|A430102L10|-|9 B|9|ncRNA	Gm5122
1013	942.253	-0.0571368	0.0958818	-0.595909	0.551236	0.699212	NM_001305982	chr11	101082565	101086619	+	2126	1	Coasy|1300003G02Rik|Dpck|Ppat|Ukr1|-|11|11 D|protein-coding	Coasy
10130	2528.35	-0.205984	0.0703968	-2.92603	0.00343313	0.0117783	NM_001363354	chr11	32642555	32746814	+	4376	1	Fbxw11|2310065A07Rik|AA536858|BTRC2|BTRCP2|Fbxw1b|HOS|-|11|11 A4|protein-coding	Fbxw11
10131	2408.42	0.0921038	0.0694378	1.32642	0.1847	0.322196	NM_007457	chr5	137034998	137046108	-	1314	1	Ap1s1|AP19|-|5|5 G2|protein-coding	Ap1s1
10132	0	NA	NA	NA	NA	NA	NR_153352	chr3	8628051	8632454	+	699	1	Gm32496|-|-|3 A1|3|ncRNA	Gm32496
10133	0	NA	NA	NA	NA	NA	NR_030419	chr11	28746191	28746276	+	85	1	Mir216b|Mirn216b|mir-216b|-|11 A3.3|11|ncRNA	Mir216b
10134	0	NA	NA	NA	NA	NA	NR_131153	chr13	118603410	118658743	-	1302	1	Gm10732|-|-|13 D2.3|13|ncRNA	Gm10732
10135	2844.51	0.0798105	0.090461	0.882264	0.377634	0.540806	NM_001085495	chr2	166805581	166898051	+	8735	1	Arfgef2|AI463430|AW493672|BIG2|E230011G24Rik|-|2|2 H3|protein-coding	Arfgef2
10136	206.759	-0.185023	0.162681	-1.13733	0.255399	0.410048	NM_029010	chr1	75198235	75210778	-	3432	1	Glb1l|4833408P15Rik|-|1|1 C4|protein-coding	Glb1l
10137	0.0941982	0	7.06756	0	1	NA	NM_145141	chr1	170917594	170927583	-	1651	1	Fcrla|BB219290|FCRL|FCRL1|FREB|Fcrlm1|Fcrx|Freb1|mFREB|mFcrX|-|1|1 H3|protein-coding	Fcrla
10138	0.0416749	0	7.06756	0	1	NA	NM_009290	chr18	34542327	34548061	+	1512	1	Wnt8a|Stra11|Wnt-8A|Wnt-8D|Wnt8d|-|18|18 B1|protein-coding	Wnt8a
10139	1794.41	0.0649507	0.0659701	0.984548	0.324846	0.487302	NM_001355667	chr6	32792207	33060260	-	1564	1	Chchd3|0610041L09Rik|1700039J09Rik|AW558177|Micos19|-|6|6 A3.3|protein-coding	Chchd3
1014	0	NA	NA	NA	NA	NA	NM_001163195	chrX	67695698	67706258	+	681	2	Gm14692|-|-|X A7.1|X|protein-coding	Gm14692
10140	0.127051	0	7.06756	0	1	NA	NM_001164790	chr9	75643366	75684056	-	2178	1	Scg3|1B1075|AI385542|Chgd|SgIII|-|9 D|9 42.32 cM|protein-coding	Scg3
10141	27.8493	0.398188	0.427589	0.93124	0.351729	0.514156	NM_001008427	chr7	42660108	42692718	-	3139	1	Zfp975|EG434179|Gm5595|mszf88|-|7 B3|7|protein-coding	Zfp975
10142	1.74753	-3.24618	2.04546	-1.58702	0.112509	0.220679	NR_105885	chr11	53409197	53409267	+	70	1	Mir6920|mmu-mir-6920|-|11|11 B1.3|ncRNA	Mir6920
10143	771.475	0.31226	0.102317	3.05188	0.0022741	0.00818928	NM_001364372	chr12	21286297	21315056	+	2654	1	Cpsf3|-|-|12|12 A1.3|protein-coding	Cpsf3
10144	0.0908816	0	7.06756	0	1	NA	NR_033552	chr18	5491501	5592437	-	1502	1	Gm10125|Zeb1os|-|18 A1|18|ncRNA	Gm10125
10145	0	NA	NA	NA	NA	NA	NM_028055	chr11	114790669	114795892	-	2255	1	Btbd17|1500005I02Rik|Tango10a|-|11|11 E2|protein-coding	Btbd17
10146	1206.22	1.16633	0.121495	9.59983	8.01E-22	1.88E-20	NM_172911	chr8	36094828	36147787	+	4772	1	Prag1|9830148H23|D8Ertd82e|NACK|Sgk223|mFLJ00269|-|8 A4|8 22.78 cM|protein-coding	Prag1
10147	4.23233	-1.07475	1.26412	-0.850196	0.395216	0.556977	NM_013475	chr11	108395297	108414396	+	1176	1	Apoh|B2GPI|beta-2-GPI|beta2-GPI|-|11 E1|11 71.8 cM|protein-coding	Apoh
10148	0.144122	-1.41441	7.05728	-0.200419	0.841153	NA	NM_001166398	chrX	134804142	134809221	-	3606	1	Armcx2|3230401N03Rik|AI043003|ALEX2|-|X|X E3|protein-coding	Armcx2
10149	3.79771	0.700666	1.17932	0.594128	0.552427	0.700365	NR_028541	chr11	62604530	62604586	+	56	1	Snord65|MBII-135|snoRNA135|-|11 B2|11|snoRNA	Snord65
1015	0.272164	1.55676	5.41473	0.287505	0.773726	NA	NM_001038698	chr4	110203737	110287511	-	3999	1	Elavl4|Elav|Hud|PNEM|-|4 C7|4 51.42 cM|protein-coding	Elavl4
10150	0.0408755	0	7.06756	0	1	NA	NM_182841	chr5	100077873	100159808	-	3073	1	Tmem150c|-|-|5|5 E4|protein-coding	Tmem150c
10151	0.290266	-1.4119	6.54999	-0.215557	0.829333	NA	NM_015738	chr15	79041885	79043558	+	1241	1	Galr3|Galnr3|-|15 E1|15 37.7 cM|protein-coding	Galr3
10152	813.648	-0.214855	0.135236	-1.58873	0.11212	0.220159	NM_175137	chr17	35655635	35667592	-	4393	1	Vars2|1190004I24Rik|Vars2l|mKIAA1885|-|17|17 B1|protein-coding	Vars2
10153	888.993	-0.0994922	0.0988187	-1.00682	0.314023	0.475844	NM_009454	chr2	78869047	78920583	+	1531	1	Ube2e3|Ubce4|ubcM2|-|2|2 C3|protein-coding	Ube2e3
10154	0	NA	NA	NA	NA	NA	NR_040755	chr9	13091267	13105855	-	777	1	4930568E12Rik|-|-|9|9 A1|ncRNA	4930568E12Rik
10155	561.806	0.23076	0.100244	2.30199	0.0213359	0.0564611	NM_001359750	chr3	87525578	87540158	+	5144	1	Etv3|AI414410|METS|Pe1|-|3|3 F1|protein-coding	Etv3
10156	15.1827	-0.635283	0.524423	-1.21139	0.225744	0.374629	NM_001081275	chr1	171121661	171126967	+	1026	1	Cfap126|1700009P17Rik|AV282292|Flattop|Fltp|-|1|1 H3|protein-coding	Cfap126
10157	858.888	0.0682504	0.0822486	0.829806	0.406648	0.567031	NM_133951	chr7	105731730	105737385	-	2881	1	Rrp8|1500003O22Rik|2900001K19Rik|AW538116|NML|-|7|7 E3|protein-coding	Rrp8
10158	0.0499799	0	7.06756	0	1	NA	NR_152223	chr18	57405415	57416150	+	2678	1	Gm19500|-|-|18 D3|18 32.06 cM|ncRNA	Gm19500
10159	653.657	-0.127297	0.103022	-1.23563	0.216597	0.363574	NM_009823	chr2	154436484	154539356	+	6064	1	Cbfa2t2|A430091M07|C330013D05Rik|Cbfa2t2h|MTGR1|-|2|2 H1|protein-coding	Cbfa2t2
1016	5.8203	0.11847	0.952473	0.124381	0.901014	0.946964	NM_001161832	chr17	8372396	8422726	+	1740	1	T2|brachyury2|-|17 A1|17 4.92 cM|protein-coding	T2
10160	0	NA	NA	NA	NA	NA	NM_001033981	chr11	32286964	32287912	+	743	1	Hbq1b|F830116E18Rik|Hbqt1|-|11|11 A4|protein-coding	Hbq1b
10161	15.1611	-0.0877245	0.627397	-0.139823	0.8888	0.940291	NR_138577	chr1	92908378	92910689	-	1867	1	5033417F24Rik|6330419D11Rik|-|1|1 D|ncRNA	5033417F24Rik
10162	351.884	-0.240617	0.146099	-1.64694	0.0995694	0.200305	NM_175245	chr14	99034544	99046136	-	2251	1	Mzt1|2410129H14Rik|AI120158|Mozart1|-|14|14 E2.2|protein-coding	Mzt1
10163	1.72529	-2.14619	1.95546	-1.09754	0.272406	0.42987	NR_029761	chr8	105308364	105308460	-	96	1	Mir328|Mirn328|miR-328|mmu-mir-328|-|8|8 D3|ncRNA	Mir328
10164	202.712	1.46532	0.189146	7.74701	9.41E-15	1.46E-13	NM_001284519	chr13	24327404	24477289	+	9889	1	Cmah|-|-|13|13 A3.1|protein-coding	Cmah
10165	1370.03	0.190742	0.0857959	2.22321	0.0262017	0.0671491	NM_023733	chr5	8966048	8997146	-	2783	1	Crot|1200003H03Rik|-|5|5 A1|protein-coding	Crot
10166	430.76	0.208635	0.130905	1.59379	0.110984	0.218358	NR_028088	chr5	90214725	90223996	-	1325	1	Cox18|BC038311|-|5|5 E1|protein-coding	Cox18
10167	0.28912	0	6.57697	0	1	NA	NM_009063	chr1	169655501	169695813	+	4089	1	Rgs5|1110070A02Rik|-|1 H2.3|1 76.84 cM|protein-coding	Rgs5
10168	1546.35	0.193056	0.0823753	2.34361	0.019098	0.0515338	NM_021433	chr1	155158703	155203517	+	2449	1	Stx6|2310039E05Rik|2410005I16Rik|AA437559|AI415714|AI845861|-|1|1 G3|protein-coding	Stx6
10169	166.487	-0.0974106	0.183606	-0.53054	0.595737	0.734641	NM_170760	chr7	30563340	30565364	+	854	1	U2af1l4|AA407033|AF419339|AI451269|AW553050|U2af26|-|7|7 B1|protein-coding	U2af1l4
1017	6.14251	-2.09271	1.08815	-1.92318	0.0544575	0.123131	NM_139147	chr11	121356121	121388251	-	1857	1	Rab40b|SEC4L|rar|-|11|11 E2|protein-coding	Rab40b
10170	0.163019	-2.4266	6.98823	-0.347241	0.72841	NA	NM_023395	chr8	119666365	119688020	+	1160	1	Wfdc1|2310058A03Rik|ps20|-|8|8 E1|protein-coding	Wfdc1
10171	0.366939	-1.39924	4.96477	-0.281833	0.778071	NA	NM_001290302	chr12	87278638	87299705	-	2519	1	Ism2|Gm264|Thsd3|-|12|12 D2|protein-coding	Ism2
10172	0.0958787	0	7.06756	0	1	NA	NM_001310738	chr7	55768184	55778925	+	2428	1	Siglech|6430529G09Rik|Siglec-H|-|7|7 B5|protein-coding	Siglech
10173	0.141318	1.60841	7.06341	0.22771	0.819872	NA	NM_016853	chr9	111561437	111690348	-	2631	1	Stac|-|-|9 F3|9 61.81 cM|protein-coding	Stac
10174	907.29	-0.0702787	0.0953932	-0.736726	0.461289	0.620408	NM_177171	chr12	51875873	51971321	-	7723	1	Heatr5a|C230081H03Rik|D930036F22Rik|mKIAA1316|-|12|12 B3-C1|protein-coding	Heatr5a
10175	0.106452	0	7.06756	0	1	NA	NM_008665	chr2	181767029	181827775	+	5504	1	Myt1|Nzf2|Nzf2a|Nzf2b|Nztf2|-|2 H4|2 103.77 cM|protein-coding	Myt1
10176	0	NA	NA	NA	NA	NA	NM_146883	chr9	37803889	37804936	+	1045	1	Olfr876|MOR161-1|-|9|9 A4|protein-coding	Olfr876
10177	0	NA	NA	NA	NA	NA	NM_199150	chr7	24709259	24714535	+	1163	1	Lypd10|-|-|7|7 A3|protein-coding	Lypd10
10178	124.102	0.145167	0.222948	0.651127	0.514965	0.66975	NM_198095	chr8	71534256	71537472	-	800	1	Bst2|2310015I10Rik|Bst-2|C87040|CD317|DAMP-1|GREG|-|8|8 B3.3|protein-coding	Bst2
10179	2351.66	0.0789359	0.0706352	1.11752	0.263774	0.419572	NM_009037	chr2	105385948	105399319	-	3055	1	Rcn1|Rcn|-|2 E3|2 55.18 cM|protein-coding	Rcn1
1018	38.6503	-1.40444	0.425453	-3.30104	0.000963258	0.00380239	NM_027948	chr6	83156404	83162975	+	2044	1	1700003E16Rik|AU041756|-|6|6 C3|protein-coding	1700003E16Rik
10180	0.895389	-4.19821	2.64453	-1.5875	0.112399	NA	NM_008225	chr16	36934983	36963214	+	2002	1	Hcls1|AW213261|HS1|-|16|16 B3|protein-coding	Hcls1
10181	6.3018	-2.27648	1.03209	-2.20571	0.0274046	0.0697415	NM_001081984	chr16	38362190	38378216	+	2182	1	Popdc2|AV006127|Pop2|-|16|16 B4|protein-coding	Popdc2
10182	2966.25	0.045038	0.0957897	0.470175	0.63823	0.767777	NM_009859	chr9	25252439	25308571	+	2513	1	Sept7|Cdc10|E430034N22|-|9|9 A4|protein-coding	2024-09-07
10183	0	NA	NA	NA	NA	NA	NM_147018	chr2	86355359	86356437	-	1076	1	Olfr1056|MOR186-2|-|2|2 D|protein-coding	Olfr1056
10184	1044.51	-0.00956918	0.0831071	-0.115143	0.908332	0.951185	NM_177727	chr2	180024987	180035461	+	2523	1	Lsm14b|9430078B04|BC040823|-|2|2 H4|protein-coding	Lsm14b
10185	291.646	-0.13805	0.154906	-0.891184	0.372831	0.535776	NM_021350	chr1	175682238	175688353	-	6114	1	Chml|AI450814|E030003F13Rik|REP-2|Rep2|-|1 H3|1 81.7 cM|protein-coding	Chml
10186	0	NA	NA	NA	NA	NA	NM_012033	chr9	76951698	77045781	-	1695	1	Tinag|AI452335|TIN-ag|-|9|9 D|protein-coding	Tinag
10187	644.44	-0.283542	0.102033	-2.77893	0.00545382	0.0177529	NM_009295	chr2	32787607	32847232	-	3853	1	Stxbp1|AI317162|AI326233|MMS10-G|Ms10g|Munc-18a|Munc18-1|N-sec1|Rb-sec1|Sxtbp1|Unc18-1|Unc18h|nsec1|-|2 B|2 22.09 cM|protein-coding	Stxbp1
10188	1243.14	-1.29353	0.0977682	-13.2306	5.85E-40	2.83E-38	NM_172696	chr4	98395826	98719603	+	7259	1	Patj|Cipp|Inadl|-|4|4 C6|protein-coding	Patj
10189	0.182769	2.52702	6.99584	0.361218	0.717937	NA	NM_013877	chr7	13398155	13408878	+	1737	1	Cabp5|-|-|7|7 A1|protein-coding	Cabp5
1019	0.329891	0	5.65088	0	1	NA	NM_001037127	chr4	58285962	58374303	+	3404	1	Musk|Mdk4|Mlk|Nsk1|Nsk2|Nsk3|-|4 B3|4 31.87 cM|protein-coding	Musk
10190	0.0449094	0	7.06756	0	1	NA	NM_054059	chr7	17150219	17164966	+	4028	1	Ceacam3|EG384557|Psg24|cea12|-|7|7 A2|protein-coding	Ceacam3
10191	403.172	0.046461	0.12371	0.375565	0.70724	0.818703	NR_015472	chr17	23749236	23754065	+	3159	1	9530082P21Rik|E030034P13Rik|-|17|17 A3.3|ncRNA	9530082P21Rik
10192	0	NA	NA	NA	NA	NA	NM_001081644	chr4	73653246	73672397	+	1317	2	Gm428|-|-|4|4 C3|protein-coding	Gm428
10193	0	NA	NA	NA	NA	NA	NM_001199333	chr4	61670178	61674094	-	878	1	Mup18|100039228|Gm12561|Mup16|Mup6|Mup9|-|4|4 B3|protein-coding	Mup18
10194	1404.19	-0.803491	0.077253	-10.4008	2.46E-25	6.87E-24	NM_026931	chr8	24437172	24438946	-	1772	1	Tcim|1110065B09Rik|1810011O10Rik|AW121743|AW321058|-|8|8 A2|protein-coding	Tcim
10195	2.83772	0.577518	1.42048	0.406564	0.684328	0.802429	NM_001142960	chr3	103832696	103854618	+	1971	1	Bcl2l15|Bfk|Gm566|-|3|3 F2.2|protein-coding	Bcl2l15
10196	0.0889297	1.55615	7.06599	0.220231	0.825692	NA	NM_178184	chr13	21786774	21787248	-	472	1	Hist1h2an|-|-|13|13 A3.1|protein-coding	Hist1h2an
10197	0	NA	NA	NA	NA	NA	NM_008341	chr11	7197787	7202546	+	1514	1	Igfbp1|-|-|11 A1|11 4.75 cM|protein-coding	Igfbp1
10198	0.162486	0	7.06756	0	1	NA	NM_028937	chr3	55182044	55209957	+	2335	1	Sohlh2|4933406N12Rik|AI413378|Sosf2|-|3|3 C|protein-coding	Sohlh2
10199	990.11	0.035222	0.10448	0.337117	0.736028	0.839017	NR_027492	chr16	75755191	75766818	-	4155	1	Hspa13|1600002I10Rik|AV006182|B230217N24Rik|Stch|-|16 C3.1|16 43.36 cM|protein-coding	Hspa13
102	0	NA	NA	NA	NA	NA	NM_147009	chr11	73776387	73780589	-	1390	1	Olfr389|MOR135-6|-|11|11 B4|protein-coding	Olfr389
1020	17301.5	0.422855	0.0788616	5.36198	8.23E-08	6.52E-07	NM_008722	chr11	33152498	33163206	-	1409	1	Npm1|B23|NO38|Npm|-|11|11 A4|protein-coding	Npm1
10200	0	NA	NA	NA	NA	NA	NR_110443	chr9	98003420	98012175	+	2836	1	4921534H16Rik|-|-|9|9 E3.3|ncRNA	4921534H16Rik
10201	0	NA	NA	NA	NA	NA	NM_021562	chr6	133054855	133055793	-	937	1	Tas2r140|T2R40|T2r34|TRB3|TRB5|Tas2r13|Tas2r137|Tas2r40|Tas2r8|mTRB3|mt2r64|-|6 G1|6 64.03 cM|protein-coding	Tas2r140
10202	621.113	0.305572	0.104512	2.9238	0.00345792	0.0118579	NM_011284	chr4	132768360	132778746	+	1771	1	Rpa2|AA409079|AI325195|AU020965|RPA34|Rf-A2|-|4|4 D2.3|protein-coding	Rpa2
10203	0	NA	NA	NA	NA	NA	NR_130981	chr12	26346710	26371748	+	1262	1	4930549C15Rik|-|-|12|12 A2|ncRNA	4930549C15Rik
10204	1635.78	-2.01837	0.0841589	-23.9828	4.21E-127	9.82E-125	NM_023719	chr3	96557957	96561857	+	2788	1	Txnip|1200008J08Rik|AA682105|Hyplip1|THIF|Tbp-2|VDUP1|-|3 F2.1|3 41.93 cM|protein-coding	Txnip
10205	3.58496	-1.0894	1.13486	-0.959944	0.337083	0.499413	NR_152252	chr14	56811989	56813899	+	1910	1	2410022M11Rik|-|-|14|14 C3|ncRNA	2410022M11Rik
10206	573.32	-0.34657	0.130539	-2.65491	0.0079329	0.0244433	NM_001242364	chr7	105371211	105400054	-	10881	1	Fam160a2|4632419K20Rik|6530415H11Rik|FHIP|-|7|7 E3|protein-coding	Fam160a2
10207	3231.04	0.374828	0.0817138	4.58708	4.49E-06	2.83E-05	NM_001346801	chr19	46056539	46072909	+	5234	1	Pprc1|A930018M19|BC013720|PRC|mKIAA0595|-|19|19 C3|protein-coding	Pprc1
10208	21231	0.271738	0.0489782	5.54815	2.89E-08	2.45E-07	NM_031165	chr9	40801276	40805202	+	2093	1	Hspa8|2410008N15Rik|Hsc70|Hsc71|Hsc73|Hsp73|Hspa10|-|9 A5.1|9 21.55 cM|protein-coding	Hspa8
10209	49.0088	-1.05933	0.320585	-3.30436	0.000951946	0.0037626	NM_010469	chr2	74721978	74729159	+	2551	1	Hoxd4|6030436D05Rik|Hox-4.2|Hox-5.1|-|2 C3|2 44.13 cM|protein-coding	Hoxd4
1021	0.228785	0	6.34806	0	1	NA	NM_001164236	chr6	146951301	146954421	-	2026	1	1700034J05Rik|-|-|6|6 G3|protein-coding	1700034J05Rik
10210	164.328	0.0737842	0.197178	0.374202	0.708254	0.819535	NM_028335	chr6	118427319	118455506	-	3653	1	Zfp248|2810037F07Rik|E130106N01Rik|-|6|6 F1|protein-coding	Zfp248
10211	0.0917205	0	7.06756	0	1	NA	NM_013930	chr6	23072173	23132986	-	3675	1	Aass|LKR|LKR/SDH|LOR|LOR/SDH|Lorsdh|SDH|-|6 A3.1|6 10.27 cM|protein-coding	Aass
10212	0.0449708	0	7.06756	0	1	NA	NM_001305392	chr4	130130217	130139162	-	2191	1	Hcrtr1|Ox1r|ox-1-R|ox1-R|-|4|4 D2.2|protein-coding	Hcrtr1
10213	0.131753	0	7.06756	0	1	NA	NR_131913	chr2	103900951	103913968	+	4909	1	Lincred1|-|-|2 E2|2|ncRNA	Lincred1
10214	2.5395	0.808211	1.5029	0.537768	0.590737	0.730464	NM_001164627	chr15	84720052	84772207	+	1512	1	Arhgap8|3110043J09Rik|-|15|15 E2|protein-coding	Arhgap8
10215	10.7812	0.408587	0.835781	0.488868	0.624935	0.757333	NM_001357679	chr7	104244457	104262236	+	2584	1	Trim34a|Trim34|Trim34-1|-|7|7 E3|protein-coding	Trim34a
10216	212.534	0.610796	0.175989	3.47065	0.000519205	0.0021687	NM_178417	chr11	59461197	59472474	-	3406	1	Zfp867|-|-|11|11 B1.3|protein-coding	Zfp867
10217	34.3941	-0.691855	0.427836	-1.6171	0.105856	0.210655	NM_001003910	chr10	86705811	86776843	+	4347	1	Ttc41|AI449705|AU041509|Gnn|-|10 C1|10 43.07 cM|protein-coding	Ttc41
10218	216.095	-0.153913	0.158987	-0.968084	0.333002	0.495557	NM_199310	chr2	119017779	119029393	-	1864	1	Ccdc32|Gm631|-|2|2 E5|protein-coding	Ccdc32
10219	2.1123	-0.844858	1.41202	-0.598334	0.549617	0.697728	NR_106065	chr15	27571494	27571558	+	64	1	Mir7117|Gm27729|mmu-mir-7117|-|15|15 B1|ncRNA	Mir7117
1022	0	NA	NA	NA	NA	NA	NM_008751	chr6	8950019	9248578	+	1779	1	Nxph1|C130005L03Rik|-|6|6 A1|protein-coding	Nxph1
10220	2125.33	0.0679445	0.0848435	0.800822	0.423235	0.583444	NM_177103	chr16	31959670	32003287	-	6322	1	Senp5|6230429P13Rik|A730063F07Rik|AI851888|BB189556|SMT3IP3|-|16|16 B2|protein-coding	Senp5
10221	0.358562	-2.21054	4.8555	-0.455264	0.648919	NA	NR_152121	chr3	94409389	94412955	-	1038	1	1700040D17Rik|-|-|3|3 F2.1|ncRNA	1700040D17Rik
10222	0.572983	-2.87035	3.2497	-0.883265	0.377093	NA	NM_153105	chr4	119255441	119262438	+	4230	1	Cldn19|-|-|4|4 D2.1|protein-coding	Cldn19
10223	0	NA	NA	NA	NA	NA	NM_146895	chr2	88794384	88795307	+	922	1	Olfr1201|MOR230-2|-|2|2 E1|protein-coding	Olfr1201
10224	331.585	0.417869	0.153621	2.72013	0.00652567	0.0206925	NM_001040026	chr11	67052670	67067440	+	4272	1	Sco1|2610001C07Rik|D11Bwg1310e|-|11 B3|11 40.59 cM|protein-coding	Sco1
10225	806.561	-0.0234655	0.10476	-0.223992	0.822763	0.897948	NM_001199305	chr13	45549756	45964991	-	10597	1	Atxn1|2900016G23Rik|Atx1|C85907|Gm10786|Sca1|-|13 A5|13 21.98 cM|protein-coding	Atxn1
10226	0.0397726	0	7.06756	0	1	NA	NM_001040669	chrX	25277487	25301455	-	875	1	Gm5169|Xmr|-|X|X A2|protein-coding	Gm5169
10227	721.142	0.380872	0.0942155	4.04256	5.29E-05	0.000272866	NM_152817	chr17	74717750	74863570	+	2798	1	Ttc27|2610511O17Rik|-|17|17 E2|protein-coding	Ttc27
10228	346.963	0.460978	0.143493	3.21255	0.00131562	0.00502341	NM_001368147	chr18	67641587	67654180	+	1323	1	Psmg2|1700017I17Rik|AW545363|Clast3|Tnfsf5ip1|-|18|18 E1|protein-coding	Psmg2
10229	0	NA	NA	NA	NA	NA	NR_046304	chr12	109649617	109649687	+	70	1	DQ267100|-|-|12 F1|12|snoRNA	DQ267100
1023	0	NA	NA	NA	NA	NA	NM_011719	chr11	103727363	103749821	-	4513	1	Wnt9b|Wnt14b|Wnt15|clf|clf1|wnt-14b|wnt-15|-|11 E1|11 67.47 cM|protein-coding	Wnt9b
10230	74.7927	-0.139674	0.276596	-0.504976	0.613576	0.748405	NM_001177427	chr7	28277706	28280129	+	2421	1	Eid2b|3010005C08Rik|-|7|7 A3|protein-coding	Eid2b
10231	4.17043	-0.724195	1.11091	-0.651891	0.514471	0.669225	NM_183115	chr13	100669481	100697240	+	2691	1	Ccdc125|5830436D01Rik|AL023012|-|13|13 D1|protein-coding	Ccdc125
10232	1142.09	0.0692202	0.0926092	0.747444	0.454796	0.61433	NM_023214	chr3	115938973	116007406	-	9007	1	Slc30a7|1810059J10Rik|2610034N15Rik|4833428C12Rik|AI467242|ZnT-7|ZnT7|Zntl2|-|3|3 G1|protein-coding	Slc30a7
10233	4653.44	0.325822	0.0775364	4.20218	2.64E-05	0.000144677	NM_146194	chr7	90130213	90209447	+	4170	1	Picalm|CALM|CLTH|PAP180|fit-1|fit1|mKIAA4114|-|7 D3-E1|7 50.47 cM|protein-coding	Picalm
10234	0	NA	NA	NA	NA	NA	NM_001029878	chr1	38793669	38836687	-	6870	1	Lonrf2|2900060P06Rik|AI851349|-|1|1 B|protein-coding	Lonrf2
10235	742.231	0.26003	0.10629	2.44642	0.0144285	0.0405522	NM_026792	chr8	18846279	18884413	+	3819	1	Agpat5|1110013A05Rik|D8Ertd319e|-|8 A1.3|8 10.3 cM|protein-coding	Agpat5
10236	0	NA	NA	NA	NA	NA	NM_021471	chr6	141524354	141570177	+	3193	1	Slco1c1|OATP-14|OATP-F|Oatp2|Oatpf|Slc21a14|-|6|6 G2|protein-coding	Slco1c1
10237	487.301	0.448738	0.124874	3.59353	0.000326234	0.00142982	NM_027002	chr18	31789125	31796711	+	1053	1	Polr2d|2310002G05Rik|2610028L19Rik|HSRBP4|RBP4|-|18|18 B1|protein-coding	Polr2d
10238	100.238	-0.22236	0.23031	-0.965479	0.334305	0.496753	NM_134042	chr12	84430721	84451024	-	3402	1	Aldh6a1|1110038I05Rik|Mmsdh|-|12 D1|12 39.21 cM|protein-coding	Aldh6a1
10239	1376.97	-0.0564368	0.0708112	-0.797004	0.425449	0.585595	NM_008710	chr13	119334317	119409011	-	4595	1	Nnt|4930423F13Rik|AI323702|BB168308|-|13 D2.3|13 67.21 cM|protein-coding	Nnt
1024	0.527716	-2.22697	3.1791	-0.700504	0.483613	NA	NM_033602	chr14	48120869	48260883	+	5841	1	Peli2|AW047589|BB129927|-|14 C1|14 24.6 cM|protein-coding	Peli2
10240	507.242	0.732127	0.112758	6.4929	8.42E-11	9.49E-10	NM_031843	chr2	25352290	25356332	-	1640	1	Dpp7|DPPII|Dpp2|QPP|-|2|2 A3|protein-coding	Dpp7
10241	196.58	0.819688	0.168384	4.86797	1.13E-06	7.78E-06	NM_027828	chr12	31073968	31079940	+	2666	1	Fam110c|9030611O19Rik|AU019489|-|12|12 A2|protein-coding	Fam110c
10242	0	NA	NA	NA	NA	NA	NM_001310703	chr5	138053195	138066539	+	2326	1	Smok3c|EG622486|-|5|5 G2|protein-coding	Smok3c
10243	1.27137	-3.93247	2.18604	-1.79891	0.0720336	0.154434	NM_001163172	chr11	94777217	94782703	-	2180	1	Tmem92|AU016430|Tmem92-ps|-|11|11 D|protein-coding	Tmem92
10244	0.0859213	0	7.06756	0	1	NA	NM_145219	chr14	70530821	70538324	+	3171	1	Lgi3|AI841179|AW049851|-|14|14 D2|protein-coding	Lgi3
10245	2.89587	1.36204	1.36152	1.00039	0.317123	0.479195	NM_001362490	chr19	22448208	22995410	+	12345	1	Trpm3|6330504P12Rik|9330180E14|AU018608|B930001P07Rik|LTRPC3|MLSN2|-|19|19 B|protein-coding	Trpm3
10246	76.448	-0.298514	0.265917	-1.12258	0.261616	0.417072	NM_001161765	chr3	97628838	97655287	+	5275	1	Fmo5|5033418D19Rik|AI195026|-|3|3 F2.2|protein-coding	Fmo5
10247	2.1432	-2.15871	1.91924	-1.12478	0.260684	0.415935	NM_009957	chr18	36973811	37187663	+	5328	1	Pcdha7|Cnr4|Crnr4|-|18|18 B2-B3|protein-coding	Pcdha7
10248	0	NA	NA	NA	NA	NA	NR_160891	chr6	48974946	48978745	+	2488	1	Doxl2|-|-|6|6 B2.3|protein-coding	Doxl2
10249	0.0555902	1.55614	7.06599	0.22023	0.825692	NA	NM_133238	chr8	3743395	3748984	-	1475	1	Cd209a|CD209|CDSIGN|CIRE|DC-SIGN|DC-SIGN1|Dcsign|SIGN-R1|SIGNR5|-|8|8 A1.1|protein-coding	Cd209a
1025	440.824	0.449601	0.116581	3.85656	0.000114995	0.00055299	NM_145145	chr2	32236640	32255006	+	2847	1	Pomt1|AI505244|-|2|2 B|protein-coding	Pomt1
10250	0	NA	NA	NA	NA	NA	NM_001270513	chrY	2900989	2912210	+	1569	5	Gm21677|Rbm|Rbmy1a1|-|Y A1|Y|protein-coding	Gm21677
10251	14.4685	-0.632371	0.592199	-1.06783	0.285595	0.445276	NR_030698	chr10	7663371	7664623	+	1252	1	A630066F11Rik|-|-|10|10 A1|ncRNA	A630066F11Rik
10252	17.2208	-2.01341	0.536438	-3.7533	0.000174521	0.000811552	NM_001081088	chr2	69424335	69586029	-	15348	1	Lrp2|AI315343|AW536255|D230004K18Rik|Gp330|Megalin|b2b1625.2Clo|-|2 C2|2 40.74 cM|protein-coding	Lrp2
10253	0.0976511	-1.27994	7.06354	-0.181204	0.856207	NA	NM_176912	chr7	16234587	16244154	-	3516	1	C5ar2|C5L2|E030029A11Rik|Gpr77|-|7|7 A2|protein-coding	C5ar2
10254	0.0397726	0	7.06756	0	1	NA	NM_026947	chr13	34946614	34963809	-	1335	1	Eci3|1810022C23Rik|Kseg2|-|13|13 A3.3|protein-coding	Eci3
10255	0	NA	NA	NA	NA	NA	NR_003552	chr15	82636750	82642045	-	1637	1	Cyp2d13|1300007K12Rik|-|15 E1|15 38.67 cM|pseudo	Cyp2d13
10256	2547.35	-1.40528	0.0594572	-23.6352	1.68E-123	3.69E-121	NM_001004363	chr10	84370900	84440668	-	5625	1	Nuak1|AU014801|AW494241|B230104P22Rik|Omphk1|-|10|10 C1|protein-coding	Nuak1
10257	3.13015	-2.18099	1.42766	-1.52767	0.126594	0.240955	NM_001172152	chr8	54629616	54724368	-	4103	1	Wdr17|3010002I12Rik|B230207L18Rik|-|8|8 B1.3|protein-coding	Wdr17
10258	0	NA	NA	NA	NA	NA	NR_105857	chr14	67859636	67859745	-	109	1	Mir6539|Gm27464|mir-6539|mmu-mir-6539|-|14|14 D1|ncRNA	Mir6539
10259	1281.84	0.0633858	0.0795297	0.797007	0.425447	0.585595	NM_153563	chr3	107612532	107631710	-	3208	1	Strip1|6330569M22Rik|6530401O14Rik|Fam40a|-|3|3 F2.3|protein-coding	Strip1
1026	0.194742	0	7.06756	0	1	NA	NR_040736	chr9	58455173	58469623	+	777	1	4930461G14Rik|-|-|9|9 B|ncRNA	4930461G14Rik
10260	61.5257	-0.701739	0.299588	-2.34235	0.0191628	0.0516713	NM_025421	chr12	85272398	85280435	-	643	1	Acyp1|1110039O14Rik|AI325944|-|12|12 D1|protein-coding	Acyp1
10261	352.593	-0.310332	0.129276	-2.40053	0.0163712	0.0451628	NM_001293703	chr8	25720048	25724887	+	1545	1	Plpp5|1810019D05Rik|2310022A04Rik|AW045471|Ppapdc1|Ppapdc1b|-|8 A2|8|protein-coding	Plpp5
10262	83.4466	-0.36534	0.292391	-1.24949	0.211484	0.356853	NM_019875	chr5	124061857	124095798	-	3320	1	Abcb9|TAPL|mKIAA1520|-|5|5 F|protein-coding	Abcb9
10263	35.1146	0.138835	0.37867	0.366639	0.713888	0.823073	NM_027585	chr2	156312473	156375638	+	2091	1	Cnbd2|4921517L17Rik|5430421B09Rik|Cris|-|2 H1|2|protein-coding	Cnbd2
10264	0	NA	NA	NA	NA	NA	NM_001085530	chr4	42522439	42528237	-	4124	4	Fam205a2|Fam205a|Gm13298|-|4|4 A5|protein-coding	Fam205a2
10265	3377.65	-0.127321	0.0839202	-1.51717	0.129225	0.244521	NM_023130	chr2	154791110	154867261	+	1783	1	Raly|AI663842|Merc|-|2 H1|2 76.83 cM|protein-coding	Raly
10266	1900.34	-0.204604	0.0899628	-2.27432	0.0229467	0.0600537	NM_028007	chr8	85717557	85840949	-	3335	1	Itfg1|2310047C21Rik|AI314457|Cda08|D8Wsu49e|-|8 C3|8 41.61 cM|protein-coding	Itfg1
10267	998.345	-0.114795	0.0997602	-1.15071	0.249852	0.403615	NM_008650	chr17	40934685	40961989	+	3660	1	Mmut|D230010K02Rik|Mcm|Mut|-|17 B2|17 19.55 cM|protein-coding	Mmut
10268	6.81107	-2.16378	1.02484	-2.11134	0.0347435	0.0849733	NM_009131	chr7	44303766	44306959	-	1950	1	Clec11a|AW457320|Clecsf3|Scgf|-|7|7 B3|protein-coding	Clec11a
10269	0.081785	0	7.06756	0	1	NA	NR_040689	chr5	73268580	73284184	-	572	1	1700025M24Rik|-|-|5|5 C3.2|ncRNA	1700025M24Rik
1027	0	NA	NA	NA	NA	NA	NM_028625	chr3	92668613	92670315	-	711	1	Lce1a2|1110004E04Rik|Sprrl2|-|3|3 F1|protein-coding	Lce1a2
10270	692.329	-0.558768	0.0980759	-5.6973	1.22E-08	1.09E-07	NM_026162	chr2	16356304	16755839	+	6931	1	Plxdc2|1200007L24Rik|5430431D22Rik|AI646728|AU022916|AV231634|Tem7r|-|2|2 A2-A3|protein-coding	Plxdc2
10271	642.249	0.199898	0.301913	0.662104	0.507904	0.663477	NM_145836	chr12	86880703	86884814	-	4109	1	Irf2bpl|6430527G18Rik|Eap1|-|12|12 D2|protein-coding	Irf2bpl
10272	29.2122	-0.174153	0.435094	-0.400264	0.688962	0.805775	NM_001308466	chr14	31088129	31128930	-	1332	1	Smim4|2010107H07Rik|Gm41122|-|14|14 B|protein-coding	Smim4
10273	0.0410119	0	7.06756	0	1	NA	NM_148940	chr9	110813994	110817999	+	1831	1	Prss44|1700036D21Rik|79H19A|AU043574|AU043597|TESSP-4|Tessp4|-|9 F2|9 60.79 cM|protein-coding	Prss44
10274	1189.89	-0.0936595	0.0787158	-1.18984	0.234108	0.38467	NM_008681	chr15	66929318	66969641	-	2872	1	Ndrg1|CAP43|CMT4D|DRG1|HMSNL|NMSL|Ndr1|Ndrl|PROXY1|RTP|TDD5|-|15|15 D2|protein-coding	Ndrg1
10275	121.207	-0.345998	0.209044	-1.65515	0.0978945	0.197708	NM_001081266	chr6	83101516	83109121	+	3118	1	Ccdc142|A230058J24Rik|-|6|6 C3|protein-coding	Ccdc142
10276	0.20676	1.60838	7.06342	0.227706	0.819875	NA	NM_183287	chr16	17113398	17125202	-	1352	1	2610318N02Rik|AL033325|-|16|16 A3|protein-coding	2610318N02Rik
10277	1942.34	-0.135837	0.0808487	-1.68014	0.0929299	0.189811	NM_024288	chr6	71388634	71440637	-	6154	1	Rmnd5a|1110007A06Rik|AJ237586|AW125795|Gid2|MTA.D02.090|-|6|6 C1|protein-coding	Rmnd5a
10278	154.022	0.103533	0.201751	0.513169	0.607833	0.743876	NM_001285783	chr4	106651069	106655282	+	3090	1	Pars2|BC027073|-|4|4 C7|protein-coding	Pars2
10279	66.009	-0.207314	0.298619	-0.694241	0.487531	0.644506	NM_001370803	chr7	105650776	105721800	+	14539	1	Dnhd1|8030491N06Rik|-|7|7 E3|protein-coding	Dnhd1
1028	0	NA	NA	NA	NA	NA	NM_146826	chr9	39795377	39796312	+	934	1	Olfr969|MOR171-7|-|9|9 A5.1|protein-coding	Olfr969
10280	1.71435	-2.42437	2.02393	-1.19785	0.230975	0.380821	NM_001163104	chrX	107816477	107872911	+	3093	1	Tent5d|Fam46d|Gm377|-|X|X D|protein-coding	Tent5d
10281	2712.8	-0.972268	0.0874368	-11.1197	1.01E-28	3.23E-27	NM_146191	chr7	66258747	66388341	-	7418	1	Lrrk1|AW319595|C230002E15Rik|D130026O16Rik|mKIAA1790|-|7|7 C|protein-coding	Lrrk1
10282	0	NA	NA	NA	NA	NA	NM_145841	chr8	37522554	38661508	-	2379	1	Sgcz|C230085N17Rik|-|8|8 A4|protein-coding	Sgcz
10283	0.0471056	0	7.06756	0	1	NA	NM_018762	chr6	87778070	87779762	+	873	1	Gp9|Cd42|GPIX|-|6 D1|6 39.13 cM|protein-coding	Gp9
10284	0.636542	-1.43897	2.97798	-0.483203	0.628951	NA	NR_027883	chr11	109346867	109353651	+	452	1	1700096J18Rik|-|-|11|11 E1|ncRNA	1700096J18Rik
10285	3429.09	-1.02463	0.0760856	-13.4669	2.45E-41	1.23E-39	NM_175272	chr7	49246189	49610088	+	11278	1	Nav2|5330421F07Rik|AU067780|BQ960892|HELAD1|POMFIL2|RAINB1|RAINB2|Unc53H2|mKIAA3015|-|7|7 B4|protein-coding	Nav2
10286	10895.3	-0.307943	0.11839	-2.60109	0.00929278	0.0279701	NM_011213	chr4	118208213	118291397	-	7613	1	Ptprf|AA591035|LAR|LARS|RPTP-LAR|-|4|4 D2.1|protein-coding	Ptprf
10287	3442.45	-0.0919808	0.12214	-0.753074	0.451406	0.610806	NM_011975	chr7	109519195	109522369	+	1105	1	Rpl27a|L27'|L27A|L29|-|7 E3|7 57.26 cM|protein-coding	Rpl27a
10288	1474.98	-0.267352	0.0890357	-3.00275	0.00267549	0.00945695	NM_007512	chr4	132530555	132535414	-	1485	1	Atpif1|ATP5IF1|Atpi|IF(1)|If1|-|4|4 D2.3|protein-coding	Atpif1
10289	204.452	-0.418565	0.166019	-2.52119	0.0116958	0.0341036	NR_028146	chr9	58253164	58262524	+	2260	1	Stoml1|1810015E19Rik|AI847431|SLP1|STORP|UNC24|WPB72|-|9|9 B|protein-coding	Stoml1
1029	8928.72	0.283403	0.0818126	3.46406	0.000532091	0.00221818	NM_011034	chr4	116685599	116700000	+	1409	1	Prdx1|MSP23|NkefA|OSF-3|OSF3|PAG|Paga|PrdxI|PrxI|TDX2|TPxA|Tdpx2|prx1|-|4 D1|4 53.28 cM|protein-coding	Prdx1
10290	0.791404	-0.844281	2.47963	-0.340487	0.73349	NA	NR_106038	chr8	85062086	85062171	+	85	1	Mir7070|Gm27565|mmu-mir-7070|-|8|8 C3|ncRNA	Mir7070
10291	1308.03	-0.604167	0.093677	-6.44948	1.12E-10	1.25E-09	NM_001083922	chr6	83119044	83121461	-	1311	1	Wbp1|AI255152|-|6|6 C3|protein-coding	Wbp1
10292	0	NA	NA	NA	NA	NA	NR_040732	chr9	45416626	45431232	-	1254	1	4833428L15Rik|-|-|9|9 A5.2|ncRNA	4833428L15Rik
10293	0	NA	NA	NA	NA	NA	NM_001109969	chrX	27924021	27946885	-	878	12	Gm10058|-|-|X A2|X|protein-coding	Gm10058
10294	26.7708	0.0698107	0.436622	0.159888	0.872969	0.930498	NM_177878	chr5	138194314	138195621	+	1305	1	Mblac1|-|-|5|5 G2|protein-coding	Mblac1
10295	1802.99	0.283807	0.093232	3.04409	0.00233383	0.00837409	NM_175090	chr4	62360701	62391769	+	3737	1	Slc31a1|4930445G01Rik|AI787263|AU016967|Ctr1|-|4|4 B3|protein-coding	Slc31a1
10296	5799.5	0.0486175	0.0564179	0.861739	0.388831	0.551555	NM_180678	chr6	55038001	55079504	+	2371	1	Gars|GENA202|Gena201|Nmf249|Sgrp23|-|6 B3|6 27.29 cM|protein-coding	Gars
10297	897.009	0.725248	0.091561	7.92093	2.36E-15	3.78E-14	NM_010892	chr1	191821473	191833049	+	3187	1	Nek2|AA617254|C77054|-|1 H6|1 96.94 cM|protein-coding	Nek2
10298	0	NA	NA	NA	NA	NA	NM_172869	chr4	74013603	74189928	+	3961	1	Frmd3|4.1O|9430066I12Rik|EPB41L4O|P410|-|4|4 C3|protein-coding	Frmd3
10299	0.0492274	0	7.06756	0	1	NA	NM_007824	chr4	6265612	6275632	-	4165	1	Cyp7a1|CYPVII|CYPVIIc|-|4|4 A1|protein-coding	Cyp7a1
103	2.47432	-2.05195	1.42504	-1.43993	0.149888	0.27496	NR_033635	chr6	54269681	54430221	-	4472	1	9130019P16Rik|6430501H15Rik|-|6 B3|6|ncRNA	9130019P16Rik
1030	254.971	-0.0427308	0.147035	-0.290615	0.771346	0.861851	NM_019660	chr4	123905013	123912250	+	1478	1	Mycbp|5730488M09Rik|AW552132|AW742590|Amy-1|-|4|4 D2.2|protein-coding	Mycbp
10300	0.163102	0	7.06756	0	1	NA	NM_026805	chr5	114026913	114091380	-	3168	1	Svop|1110030H18Rik|AI415691|msvop|-|5|5 F|protein-coding	Svop
10301	1578.98	0.0365268	0.072243	0.50561	0.61313	0.748185	NM_001330555	chr16	22244552	22266005	-	3664	1	Tra2b|5730405G21Rik|D16Ertd266e|SIG-41|Sfrs10|Silg41|TRA2beta|-|16 B1|16 13.18 cM|protein-coding	Tra2b
10302	0	NA	NA	NA	NA	NA	NR_126472	chr6	43162454	43172316	-	686	1	1700024N05Rik|-|-|6|6 B2.1|ncRNA	1700024N05Rik
10303	3.7605	0.17128	1.27678	0.13415	0.893284	0.942354	NM_013739	chr13	55523235	55528538	-	1539	1	Dok3|AI450713|Dokl|-|13|13 B1|protein-coding	Dok3
10304	632.679	-0.509791	0.124523	-4.09395	4.24E-05	0.000222642	NM_030262	chr10	77259300	77269586	+	2208	1	Pofut2|2310011G23Rik|AI256847|BC003494|C21orf80|FUT13|-|10|10 C1|protein-coding	Pofut2
10305	0.171947	1.55613	7.06599	0.220229	0.825693	NA	NM_001014761	chr9	45117876	45130070	+	4556	1	Scn2b|2810451E09Rik|AI840361|Gm183|-|9 A5.2|9 24.84 cM|protein-coding	Scn2b
10306	676.317	0.188897	0.115687	1.63283	0.102506	0.20508	NM_177806	chr12	65036334	65063386	+	4052	1	Prpf39|Srcs1|-|12|12 C1|protein-coding	Prpf39
10307	1094.53	-0.431187	0.103655	-4.15984	3.18E-05	0.000171592	NM_172924	chr9	56201129	56418050	-	10970	1	Peak1|1110049L02Rik|9530046P14|AA690169|BE132841|C230081A13Rik|SGK269|mKIAA2002|-|9|9 B|protein-coding	Peak1
10308	0	NA	NA	NA	NA	NA	NR_160405	chr17	48089642	48090920	+	781	1	1700067P10Rik|-|-|17|17 C|ncRNA	1700067P10Rik
10309	0	NA	NA	NA	NA	NA	NM_183022	chr1	75450510	75474340	+	2638	1	Asic4|Accn4|BNAC4|-|1|1 C4|protein-coding	Asic4
1031	280.403	-0.466241	0.198372	-2.35033	0.0187568	0.0507201	NM_181586	chr10	81621786	81627608	-	1693	1	Sirt6|2810449N18Rik|AI043036|Sir2l6|-|10 C1|10 39.72 cM|protein-coding	Sirt6
10310	0	NA	NA	NA	NA	NA	NM_146966	chr2	89609089	89610153	-	1062	1	Olfr1247|MOR231-6|-|2|2 E1|protein-coding	Olfr1247
10311	1276.18	0.281111	0.104217	2.69736	0.00698923	0.0219475	NM_007861	chr12	31331562	31351471	-	2261	1	Dld|-|-|12 A2|12 13.43 cM|protein-coding	Dld
10312	404.024	0.145969	0.123518	1.18177	0.237299	0.388206	NM_001081107	chr5	100762148	100798600	-	3668	1	Helq|AU021725|D430018E21Rik|Hel308|-|5|5 E4|protein-coding	Helq
10313	11932.2	1.33967	0.0654566	20.4666	4.28E-93	6.09E-91	NM_009851	chr2	102811142	102901665	-	5632	1	Cd44|AU023126|AW121933|AW146109|HERMES|Ly-24|Pgp-1|-|2 E2|2 54.13 cM|protein-coding	Cd44
10314	523.087	-0.0758758	0.112962	-0.671695	0.501778	0.657926	NM_001359900	chr14	13949012	13961313	-	1114	1	Thoc7|Nif3l1bp1|-|14|14 A1|protein-coding	Thoc7
10315	19.994	-0.0753801	0.549589	-0.137157	0.890907	0.941108	NM_172821	chr16	21891969	21931877	+	6694	1	Map3k13|C130026N12Rik|LZK|-|16|16 B1|protein-coding	Map3k13
10316	1644.95	-0.00652737	0.0839227	-0.0777783	0.938004	0.96662	NM_011528	chr7	141392160	141402976	+	1266	1	Taldo1|-|-|7|7 F5|protein-coding	Taldo1
10317	0	NA	NA	NA	NA	NA	NM_027981	chr4	73941579	73950846	-	1926	1	2310002L09Rik|2310003M01Rik|AV083437|-|4|4 C3|protein-coding	2310002L09Rik
10318	0	NA	NA	NA	NA	NA	NM_007593	chr18	9618419	9619469	-	1048	1	Cetn1|caltractin|-|18|18 A1|protein-coding	Cetn1
10319	0.0408755	0	7.06756	0	1	NA	NR_153344	chr3	52516964	52550219	+	1123	1	Gm30173|-|-|3 C|3|ncRNA	Gm30173
1032	0.265057	1.6062	6.05279	0.265365	0.790728	NA	NR_110894	chr11	59783893	59787222	-	1522	1	Pld6|4933433K01Rik|Gm10|Zuc|mZuc|mitoPLD|-|11|11 B1.3|protein-coding	Pld6
10320	35.6287	-1.68979	0.540365	-3.12712	0.0017653	0.00653341	NM_015783	chr4	156199424	156200818	-	752	1	Isg15|G1p2|IGI15|IP17|Irfp|UCRP|-|4 E2|4|protein-coding	Isg15
10321	108.212	0.223476	0.254825	0.876977	0.380499	0.543742	NM_144546	chr17	55864892	55878953	-	2035	1	Zfp119a|AL024077|Mzf13|Zfp119|-|17|17 D|protein-coding	Zfp119a
10322	61.9308	-1.6744	0.309503	-5.40997	6.30E-08	5.08E-07	NM_029007	chr12	14147598	14152038	-	3376	1	Lratd1|2310003N02Rik|4731402F03Rik|AW125753|Fam84a|Nse1|-|12|12 A1.1|protein-coding	Lratd1
10323	0.216513	0	6.49983	0	1	NA	NR_033764	chr18	59062381	59076960	+	1936	1	Minar2|A730017C20Rik|-|18|18 D3|protein-coding	Minar2
10324	0	NA	NA	NA	NA	NA	NM_146818	chr2	89054489	89055424	-	934	1	Olfr1218|MOR233-12|-|2|2 E1|protein-coding	Olfr1218
10325	2023.27	0.318828	0.0939656	3.39303	0.000691236	0.00281487	NM_033618	chr14	52160419	52197239	-	4463	1	Supt16|Cdc68|Fact140|Spt16|Supt16h|-|14 C2|14 26.83 cM|protein-coding	Supt16
10326	0	NA	NA	NA	NA	NA	NR_152745	chr10	13871280	13879208	+	630	1	Gm32172|-|-|10 A2|10|ncRNA	Gm32172
10327	318.152	-1.26477	0.16104	-7.85378	4.04E-15	6.40E-14	NM_001253885	chr7	105558465	105581491	-	2906	1	Apbb1|Fe65|Rir|-|7 E3|7 55.9 cM|protein-coding	Apbb1
10328	154.761	0.288915	0.209288	1.38047	0.167442	0.299074	NR_037956	chr6	134929092	134951718	+	605	1	Lockd|1190002F15Rik|AI120476|Droc|-|6|6 G1|ncRNA	Lockd
10329	62.7446	-0.77473	0.308377	-2.51228	0.0119952	0.0347252	NM_001045524	chr9	8076632	8134446	-	3787	1	Cep126|mKIAA1377|-|9|9 A1|protein-coding	Cep126
1033	827.512	0.23829	0.108627	2.19365	0.0282609	0.0714822	NM_026584	chr8	33732067	33777173	+	1540	1	Gtf2e2|34kDa|AI462509|C330006J08Rik|-|8|8 A3-A4|protein-coding	Gtf2e2
10330	103.693	-0.199734	0.219619	-0.909458	0.363109	0.525953	NM_001081066	chr15	73512560	73572242	+	5274	1	Dennd3|AI447457|E030003N15Rik|-|15|15 D3|protein-coding	Dennd3
10331	2984.79	0.0989027	0.0812784	1.21684	0.223666	0.37222	NM_010303	chr11	109362794	109401369	+	6191	1	Gna13|AU024132|AU043124|Galpha13|-|11 E1|11 71.88 cM|protein-coding	Gna13
10332	2099.02	-0.206373	0.0673119	-3.06593	0.00216995	0.00785399	NM_054097	chr10	127197067	127211622	-	3362	1	Pip4k2c|Pip5k2c|-|10|10 D3|protein-coding	Pip4k2c
10333	0	NA	NA	NA	NA	NA	NM_001164171	chr14	54941921	54966607	-	6038	1	Myh6|A830009F23Rik|AA517445|Myhc-a|Myhca|alpha-MHC|alphaMHC|-|14 C2-C3|14 28.01 cM|protein-coding	Myh6
10334	0.218115	1.55631	6.46348	0.240785	0.809722	NA	NM_198621	chr5	25516067	25518027	+	1958	1	Cct8l1|Gm443|-|5|5 B1|protein-coding	Cct8l1
10335	0.2335	1.6068	6.297	0.255169	0.798593	NA	NR_132128	chr1	155520173	155527111	-	1749	1	Gm5532|EG433367|-|1|1 G3|ncRNA	Gm5532
10336	0.214356	0	7.06756	0	1	NA	NM_001011873	chr1	13668771	13701723	+	1920	1	Xkr9|Gm1620|XRG9|-|1|1 A3|protein-coding	Xkr9
10337	0.415578	-2.41993	4.57299	-0.529179	0.596681	NA	NR_045561	chr4	126024659	126044975	+	3932	1	Csf3r|Cd114|Csfgr|G-CSF-R|G-CSFR|-|4 D2.2|4 59.77 cM|protein-coding	Csf3r
10338	4.49807	-1.18165	1.1612	-1.01762	0.308861	0.470311	NM_021546	chr2	154544405	154558853	-	1795	1	Necab3|2900010M17Rik|AI853434|Apba2bp|Nip1|XB51|-|2|2 H1|protein-coding	Necab3
10339	3928.7	0.0210391	0.0722627	0.291147	0.770939	0.861654	NM_011738	chr5	33018816	33027966	+	1760	1	Ywhah|-|-|5|5 B1|protein-coding	Ywhah
1034	22.5606	1.80199	0.525435	3.42953	0.00060463	0.00249621	NR_045902	chr11	118444200	118454995	-	1645	1	Gm11747|-|-|11|11 E2|ncRNA	Gm11747
10340	0.230986	1.55636	6.33199	0.245793	0.805842	NA	NM_133862	chr3	83007724	83015056	+	1690	1	Fgg|3010002H13Rik|AI256424|-|3 E3|3 36.94 cM|protein-coding	Fgg
10341	64.7836	-0.0238499	0.276888	-0.0861355	0.931359	0.962939	NM_025560	chr11	120456601	120458070	-	816	1	Oxld1|1810049H13Rik|-|11|11 E2|protein-coding	Oxld1
10342	666.943	0.359892	0.102143	3.52342	0.000426012	0.00182119	NM_001356328	chr16	43861413	43889676	-	3050	1	Qtrt2|3110012M05Rik|4930470H18Rik|AI648807|Qrtr2|Qtrtd1|-|16|16 B4|protein-coding	Qtrt2
10343	344.993	0.248753	0.148402	1.67621	0.093698	0.190988	NM_175162	chr8	47180048	47352348	-	9309	1	Stox2|4933409N07Rik|AI449080|AI835114|mKIAA1392|-|8|8 B1.1|protein-coding	Stox2
10344	0.10183	-1.27994	7.06354	-0.181204	0.856207	NA	NM_026180	chr17	84683121	84700333	+	3652	1	Abcg8|1300003C16Rik|AI114946|sterolin-2|-|17 E4|17 55.02 cM|protein-coding	Abcg8
10345	0.0471056	0	7.06756	0	1	NA	NR_131025	chr11	88619251	88623426	+	727	1	0610039H22Rik|-|-|11|11 C|ncRNA	0610039H22Rik
10346	0.390474	0	5.37552	0	1	NA	NM_011648	chr12	91400993	91540509	+	4300	1	Tshr|AI481368|hypothroid|hyt|pet|-|12 D3|12 44.51 cM|protein-coding	Tshr
10347	57.2167	-1.67397	0.315442	-5.30674	1.12E-07	8.72E-07	NM_025725	chr5	36484588	36488171	+	3581	1	Ccdc96|4921513E08Rik|-|5|5 B3|protein-coding	Ccdc96
10348	0	NA	NA	NA	NA	NA	NM_026256	chr8	27447670	27464112	+	1429	1	Poteg|4921537P18Rik|4930456F22Rik|Gsarp1|Gsarp2|-|8|8 A2|protein-coding	Poteg
10349	450.742	0.186568	0.114596	1.62805	0.103514	0.206628	NM_024242	chr13	38036989	38061433	+	2725	1	Riok1|3110046C13Rik|5430416A05Rik|Ad034|-|13|13 A3.3|protein-coding	Riok1
1035	895.884	-0.0863076	0.0826797	-1.04388	0.296541	0.457567	NM_145928	chr14	40906427	40966896	-	2571	1	Tspan14|AA958793|D14Ertd226e|Tm4sf14|tspan-14|-|14 B|14 22.36 cM|protein-coding	Tspan14
10350	0	NA	NA	NA	NA	NA	NM_023653	chr6	17988940	18030445	-	2108	1	Wnt2|2610510E18Rik|Int1l1|Irp|Mirp|Wnt-2|Wnt2a|-|6 A2|6 8.08 cM|protein-coding	Wnt2
10351	1978.75	0.418737	0.0812804	5.15176	2.58E-07	1.91E-06	NM_001159519	chr11	68985701	69008460	-	6339	1	Pfas|4432409B16Rik|FGAMS|FGAR-AT|FGARAT|Gm18|PURL|Sofa|-|11|11 B3|protein-coding	Pfas
10352	504.943	0.215613	0.121436	1.77553	0.0758109	0.160752	NM_001033432	chr10	17900466	17948067	-	3661	1	Heca|Gm869|HDC|HDCL|-|10|10 A3|protein-coding	Heca
10353	1093.5	1.1035	0.0813774	13.5603	6.89E-42	3.55E-40	NM_019466	chr16	92391951	92400078	-	2189	1	Rcan1|Adapt78|CALP1L|CSP1|DSC1|Dscr1|MCIP1|RCN1|-|16 C4|16 53.6 cM|protein-coding	Rcan1
10354	0.0499799	0	7.06756	0	1	NA	NR_144489	chr1	159293773	159294165	+	392	1	Pou5f1-rs1|Gm21053|Oct4P2|Otf-3rs|Otf3-rs1|Otf3a|-|1 H1|1|pseudo	Pou5f1-rs1
10355	1489.44	0.422799	0.0762386	5.54574	2.93E-08	2.48E-07	NM_172508	chr10	34151389	34207235	-	3905	1	Dse|6030499O08|AI480506|B130024B19Rik|DS-epi1|Sart2|-|10|10 B1|protein-coding	Dse
10356	0.136494	0	7.06756	0	1	NA	NM_001104582	chr17	55592341	55624672	-	2555	1	Vmn2r118|EG383258|EG668547|Vmn2r119|-|17|17 C|protein-coding	Vmn2r118
10357	238.448	-0.581013	0.146378	-3.96926	7.21E-05	0.000360476	NM_144797	chr11	121702427	121717389	+	2462	1	Metrnl|9430048M07Rik|BC019776|-|11|11 E2|protein-coding	Metrnl
10358	0	NA	NA	NA	NA	NA	NM_147089	chr7	102927630	102928586	+	955	1	Olfr572|MOR10-2|-|7|7 E3|protein-coding	Olfr572
10359	0	NA	NA	NA	NA	NA	NM_146568	chr2	85759439	85760374	-	934	1	Olfr1012|MOR213-6|-|2|2 D|protein-coding	Olfr1012
1036	78.7904	0.462373	0.266206	1.7369	0.0824046	0.171979	NM_001293672	chr3	146450467	146465848	+	2885	1	Ctbs|2210401K11Rik|CTB|-|3|3 H2|protein-coding	Ctbs
10360	90.78	-1.47796	0.256555	-5.76077	8.37E-09	7.65E-08	NM_026720	chr19	4270180	4283137	-	2124	1	Ankrd13d|0710001P18Rik|AI430801|-|19|19 A|protein-coding	Ankrd13d
10361	0	NA	NA	NA	NA	NA	NM_001310734	chr9	14860210	14870789	+	3455	1	Gpr83|AW045253|Gir|Gpr72|RP105|RP39|RP82|-|9 A2|9 4.4 cM|protein-coding	Gpr83
10362	760.112	-0.132851	0.102417	-1.29716	0.194575	0.335514	NM_026062	chr5	107908042	107987077	-	2717	1	Dipk1a|2900024C23Rik|AI315274|Fam69a|-|5 F|5|protein-coding	Dipk1a
10363	0	NA	NA	NA	NA	NA	NM_001081325	chr7	14222403	14254870	-	961	1	Sult2a6|EG629219|Gm6957|-|7|7 A1|protein-coding	Sult2a6
10364	705.704	0.217905	0.0954767	2.28228	0.0224729	0.0589997	NM_001012309	chr11	77044292	77078437	-	3107	1	Nsrp1|8030451K07|AI851076|AL022898|Ccdc55|NSpr70|NSrp70|-|11|11 B5|protein-coding	Nsrp1
10365	3.99587	0.371327	1.11513	0.332989	0.739143	0.840884	NR_045970	chr7	98177194	98184799	+	3153	1	Gm16938|-|-|7|7 E1|ncRNA	Gm16938
10366	0.193437	0.0142735	7.05571	0.00202297	0.998386	NA	NM_001347654	chr11	114890041	114901941	+	1911	1	Cd300a|B230315M08Rik|Clm8|LMIR1|MAIR-1|MAIR-I|MAIR-Ia|MMAC8|Pigr4|mcpir1|-|11 E2|11 80.54 cM|protein-coding	Cd300a
10367	0.0333395	0	7.06756	0	1	NA	NM_026142	chr14	49681560	49783383	-	3213	1	Armh4|3632451O06Rik|AU067705|-|14|14 C1|protein-coding	Armh4
10368	5.21142	0.449545	1.01254	0.443977	0.657059	0.781884	NM_001290633	chrX	162411952	162643658	-	7666	1	Reps2|POB1|-|X|X F4|protein-coding	Reps2
10369	0	NA	NA	NA	NA	NA	NM_026328	chr3	98222156	98236748	+	1013	1	Reg4|2010002L15Rik|GISP|RELP|-|3|3 F2.2|protein-coding	Reg4
1037	23139.8	-0.209343	0.0491534	-4.25898	2.05E-05	0.000114877	NM_015735	chr19	10605597	10629828	+	4169	1	Ddb1|127kDa|AA408517|p127-Ddb1|-|19 A|19 6.66 cM|protein-coding	Ddb1
10370	0	NA	NA	NA	NA	NA	NM_001011519	chr2	87833041	87833985	+	943	1	Olfr1148|MOR264-7|-|2|2 D|protein-coding	Olfr1148
10371	0	NA	NA	NA	NA	NA	NM_133184	chr10	76147451	76189265	+	2038	1	Slc5a4a|SGLT3-a|-|10|10 C1|protein-coding	Slc5a4a
10372	0	NA	NA	NA	NA	NA	NR_027959	chr16	17833119	17835019	+	1117	1	B830017H08Rik|-|-|16|16 A3|ncRNA	B830017H08Rik
10373	76.9835	-0.6007	0.267791	-2.24317	0.0248857	0.0643728	NM_011894	chr14	31372614	31436100	-	3879	1	Sh3bp5|AI606498|SH3BP-5|Sab|-|14|14 B|protein-coding	Sh3bp5
10374	0.360817	1.55673	5.47987	0.284082	0.776348	NA	NM_172874	chr4	108014793	108032090	-	3153	1	Podn|9430070G18|Pcan|SLRR5A|-|4|4 C7|protein-coding	Podn
10375	1227.17	-0.406667	0.0875564	-4.64463	3.41E-06	2.19E-05	NM_029564	chr11	73177083	73182046	+	1411	1	Tax1bp3|1300011C24Rik|TIP-1|-|11|11 B4|protein-coding	Tax1bp3
10376	18.0128	-0.102103	0.545577	-0.187147	0.851545	0.916704	NM_001199242	chr5	48389503	48509761	-	2090	1	Kcnip4|AV032399|Calp|Calp250|KChIP4|KChIP4a|-|5|5 B3|protein-coding	Kcnip4
10377	0	NA	NA	NA	NA	NA	NM_001193667	chr4	42772860	42773993	-	864	2	Gm1987|100038965|-|4|4 A5|protein-coding	Gm1987
10378	0.293994	0	6.4216	0	1	NA	NM_001370913	chr11	23516203	23520141	-	1246	1	1700093K21Rik|b2b3025Clo|-|11|11 A3.2|protein-coding	1700093K21Rik
10379	690.108	0.210223	0.101788	2.06531	0.0388936	0.09346	NM_007635	chr5	93267573	93276231	+	2484	1	Ccng2|-|-|5|5 E2|protein-coding	Ccng2
1038	1156.22	0.188226	0.0820718	2.29344	0.0218229	0.0575258	NM_145432	chr11	83753637	83783754	+	5651	1	Heatr6|2700008B19Rik|BB135312|BB249351|-|11|11 C|protein-coding	Heatr6
10380	0.0820239	0	7.06756	0	1	NA	NM_001100182	chr4	96099318	96141152	-	1933	1	Cyp2j12|BB197342|Cyp2j12-ps|-|4|4 C5|protein-coding	Cyp2j12
10381	1.3459	-1.71677	1.81274	-0.947061	0.343608	0.505648	NR_027899	chr2	74710044	74716130	-	791	1	Hoxd3os1|1700064D17Rik|1700109F18Rik|-|2|2 C3|ncRNA	Hoxd3os1
10382	80.2003	-0.238805	0.248216	-0.962086	0.336007	0.49862	NM_173785	chr11	59155369	59163745	-	4022	1	Iba57|4930543L23Rik|A230051G13Rik|C1orf69|-|11|11 B1.3|protein-coding	Iba57
10383	1015.7	-0.13702	0.0866526	-1.58125	0.11382	0.222552	NM_180956	chr2	156927342	156992111	-	2664	1	Ndrg3|4833415O14Rik|AI747193|Ndr3|-|2|2 H1|protein-coding	Ndrg3
10384	0.411459	0.0879105	3.73025	0.0235669	0.981198	NA	NM_001164565	chr4	49443532	49451109	-	5044	1	Acnat1|AI132189|-|4|4 B1|protein-coding	Acnat1
10385	60.0516	-2.02059	0.353352	-5.71835	1.08E-08	9.66E-08	NM_029528	chr6	42315305	42324640	-	4099	1	Fam131b|6330503C03Rik|6530406I18Rik|AV277466|-|6 B2.1|6|protein-coding	Fam131b
10386	0.29766	1.55655	5.8238	0.267273	0.789259	NA	NM_173417	chr12	11090202	11150373	-	2928	1	Kcns3|-|-|12 A1.1|12 5.58 cM|protein-coding	Kcns3
10387	16581	0.121062	0.117269	1.03235	0.301908	0.463455	NM_018860	chr10	128548110	128549168	-	443	1	Rpl41|1810055P16Rik|2210411K19Rik|-|10|10 D3|protein-coding	Rpl41
10388	0	NA	NA	NA	NA	NA	NM_001039689	chrX	37480337	37485124	+	897	1	Rhox4c|Rhox4.3|Rhox4b|-|X|X A3.3|protein-coding	Rhox4c
10389	28.8113	0.677752	0.464332	1.45963	0.144393	0.266737	NM_153508	chr6	124430756	124464784	-	3987	1	Clstn3|CSTN3|Cs3|Cst-3|alc-beta|-|6|6 F2|protein-coding	Clstn3
1039	4.51014	-1.08327	0.979374	-1.10609	0.268688	0.425037	NM_008620	chr5	105115767	105139586	-	4496	1	Gbp4|AW228052|Mag-2|Mpa-2|Mpa2|-|5 E5|5 50.68 cM|protein-coding	Gbp4
10390	1.32713	3.14558	2.30889	1.36238	0.173079	0.306722	NM_001362043	chr19	4057473	4059447	-	756	1	Gstp3|-|-|19|19 A|protein-coding	Gstp3
10391	7.17247	0.562914	0.862717	0.652489	0.514086	0.669145	NR_151547	chr1	191224454	191225687	+	566	1	D730003I15Rik|AU020850|-|1|1 H6|ncRNA	D730003I15Rik
10392	0	NA	NA	NA	NA	NA	NM_001177584	chr17	40520022	40530702	+	896	1	Esp8|Gm17495|-|17 B2|17 19.53 cM|protein-coding	Esp8
10393	4028.3	0.178597	0.0667856	2.67418	0.00749121	0.0232923	NM_008704	chr11	93958925	93968521	-	1228	1	Nme1|AL024257|NDPK-A|NM23-M1|NM23A|-|11|11 D|protein-coding	Nme1
10394	1.1984	-2.11326	2.31311	-0.913601	0.360926	0.523961	NM_010158	chr15	68928420	69093518	+	1882	1	Khdrbs3|Etle|SLM-2|Salp|Slm2|T-STAR|-|15 D3|15 30.36 cM|protein-coding	Khdrbs3
10395	18.7488	-3.57737	1.12162	-3.18947	0.00142532	0.00539814	NM_010501	chr19	34583529	34588982	+	1994	1	Ifit3|Ifi49|P49|-|19|19 C1|protein-coding	Ifit3
10396	4.19471	-1.83207	1.22076	-1.50076	0.133418	0.250563	NM_175485	chr9	72807274	72917307	+	8742	1	Prtg|A230098A12Rik|Igdcc5|-|9|9 D|protein-coding	Prtg
10397	547.358	-0.0826031	0.109763	-0.752559	0.451715	0.611052	NM_178641	chr7	128611365	128696436	+	4718	1	Inpp5f|5830435P03Rik|AI115354|AW561896|SAC2|cI-27|hSAC2|mKIAA0966|-|7|7 F3|protein-coding	Inpp5f
10398	0	NA	NA	NA	NA	NA	NR_155261	chr12	105147019	105155225	+	1080	1	Tcl1b2|-|-|12|12 E|protein-coding	Tcl1b2
10399	0	NA	NA	NA	NA	NA	NM_146771	chr2	88339567	88340514	+	946	1	Olfr1176|MOR174-5|-|2|2 D|protein-coding	Olfr1176
104	290.058	0.214698	0.153374	1.39983	0.161564	0.29052	NR_028316	chr14	55657891	55660451	-	1728	1	Mdp1|1810034K20Rik|AI035604|-|14|14 C3|protein-coding	Mdp1
1040	0	NA	NA	NA	NA	NA	NR_040683	chr5	59963119	59986002	-	948	1	4933402J10Rik|-|-|5|5 C2|ncRNA	4933402J10Rik
10400	3248.38	-0.564645	0.0735198	-7.68018	1.59E-14	2.42E-13	NM_030207	chr11	3131850	3193603	-	4130	1	Sfi1|-|-|11|11 A1|protein-coding	Sfi1
10401	4.7127	-1.54715	1.08256	-1.42916	0.152959	0.279248	NR_015615	chr6	148212288	148235663	+	549	1	4732416N19Rik|-|-|6|6 G3|ncRNA	4732416N19Rik
10402	1217.81	-0.0804753	0.0802357	-1.00299	0.315868	0.477796	NR_073364	chr6	122317731	122339657	-	3891	1	Phc1|AW557034|Edr|Edr1|Mph1|Rae-28|rae28|-|6 F1|6 57.52 cM|protein-coding	Phc1
10403	0	NA	NA	NA	NA	NA	NM_001111296	chr7	13796246	13837410	-	1013	1	Sult2a1|ST2A1|Std|Sth1|mSTa1|-|7 A1|7 8.02 cM|protein-coding	Sult2a1
10404	0.081122	0	7.06756	0	1	NA	NM_144790	chr15	101115755	101120024	+	1438	1	Ankrd33|A930021G21Rik|Panky|Panky-a|-|15|15 F1|protein-coding	Ankrd33
10405	0	NA	NA	NA	NA	NA	NM_145842	chr7	10579756	10581487	-	1729	1	Vmn1r69|V1re9|-|7|7 A1|protein-coding	Vmn1r69
10406	1.98224	4.57056	2.07094	2.207	0.0273141	0.0695495	NM_177162	chr5	86485877	86518600	-	2860	1	Tmprss11g|9930032O22Rik|Desc4|-|5|5 E1|protein-coding	Tmprss11g
10407	134.075	-0.249382	0.20444	-1.21983	0.222529	0.37099	NM_175419	chr2	158624913	158639211	+	2366	1	Actr5|AA545173|B430109J19Rik|-|2|2 H1|protein-coding	Actr5
10408	0.299217	-1.40718	5.81423	-0.242024	0.808762	NA	NR_045613	chr15	59306948	59312013	+	1096	1	Zfp572|4930472F24Rik|-|15|15 D1|pseudo	Zfp572
10409	444.79	-0.822281	0.133073	-6.17919	6.44E-10	6.68E-09	NM_001311147	chr2	130706200	130839687	-	6706	1	4930402H24Rik|2810487F15Rik|AI413763|C78926|-|2 F1|2|protein-coding	4930402H24Rik
1041	65.32	0.406565	0.267034	1.52252	0.127879	0.242744	NM_028892	chr3	99885417	100143322	+	7811	1	Spag17|4931427F14Rik|PF6|Spag17-ps|-|3|3 F2.2|protein-coding	Spag17
10410	52.5906	0.599681	0.310413	1.93188	0.053374	0.12125	NM_175374	chr10	5811887	5823943	-	2612	1	Mtrf1l|9130004K12Rik|-|10|10 A1|protein-coding	Mtrf1l
10411	27.7801	0.0135817	0.455544	0.0298141	0.976215	0.987451	NM_001290337	chr17	47688474	47694736	-	1383	1	Prickle4|Gm939|-|17|17 C|protein-coding	Prickle4
10412	258.297	0.39591	0.173679	2.27956	0.0226341	0.0593811	NR_156495	chr11	87376646	87404506	-	3996	1	Rad51c|R51H3|Rad51l2|-|11 C|11 52.08 cM|protein-coding	Rad51c
10413	242.046	0.52976	0.214988	2.46413	0.0137345	0.0389682	NM_176902	chr11	116434094	116439077	+	1477	1	Ubald2|1110014K08Rik|D030012E24Rik|Fam100b|-|11|11 E2|protein-coding	Ubald2
10414	0	NA	NA	NA	NA	NA	NM_001011529	chr2	89666928	89667884	-	955	1	Olfr1251|GA_x5J8B7TT7VM-20-924|MOR231-15P|-|2|2 E1|protein-coding	Olfr1251
10415	1179.7	-1.08931	0.133216	-8.17701	2.91E-16	4.95E-15	NM_024223	chr12	113140236	113145506	+	1430	1	Crip2|0610010I23Rik|AW743261|C77570|CRP2|CRP4|Crp|ESP1|Hlp|-|12 F1|12 61.57 cM|protein-coding	Crip2
10416	2.26734	4.38144	1.79864	2.43597	0.014852	0.0415707	NM_020008	chr6	129461591	129472785	-	2277	1	Clec7a|BGR|Clecsf12|beta-GR|-|6|6 F3|protein-coding	Clec7a
10417	0	NA	NA	NA	NA	NA	NR_030431	chr2	94261300	94261399	-	99	1	Mir670|Mirn670|mir-670|mmu-mir-670|-|2 E1|2|ncRNA	Mir670
10418	68.6283	0.100294	0.273457	0.366764	0.713795	0.823029	NM_025619	chr2	32777413	32784405	-	1664	1	Cfap157|1700019L03Rik|-|2|2 B|protein-coding	Cfap157
10419	188.149	0.137006	0.178296	0.768422	0.442237	0.601717	NM_001205336	chr18	37972623	37998969	-	5390	1	Arap3|Centd3|Drag1|E030006K04Rik|cnt-d3|-|18|18 B3|protein-coding	Arap3
1042	0	NA	NA	NA	NA	NA	NR_030151	chr6	81896599	81896676	-	77	1	Mir468|Mirn468|mir-468|mmu-mir-468|-|6|6 C3|ncRNA	Mir468
10420	0.727653	-0.944391	3.48111	-0.271291	0.786168	NA	NM_001177561	chr12	80953185	80968079	-	1667	1	Slc10a1|Ntcp|-|12 C3-D1|12 37.21 cM|protein-coding	Slc10a1
10421	7.30263	-0.966386	0.797045	-1.21246	0.225336	0.374125	NR_126077	chr9	108136855	108138567	+	1338	1	4930447F24Rik|-|-|9|9 F1|ncRNA	4930447F24Rik
10422	0	NA	NA	NA	NA	NA	NM_207133	chr14	50473057	50486395	+	1140	1	Olfr741|GA_x5J8B7TYL6J-3-280|GA_x5J8B7U07Q4-325-757|GA_x6K02T2PMLR-6197851-6198786|MOR106-10|MOR106-15|-|14|14 C1|protein-coding	Olfr741
10423	72.3405	-0.160644	0.258498	-0.621451	0.534303	0.685297	NM_009747	chr12	105563172	105593071	+	1675	1	Bdkrb2|B(2)|B2|B2R|BK-2|BK2|BK2R|BKR2|BRB2|-|12 E|12 55.76 cM|protein-coding	Bdkrb2
10424	0.535915	1.55799	4.06155	0.383595	0.701279	NA	NM_022657	chr6	127072902	127082296	+	2697	1	Fgf23|-|-|6|6 F3|protein-coding	Fgf23
10425	1.43685	-1.80297	2.15348	-0.837236	0.40246	0.563477	NM_177708	chr11	75193993	75267762	+	3304	1	Rtn4rl1|Ngr3|Ngrh2|Ngrl2|-|11|11 B5|protein-coding	Rtn4rl1
10426	4579.43	0.159433	0.0805241	1.97995	0.0477094	0.110842	NM_025356	chr3	135438701	135468214	+	3703	1	Ube2d3|1100001F19Rik|9430029A22Rik|AA414951|-|3|3 G3|protein-coding	Ube2d3
10427	655.986	-1.40199	0.118227	-11.8585	1.94E-32	7.26E-31	NM_001105245	chrX	133582861	133688993	-	10286	1	Pcdh19|B530002L05Rik|Gm717|mKIAA1313|-|X|X E3|protein-coding	Pcdh19
10428	1.15116	1.2111	2.11413	0.57286	0.56674	0.712346	NM_133859	chr3	103735394	103738001	-	1731	1	Olfml3|2810002E22Rik|AI115209|AW550633|HNOEL-iso|ONT3|mONT3|-|3|3 F2.2|protein-coding	Olfml3
10429	0	NA	NA	NA	NA	NA	NR_045400	chr18	54611744	54639870	+	1837	1	9330117O12Rik|9330117O12|-|18|18 D3|ncRNA	9330117O12Rik
1043	538.608	0.313191	0.111253	2.81513	0.00487578	0.0160425	NM_175388	chr7	99920254	99980458	-	7149	1	Rnf169|2900057K09Rik|-|7|7 E2|protein-coding	Rnf169
10430	2803.99	-0.113085	0.0612671	-1.84577	0.0649251	0.141882	NM_009459	chr6	30211290	30304539	-	4647	1	Ube2h|1500009C23Rik|AI181839|AI326965|AI462483|AW227540|E2-20K|Gid3|N28148|Ubc8|-|6 A3.3|6 12.52 cM|protein-coding	Ube2h
10431	2296.57	0.254995	0.0894651	2.85021	0.00436897	0.0145772	NM_007790	chr19	53600396	53645831	+	4820	1	Smc3|Bamacan|Cspg6|HCAP|Mmip1|SMC-3|SmcD|-|19|19 D2|protein-coding	Smc3
10432	7086.58	0.0297351	0.0485676	0.612242	0.540378	0.689998	NM_133933	chr6	88084473	88105304	+	3630	1	Rpn1|AU018702|D6Wsu137e|Rpn-1|-|6 D1|6 39.13 cM|protein-coding	Rpn1
10433	0.104797	1.55615	7.06599	0.22023	0.825692	NA	NM_001361607	chr14	54970686	54994626	-	6268	1	Myh7|B-MHC|MYH-beta/slow|MyHC-I|Myhc-b|Myhcb|beta-MHC|betaMHC|myHC-beta|myHC-slow|-|14 C3|14 28.01 cM|protein-coding	Myh7
10434	41.9329	-1.46267	0.386924	-3.78025	0.000156673	0.00073496	NM_001163504	chr10	89454234	89533622	-	2177	1	Nr1h4|AI957360|Fxr|HRR1|RIP14|Rxrip14|-|10 C2|10 44.98 cM|protein-coding	Nr1h4
10435	203.984	-0.0536123	0.161306	-0.332364	0.739615	0.84118	NM_028863	chr12	84773270	84775089	+	862	1	Isca2|0710001C05Rik|5730594E03Rik|Hbld1|-|12|12 D1|protein-coding	Isca2
10436	64.0134	-0.0108996	0.307845	-0.035406	0.971756	0.985007	NM_001005341	chr11	86936425	86993762	-	4895	1	Ypel2|6430570G24|E130113K08Rik|-|11|11 C|protein-coding	Ypel2
10437	83.4816	-1.29613	0.257287	-5.03766	4.71E-07	3.40E-06	NM_001081756	chr1	125913636	126830632	-	7194	1	Nckap5|8430408F21|D130011D22Rik|E030049G20Rik|Erih1|Erih2|Gm1548|Nap5|-|1|1 E3|protein-coding	Nckap5
10438	520.76	-0.318212	0.12098	-2.63029	0.00853127	0.0259975	NM_025638	chr11	87033794	87074137	-	2472	1	Gdpd1|2610020H15Rik|-|11|11 C|protein-coding	Gdpd1
10439	93.5823	-0.99123	0.237583	-4.17214	3.02E-05	0.000163292	NM_001142943	chr9	88548020	88571086	+	3489	1	Zfp949|4930422I07Rik|Nczf|-|9|9 E3.1|protein-coding	Zfp949
1044	0	NA	NA	NA	NA	NA	NM_207524	chrX	19479420	19481319	-	872	1	Tex13c3|Gm720|-|X|X A1.3|protein-coding	Tex13c3
10440	0.125862	0	7.06756	0	1	NA	NR_045305	chr11	79481723	79484031	-	1034	1	AU040972|AU040954|-|11 B5|11|ncRNA	AU040972
10441	1.03337	-2.23148	2.96692	-0.752119	0.451979	NA	NR_045817	chr19	20405288	20422785	+	775	1	1500015L24Rik|-|-|19|19 B|ncRNA	1500015L24Rik
10442	0.0492067	0	7.06756	0	1	NA	NM_009403	chr4	63832824	63861284	-	2222	1	Tnfsf8|CD153|CD30LG|Cd30l|Tnlg3a|-|4 C1|4 34.06 cM|protein-coding	Tnfsf8
10443	188.361	-2.15289	0.18648	-11.5449	7.83E-31	2.75E-29	NM_001080925	chr11	98836785	98853005	+	4146	1	Rapgefl1|B230105J10|-|11|11 D|protein-coding	Rapgefl1
10444	1.58563	-0.85605	1.67924	-0.509785	0.610202	0.745708	NM_012065	chr11	120447607	120453500	-	913	1	Pde6g|Pdeg|p3AT|-|11 E2|11 84.14 cM|protein-coding	Pde6g
10445	0.209364	0	7.06756	0	1	NA	NM_001356397	chr1	81077407	81341764	+	7668	1	Nyap2|9430031J16Rik|Jr6|Kiaa1486|-|1|1 C5|protein-coding	Nyap2
10446	204.359	0.235155	0.175062	1.34327	0.179184	0.31489	NM_001081332	chr8	105348258	105369881	+	5204	1	Slc9a5|Gm696|-|8|8 D3|protein-coding	Slc9a5
10447	378.342	-0.689928	0.134236	-5.13968	2.75E-07	2.04E-06	NM_144784	chr9	53580522	53610350	-	3359	1	Acat1|6330585C21Rik|Acat|-|9 A5.3|9 29.12 cM|protein-coding	Acat1
10448	1.41409	-1.42473	2.24899	-0.633495	0.52641	0.679842	NM_010271	chr15	99717587	99725014	+	2788	1	Gpd1|AI747587|GPD-C|GPDH-C|Gdc-1|Gdc1|-|15 F1|15 56.13 cM|protein-coding	Gpd1
10449	0	NA	NA	NA	NA	NA	NM_146983	chr2	89835023	89835943	-	919	1	Olfr1256|MOR231-1|-|2|2 E1|protein-coding	Olfr1256
1045	130.502	-0.602624	0.198951	-3.02901	0.00245354	0.00874902	NM_001301634	chr9	57441327	57468060	-	3335	1	Scamp5|Sc5|-|9|9 B|protein-coding	Scamp5
10450	0	NA	NA	NA	NA	NA	NM_146368	chr2	37084778	37085746	-	967	1	Olfr361|MOR159-3|-|2|2 B|protein-coding	Olfr361
10451	0	NA	NA	NA	NA	NA	NR_126088	chr6	135658913	135683391	+	866	1	4930425L21Rik|4930473P14Rik|-|6|6 G1|ncRNA	4930425L21Rik
10452	0	NA	NA	NA	NA	NA	NM_183268	chr8	21509258	21510237	+	421	1	Defa20|2010016F14Rik|Defcr20|-|8|8 A2|protein-coding	Defa20
10453	16.4888	-0.104041	0.532155	-0.19551	0.844994	0.912839	NM_201355	chr7	4922251	4925006	+	1607	1	Nat14|BC047219|-|7|7 A1|protein-coding	Nat14
10454	102.048	-0.743092	0.29438	-2.52426	0.0115941	0.0338666	NR_015476	chr2	127791377	127792488	-	809	1	Mtln|1500011K16Rik|Moxi|-|2|2 F1|ncRNA	Mtln
10455	1425.37	-0.0195214	0.09911	-0.196967	0.843853	0.9125	NM_001362044	chr19	8871548	8875666	+	1128	1	Ubxn1|2B28|4930455J02Rik|D19Ertd721e|T25529|mY33K|-|19|19 A|protein-coding	Ubxn1
10456	342.907	0.692497	0.15603	4.43824	9.07E-06	5.37E-05	NM_001289687	chr14	27336037	27403911	+	3635	1	Arhgef3|1200004I24Rik|9830169H03Rik|C76747|Xpln|-|14 A3|14 16.09 cM|protein-coding	Arhgef3
10457	100.177	-0.382045	0.219231	-1.74266	0.0813933	0.170346	NM_028626	chr7	64392622	64412121	+	842	1	Mcee|1110007A04Rik|-|7|7 C|protein-coding	Mcee
10458	11932.7	-0.0553267	0.0509369	-1.08618	0.2774	0.43568	NM_013494	chr8	64592551	64693109	-	2152	1	Cpe|CPH|Cph-1|Cph1|NF-alpha1|R74677|fat|-|8 B3.1|8 32.3 cM|protein-coding	Cpe
10459	1.20177	-0.816189	2.38476	-0.342251	0.732162	0.836716	NM_009347	chr9	42329619	42399929	-	7315	1	Tecta|Tctna|-|9 A5.1|9 23.63 cM|protein-coding	Tecta
1046	0	NA	NA	NA	NA	NA	NM_023049	chr12	103321142	103356001	-	2678	1	Asb2|1110008E15Rik|-|12 E|12 52.9 cM|protein-coding	Asb2
10460	37.5381	-0.938096	0.39503	-2.37474	0.0175612	0.0480025	NM_177788	chr8	105289923	105296113	-	2497	1	Exoc3l|C730015A04Rik|Exoc3l1|-|8|8 D3|protein-coding	Exoc3l
10461	919.299	0.157386	0.0969607	1.62319	0.104549	0.208358	NM_146252	chr2	30133746	30152014	+	3582	1	Tbc1d13|2600014A06Rik|BC025586|-|2|2 B|protein-coding	Tbc1d13
10462	236.448	0.408048	0.155708	2.6206	0.00877754	0.0266123	NM_011227	chr8	11453390	11478640	-	1446	1	Rab20|AA536966|D8Ertd350e|-|8 A1.1|8 5.73 cM|protein-coding	Rab20
10463	0	NA	NA	NA	NA	NA	NR_002869	chr15	101608874	101610479	+	713	1	Gm5477|EG432986|Kb16p|-|15 F2|15|pseudo	Gm5477
10464	0	NA	NA	NA	NA	NA	NM_001195544	chr11	98598291	98599586	+	899	1	Lrrc3c|Gm12|-|11|11 D|protein-coding	Lrrc3c
10465	0.0934958	0	7.06756	0	1	NA	NM_001013022	chr15	89377449	89379254	-	1033	1	Odf3b|2010001J22Rik|-|15|15 E3|protein-coding	Odf3b
10466	0.257428	0	6.84576	0	1	NA	NR_126085	chr10	119320234	119331862	+	681	1	4930477N07Rik|-|-|10|10 D2|ncRNA	4930477N07Rik
10467	0	NA	NA	NA	NA	NA	NM_001008429	chr10	23949558	23950589	+	1030	1	Taar3|-|-|10|10 A4|protein-coding	Taar3
10468	461.421	0.247953	0.120734	2.0537	0.0400045	0.0956944	NM_134058	chr13	115088355	115090158	-	1568	1	Pelo|AA409897|AI852218|-|13|13 D2.2|protein-coding	Pelo
10469	860.243	-0.254716	0.110186	-2.31169	0.020795	0.0552255	NM_001113358	chr14	54235485	54253929	-	692	1	Dad1|AI323713|-|14 C2|14 27.7 cM|protein-coding	Dad1
1047	296.702	0.090088	0.154806	0.58194	0.560607	0.707077	NM_001038696	chr3	113605067	113630149	-	3871	1	Rnpc3|2810441O16Rik|AI447568|C030014B17Rik|-|3|3 F3|protein-coding	Rnpc3
10470	0.650956	-2.40484	3.12265	-0.77013	0.441223	NA	NM_001205227	chr7	107748455	107758032	-	2761	1	Cyb5r2|D630003K02Rik|b5R.2|-|7|7 E3|protein-coding	Cyb5r2
10471	0	NA	NA	NA	NA	NA	NM_146316	chr14	50083714	50084679	-	964	1	Olfr726|MOR246-4|-|14|14 C1|protein-coding	Olfr726
10472	1326.34	-0.16949	0.0731125	-2.31821	0.0204379	0.0544248	NM_024191	chr8	94666600	94674457	+	2087	1	Arl2bp|1700010P10Rik|1700027H16Rik|6330544B05Rik|AI482273|AI849834|BART|Bart1|-|8|8 C5|protein-coding	Arl2bp
10473	5.18418	-0.713744	0.981884	-0.726912	0.46728	0.626211	NR_038058	chr11	88718643	88728572	+	1052	1	C030037D09Rik|9330160M04|-|11|11 C|ncRNA	C030037D09Rik
10474	2400.03	0.160539	0.0911313	1.76162	0.0781331	0.164769	NM_001166584	chr7	112679356	112906784	+	9889	1	Tead1|2610024B07Rik|B230114H05Rik|Gtrgeo5|TEAD-1|TEF-1|Tcf13|mTEF-1|-|7|7 F1|protein-coding	Tead1
10475	111.38	1.50832	0.245388	6.14668	7.91E-10	8.10E-09	NM_010755	chr15	79347520	79359076	+	1953	1	Maff|-|-|15 E1|15 37.7 cM|protein-coding	Maff
10476	49.3305	-0.833317	0.34789	-2.39534	0.0166048	0.0457145	NM_178621	chr10	70557686	70599291	-	2866	1	Phyhipl|4921522K17Rik|AI267048|-|10|10 B5.3|protein-coding	Phyhipl
10477	372.074	0.621958	0.165383	3.7607	0.000169436	0.000790615	NM_026344	chr4	117888643	117892003	-	2518	1	Dph2|9130020C19Rik|AI467389|Dph2l2|-|4|4 D2.1|protein-coding	Dph2
10478	1477.38	0.125555	0.0761957	1.6478	0.0993945	0.200034	NM_033475	chr11	78188748	78192193	+	1709	1	Rab34|AI326479|Narr|Rah|Rah1|-|11 B5|11 46.74 cM|protein-coding	Rab34
10479	834.851	-0.139948	0.101887	-1.37356	0.169577	0.301841	NM_007747	chr9	57521232	57532426	+	685	1	Cox5a|AA959768|CcOX|-|9|9 B|protein-coding	Cox5a
1048	0	NA	NA	NA	NA	NA	NR_015599	chr7	61943901	61982303	-	1832	1	A330076H08Rik|Mirh1|-|7|7 C|ncRNA	A330076H08Rik
10480	9.09597	0.0538074	0.657023	0.0818957	0.93473	0.964888	NM_153413	chr9	106892825	107231909	-	9008	1	Dock3|MOCA|PBP|mKIAA0299|-|9|9 F1|protein-coding	Dock3
10481	3556.67	0.0513888	0.0631824	0.81334	0.416023	0.576177	NM_001001984	chr19	4316147	4397077	-	7242	1	Kdm2a|100043628|5530401A10Rik|AA589516|AW536790|Cxxc8|Fbl11|Fbl7|Fbxl11|Gm4560|Jhdm1|Jhdm1a|lalina|-|19|19 A|protein-coding	Kdm2a
10482	2.42045	3.30578	1.80173	1.83479	0.0665374	0.144749	NM_182928	chr15	89322720	89324730	+	1292	1	Adm2|Am2|IMD|Imdn|-|15|15 E3|protein-coding	Adm2
10483	0	NA	NA	NA	NA	NA	NR_029722	chr15	102973350	102973434	+	84	1	Mir196a-2|Mirn196a-2|mir-196a-2|-|15|15 F3|ncRNA	Mir196a-2
10484	843.322	0.23786	0.0908083	2.61936	0.00880949	0.0266983	NM_026095	chr10	75518042	75535440	+	598	1	Snrpd3|1700043E15Rik|2310009E13Rik|AW046420|SMD3|-|10|10 C1|protein-coding	Snrpd3
10485	0	NA	NA	NA	NA	NA	NR_033491	chr11	24721006	24730722	-	2463	1	Gm10466|-|-|11 A3.2|11|ncRNA	Gm10466
10486	832.018	0.447835	0.0985992	4.54198	5.57E-06	3.45E-05	NM_021525	chr19	29101375	29143843	+	1792	1	Rcl1|2310040A02Rik|AI789745|C76567|RPCL1|Rnac|-|19|19 C1|protein-coding	Rcl1
10487	5.39934	-0.736738	0.95231	-0.773632	0.439148	0.598946	NM_194333	chr1	75125542	75133890	-	2044	1	Slc23a3|SVCT3|Yspl1|-|1|1 C4|protein-coding	Slc23a3
10488	278.396	0.245431	0.142304	1.7247	0.0845817	0.175836	NM_001356487	chr2	5020642	5064117	-	2670	1	Optn|4930441O07Rik|FIP2|HYPL|NRP|-|2 A1|2 3.15 cM|protein-coding	Optn
10489	0.396476	1.58824	4.66659	0.340343	0.733598	NA	NM_001252070	chr1	53397002	53706784	-	12204	1	Dnah7a|Dnahc7|Dnahc7a|Gm992|-|1|1 C1.1|protein-coding	Dnah7a
1049	0.059176	1.60838	7.06342	0.227706	0.819875	NA	NM_007390	chr7	63098692	63212526	-	2079	1	Chrna7|Acra7|alpha7|nAchR|-|7 C|7 34.47 cM|protein-coding	Chrna7
10490	4182.05	0.233441	0.0598057	3.90332	9.49E-05	0.000464184	NM_172015	chr13	49682130	49734267	+	4360	1	Iars|2510016L12Rik|AI327140|AU044614|E430001P04Rik|ILRS|-|13|13 A5|protein-coding	Iars
10491	256.559	-0.0542411	0.157338	-0.344742	0.730288	0.835342	NM_175256	chr16	33684466	33768195	+	4763	1	Heg1|4632417D23Rik|5530401I02Rik|9530025L16Rik|BC038614|Gm629|-|16|16 B3|protein-coding	Heg1
10492	102.075	0.334887	0.228653	1.46461	0.143028	0.264773	NM_026411	chr10	43525119	43541018	-	918	1	1700021F05Rik|-|-|10|10 B2|protein-coding	1700021F05Rik
10493	0.363466	0	4.5429	0	1	NA	NM_013622	chr4	132110726	132144486	-	4016	1	Oprd1|DOR|DOR-1|Nbor|mDOR|-|4 D2.3|4 64.78 cM|protein-coding	Oprd1
10494	2757.8	-0.0507078	0.0809028	-0.626774	0.530807	0.683223	NM_001347055	chr4	11485958	11551143	+	6939	1	Virma|1110037F02Rik|4930422M05Rik|Kiaa1429|mKIAA1429|-|4|4 A1|protein-coding	Virma
10495	3.2782	2.15525	1.37725	1.5649	0.117607	0.228435	NR_151506	chr16	11178176	11192292	+	2477	1	4930509G22Rik|-|-|16|16 A1|ncRNA	4930509G22Rik
10496	0	NA	NA	NA	NA	NA	NR_106041	chr8	95753151	95753214	-	63	1	Mir7073|mmu-mir-7073|-|8|8 D1|ncRNA	Mir7073
10497	375.984	-0.391263	0.142346	-2.74867	0.00598375	0.0192141	NM_001081316	chr1	111858702	111864918	-	5759	1	Dsel|9330132E09Rik|DS-epi2|-|1|1 E2.1|protein-coding	Dsel
10498	0.0958787	0	7.06756	0	1	NA	NM_009916	chr9	114490316	114496544	-	2783	1	Ccr4|C-C CKR-4|CHEMR1|Cmkbr4|LESTR|Sdf1r|-|9 F3|9 64.49 cM|protein-coding	Ccr4
10499	2023.66	0.374106	0.0813241	4.60019	4.22E-06	2.68E-05	NM_028234	chr5	28317189	28419242	+	9480	1	Rbm33|3200001K10Rik|6430512A10Rik|AA386890|Prr8|-|5|5 B1|protein-coding	Rbm33
105	248.148	-0.311055	0.161212	-1.92948	0.0536712	0.12174	NM_178056	chr7	65693417	65701913	+	995	1	Tm2d3|1110025I09Rik|5930422O05Rik|Blp2|-|7|7 C|protein-coding	Tm2d3
1050	395.537	-0.0535226	0.177457	-0.301609	0.76295	0.85612	NM_001347396	chr17	46303220	46328023	-	4920	1	Abcc10|Mrp7|mFLJ00002|-|17|17 C|protein-coding	Abcc10
10500	956.059	0.501913	0.0879844	5.70456	1.17E-08	1.04E-07	NM_001199940	chr12	104263122	104269365	+	2185	1	Serpina3i|2B2|EG628900|Gm6930|-|12|12 E|protein-coding	Serpina3i
10501	0	NA	NA	NA	NA	NA	NR_029551	chr3	118433857	118433929	+	72	1	Mir137|Mirn137|mir-137|mmu-mir-137|-|3|3 G1|ncRNA	Mir137
10502	853.262	-0.0852858	0.0933238	-0.91387	0.360785	0.523944	NM_198169	chr2	181251451	181287966	-	4038	1	Gmeb2|AI839884|-|2|2 H4|protein-coding	Gmeb2
10503	0.205567	0	7.06756	0	1	NA	NM_178692	chr1	184871926	184883036	-	2849	1	C130074G19Rik|-|-|1|1 H5|protein-coding	C130074G19Rik
10504	0.874472	1.19183	2.65308	0.449223	0.653271	NA	NM_053106	chr1	135324813	135368065	+	3937	1	Lmod1|9530015K06Rik|SM-Lmod|-|1|1 E4|protein-coding	Lmod1
10505	1505.09	0.0926089	0.0967531	0.957167	0.338483	0.500646	NM_025959	chr14	45329824	45349071	+	1548	1	Psmc6|2300001E01Rik|AI451058|-|14|14 C1|protein-coding	Psmc6
10506	0.0408755	0	7.06756	0	1	NA	NM_007555	chr9	75775365	75900316	+	3818	1	Bmp5|AU023399|se|-|9 D|9 42.34 cM|protein-coding	Bmp5
10507	2137.46	-0.293395	0.128968	-2.27494	0.0229093	0.0599873	NM_001082536	chr15	81012281	81190736	-	4329	1	Mrtfa|AMKL|Bsac|Mal|Mkl1|Mrtf-A|-|15|15 E1|protein-coding	Mrtfa
10508	0	NA	NA	NA	NA	NA	NM_001010838	chr10	24027222	24028298	+	1075	1	Taar7d|taR-7d|-|10|10 A4|protein-coding	Taar7d
10509	1485.47	-0.00120737	0.0753927	-0.0160145	0.987223	0.994	NM_008891	chr12	59066919	59074017	+	3458	1	Pnn|AU045199|D12Ertd512e|-|12 C1|12 26.0 cM|protein-coding	Pnn
1051	3.27651	-0.173125	1.32233	-0.130924	0.895835	0.943857	NM_175132	chr14	20658948	20668354	-	4434	1	Synpo2l|1110054M18Rik|Chap|-|14|14 A3|protein-coding	Synpo2l
10510	2209.73	0.28824	0.0659084	4.37334	1.22E-05	7.09E-05	NM_133847	chr2	153161301	153210463	+	3875	1	Tm9sf4|AA986553|AU045326|B930079E06|mKIAA0255|-|2|2 H1|protein-coding	Tm9sf4
10511	132.796	-0.457298	0.205129	-2.22932	0.0257924	0.0662594	NM_023247	chr9	108565588	108567436	-	1431	1	Ndufaf3|4733401H18Rik|-|9|9 F2|protein-coding	Ndufaf3
10512	413.605	-0.0578296	0.12762	-0.453138	0.650449	0.777506	NM_001368372	chr8	124722166	124738124	+	6420	1	Arv1|1110067L22Rik|AI461928|AW121084|-|8|8 E2|protein-coding	Arv1
10513	94.9913	2.01088	0.277715	7.24078	4.46E-13	6.13E-12	NM_009616	chr11	46055984	46147347	+	6370	1	Adam19|AL024287|MADDAM|MTLNB|Mltnb|-|11 B1.1|11 27.54 cM|protein-coding	Adam19
10514	0.066679	0	7.06756	0	1	NA	NM_001310512	chr5	28200819	28245788	-	2994	1	Cnpy1|1500012D20Rik|9630008K15Rik|AI853839|-|5|5 B1|protein-coding	Cnpy1
10515	0	NA	NA	NA	NA	NA	NM_207632	chr2	87308764	87309759	+	993	1	Olfr1118|MOR264-22|Olfr1118-ps|-|2|2 D|protein-coding	Olfr1118
10516	370.408	0.118988	0.133234	0.893077	0.371816	0.534575	NM_025962	chr4	116702434	116708385	-	1924	1	Mmachc|1810037K07Rik|CblC|-|4|4 D1|protein-coding	Mmachc
10517	1.20378	1.12445	2.41849	0.464941	0.641974	0.770482	NM_001319156	chr2	112631382	113217083	-	15335	1	Ryr3|AI851294|C230090H21|RYR-3|-|2|2 E3-E4|protein-coding	Ryr3
10518	938.153	0.0427405	0.0872665	0.489769	0.624297	0.756866	NM_008740	chr11	103821783	103954056	-	3742	1	Nsf|AI316878|AU020090|AU067812|SKD2|-|11 E1|11 67.54 cM|protein-coding	Nsf
10519	9.98827	-3.70377	1.03797	-3.56829	0.00035932	0.0015636	NM_026414	chr6	86628174	86629704	+	1528	1	Asprv1|2300003P22Rik|AA986851|SASP|SASPase|Taps|-|6|6 D1|protein-coding	Asprv1
1052	6.45905	-1.79252	0.987591	-1.81504	0.0695179	0.150075	NM_001359844	chr15	37366175	37792088	-	3601	1	Ncald|AI848120|D030020D09Rik|D15Ertd412e|-|15 B3.1|15 14.94 cM|protein-coding	Ncald
10520	0	NA	NA	NA	NA	NA	NM_021718	chr19	11443558	11463548	+	1249	1	Ms4a4b|AI463180|Chandra|Ly116|-|19|19 A|protein-coding	Ms4a4b
10521	0.139425	0	7.06756	0	1	NA	NM_021380	chr1	130906985	130911296	-	1024	1	Il20|Zcyto10|-|1|1 E4|protein-coding	Il20
10522	0.559105	-1.37834	3.68815	-0.373723	0.70861	NA	NM_007819	chr5	137892933	137921619	-	2940	1	Cyp3a13|IIIAm2|-|5 G2|5 76.89 cM|protein-coding	Cyp3a13
10523	0	NA	NA	NA	NA	NA	NM_146926	chr7	107990367	107991299	+	931	1	Olfr477|MOR204-1|-|7|7 E3|protein-coding	Olfr477
10524	3250	0.145529	0.0938767	1.55021	0.121091	0.233418	NM_172790	chr10	128377124	128394006	+	6585	1	Ankrd52|6430544C07|G431002C21Rik|-|10|10 D3|protein-coding	Ankrd52
10525	2.52056	1.13029	2.07931	0.543588	0.586725	0.727068	NM_172883	chr5	108441054	108449100	-	2705	1	Mfsd7a|4732482E20Rik|Mfsd7|Slc49a3|-|5|5 F|protein-coding	Mfsd7a
10526	0	NA	NA	NA	NA	NA	NM_008375	chr11	43596040	43601562	-	504	1	Fabp6|GT|I-15P|I-BABP|ILBP|ILBP3|Illbp|-|11 B1.1|11 25.81 cM|protein-coding	Fabp6
10527	27.1954	-0.705727	0.422778	-1.66926	0.0950654	0.193222	NM_007978	chrX	73228306	73230795	+	2487	1	F8a|AI852759|DXUcsf1|F8a1|-|X A7.3|X 37.29 cM|protein-coding	F8a
10528	3552.05	0.638266	0.123215	5.18011	2.22E-07	1.66E-06	NM_008160	chr9	108339080	108340344	+	1043	1	Gpx1|AI195024|AL033363|CGPx|GPx-1|GSHPx-1|Gpx|-|9 F2|9 59.24 cM|protein-coding	Gpx1
10529	0.1728	0	7.06756	0	1	NA	NM_026656	chr3	146149833	146195511	+	2502	1	Mcoln2|3300002C04Rik|AI549968|C86638|TRPML2|-|3|3 H2|protein-coding	Mcoln2
1053	6.5147	1.10712	1.02924	1.07567	0.282076	0.44094	NM_177392	chr11	67025154	67035312	+	1660	1	Tmem220|-|-|11|11 B3|protein-coding	Tmem220
10530	967.753	0.257743	0.104214	2.47321	0.0133907	0.0381232	NM_007964	chr5	107744795	107875107	-	5829	1	Evi5|NB4S|-|5 F|5 52.23 cM|protein-coding	Evi5
10531	0.610506	0.0677837	3.17353	0.0213591	0.982959	NA	NM_175517	chr4	43659622	43668859	-	1755	1	Fam221b|4930412F15Rik|-|4|4 A5|protein-coding	Fam221b
10532	2147.51	0.0680496	0.0765964	0.888418	0.374316	0.53713	NM_025668	chr7	99837569	99858883	-	2808	1	Spcs2|5730406I15Rik|AA408713|mKIAA0102|-|7|7 E2|protein-coding	Spcs2
10533	325.741	-0.0577623	0.141843	-0.407227	0.683842	0.802174	NM_001316711	chr14	18271136	18284000	+	4846	1	Nkiras1|2400004O09Rik|KBRAS1|kappaB-Ras1|-|14|14 A2|protein-coding	Nkiras1
10534	1444.57	0.192317	0.120584	1.59488	0.110738	0.21796	NM_013889	chr4	34803110	34882948	-	9967	1	Zfp292|5730450D02Rik|5830493J20Rik|9430062L07Rik|AI449016|Krox-10|Zfp-15|Zfp15|Zn-15|Zn-16|mKIAA0530|-|4 A5|4 16.86 cM|protein-coding	Zfp292
10535	0.0401101	0	7.06756	0	1	NA	NR_045957	chr13	31213410	31241086	-	838	1	4930401O12Rik|-|-|13|13 A3.2|ncRNA	4930401O12Rik
10536	68.7561	0.0300797	0.27757	0.108368	0.913704	0.953794	NM_001164564	chr2	26586636	26592682	+	1147	1	Egfl7|VE-statin|Zneu1|-|2|2 A3|protein-coding	Egfl7
10537	0	NA	NA	NA	NA	NA	NM_134171	chr6	57360467	57361378	-	910	1	Vmn1r17|V1rc16|-|6|6 B3|protein-coding	Vmn1r17
10538	0.0523261	0	7.06756	0	1	NA	NM_013544	chr17	36322860	36326150	-	1380	1	H2-M10.1|9.5H|-|17 B1|17 19.01 cM|protein-coding	H2-M10.1
10539	139.205	-1.24118	0.209902	-5.91313	3.36E-09	3.23E-08	NM_011048	chr7	65862136	66050386	+	4274	1	Pcsk6|C86343|Pace4|SPC4|b2b2830Clo|-|7 C|7 35.36 cM|protein-coding	Pcsk6
1054	4.57369	1.47952	1.0873	1.36072	0.173601	0.307428	NM_172961	chr16	8513429	8621567	+	4617	1	Abat|9630038C02Rik|AI255750|Gabaat|Gabat|Gm9851|I54|Laibat|X61497|-|16|16 A1|protein-coding	Abat
10540	3047.95	-0.0215162	0.0760741	-0.282833	0.777305	0.866464	NM_139236	chr4	41114427	41124339	-	4455	1	Nol6|AA410091|Nrap|-|4|4 A5|protein-coding	Nol6
10541	13.7208	-7.96202	1.51172	-5.26685	1.39E-07	1.07E-06	NM_021275	chr2	107290589	107298504	+	4840	1	Kcna4|Kv1.4|-|2 E3|2 56.12 cM|protein-coding	Kcna4
10542	45.7002	-0.0764057	0.352853	-0.216537	0.828569	0.902547	NM_001359642	chr10	105763191	105841380	-	2194	1	Mettl25|-|-|10|10 D1|protein-coding	Mettl25
10543	932.582	0.417682	0.0941881	4.43455	9.23E-06	5.46E-05	NM_021554	chr7	121034445	121076835	+	1816	1	Mettl9|0610012D09Rik|AA517660|Drev|MNCb-5680|-|7|7 F2|protein-coding	Mettl9
10544	166.772	-0.590244	0.179469	-3.28884	0.00100603	0.00395345	NM_138956	chr10	121410351	121476250	-	3417	1	Rassf3|AW212023|AW322379|-|10|10 D2|protein-coding	Rassf3
10545	23.0803	-1.09858	0.452171	-2.42957	0.0151167	0.0422087	NR_027857	chr7	139579376	139582797	-	1903	1	Nkx6-2|Gtx|Nkx6.2|-|7 F4|7 84.57 cM|protein-coding	Nkx6-2
10546	762.9	-0.130437	0.0970249	-1.34436	0.178831	0.314491	NM_027347	chr10	24869986	24913529	+	4897	1	Med23|130kDa|3000002A17Rik|Crsp3|ESTM7|Sur2|X83317|mKIAA1216|-|10 A4|10 12.26 cM|protein-coding	Med23
10547	732.939	-1.51555	0.123187	-12.3029	8.74E-35	3.58E-33	NM_126166	chr8	45395665	45410619	-	4398	1	Tlr3|AI957183|-|8|8 B1.1|protein-coding	Tlr3
10548	758.37	-0.0651876	0.0965066	-0.675473	0.499375	0.655869	NM_023040	chr17	24693191	24696156	-	1770	1	Gfer|Alr|ERV1|-|17 A3.3|17 12.48 cM|protein-coding	Gfer
10549	281.896	-0.440346	0.145092	-3.03494	0.00240584	0.00860768	NM_009601	chr11	69784036	69795937	-	2136	1	Chrnb1|Achr-2|Acrb|-|11 B3|11 42.87 cM|protein-coding	Chrnb1
1055	0	NA	NA	NA	NA	NA	NM_001011839	chr19	12321887	12325066	-	1032	1	Olfr1437|MOR214-6|-|19|19 A|protein-coding	Olfr1437
10550	0	NA	NA	NA	NA	NA	NR_030437	chr12	109739119	109739197	+	78	1	Mir496a|Mir496|Mirn496|mir-496a|mmu-mir-496|mmu-mir-496a|-|12 F1|12|ncRNA	Mir496a
10551	102.391	-0.497946	0.230068	-2.16435	0.0304378	0.0761759	NM_001195497	chr3	86786150	86920884	-	4026	1	Dclk2|6330415M09Rik|AU044875|CL2|CLICK2|Click-II|Dcamkl2|-|3|3 F1|protein-coding	Dclk2
10552	317.823	-0.175886	0.137839	-1.27602	0.201948	0.34452	NM_172656	chr1	58973522	58995121	+	2352	1	Stradb|AA792893|Als2cr2|B830008M19|D1Ucla2|ILPIP|ILPIPA|PRO1038|Papk|Syradb|-|1 C1.3|1 29.2 cM|protein-coding	Stradb
10553	17.6462	-4.3818	0.946839	-4.62782	3.70E-06	2.36E-05	NM_173031	chr2	180277646	180289879	-	2304	1	Rbbp8nl|4732416F18|-|2|2 H4|protein-coding	Rbbp8nl
10554	482.367	-0.189724	0.157001	-1.20843	0.226884	0.375959	NM_145410	chr17	25790500	25792394	-	911	1	Fam173a|-|-|17|17 A3.3|protein-coding	Fam173a
10555	267.825	-0.371861	0.154506	-2.40677	0.0160943	0.0445057	NM_146016	chr11	29743051	30026033	-	8036	1	Eml6|2900083P10Rik|C230094A16Rik|EMAP-6|-|11|11 A3.3|protein-coding	Eml6
10556	0.0492274	0	7.06756	0	1	NA	NM_030553	chr9	37711348	37712280	-	930	1	Olfr160|M72|MOR171-3|Olfr7b|-|9|9 A4|protein-coding	Olfr160
10557	816.66	-0.15506	0.103136	-1.50346	0.132722	0.249598	NM_001110197	chr10	29344176	29362442	-	4398	1	Rnf146|2610509H23Rik|Iduna|-|10|10 A4|protein-coding	Rnf146
10558	1878.24	0.292453	0.0690132	4.23764	2.26E-05	0.000125134	NM_029278	chr5	34638536	34660148	-	2682	1	Nop14|2610033H07Rik|Nol14|-|5|5 B2|protein-coding	Nop14
10559	0	NA	NA	NA	NA	NA	NM_001199840	chr10	78916842	78917936	+	1092	1	Olfr1354|EG257869|GA_x5J8B7TPDN2-1058-1265|GA_x6K02T03FR9-4826-3919|MOR139-5|MOR139-7|MOR185-8|Olfr1354-ps1|Olfr233-ps1|-|10|10 C1|protein-coding	Olfr1354
1056	0	NA	NA	NA	NA	NA	NM_001311077	chr1	120006980	120063532	+	1856	1	Sctr|6530402O03Rik|-|1|1 E2.3|protein-coding	Sctr
10560	895.208	0.056051	0.0954886	0.586991	0.55721	0.704278	NM_025818	chr11	73047867	73083579	+	6269	1	Ncbp3|1200014J11Rik|C130061O14Rik|C78393|-|11|11 B4|protein-coding	Ncbp3
10561	0.749741	0.72263	2.59047	0.278957	0.780278	NA	NM_028806	chr2	178141933	178338492	+	5085	1	Phactr3|1500003N10Rik|4930415A02Rik|H17739|Scapin1|Scapinin|mKIAA4224|-|2|2 H4|protein-coding	Phactr3
10562	456.044	-0.486998	0.122769	-3.96678	7.29E-05	0.000363911	NM_018855	chr8	123518835	123536650	+	1667	1	Gas8|Gas11|-|8|8 E1|protein-coding	Gas8
10563	1.25993	-3.3165	2.10321	-1.57687	0.114825	0.224096	NM_021455	chr5	135106891	135138201	+	3449	1	Mlxipl|ChREBP|Mlx|WS-bHLH|Wbscr14|bHLHd14|-|5|5 G2|protein-coding	Mlxipl
10564	50.1385	-0.0529422	0.327517	-0.161647	0.871584	0.929683	NM_198114	chr19	10245265	10304877	-	5612	1	Dagla|Nsddr|-|19|19 A|protein-coding	Dagla
10565	18.2469	1.28301	0.564837	2.27146	0.0231189	0.060426	NM_009404	chr17	57105385	57107757	+	1225	1	Tnfsf9|4-1BB-L|4-1BBL|AI848817|Cd137l|Ly63l|-|17|17 D|protein-coding	Tnfsf9
10566	0	NA	NA	NA	NA	NA	NM_027944	chr8	75448694	75984507	+	2028	1	Iqcm|1700007B14Rik|-|8|8 C1|protein-coding	Iqcm
10567	0.1391	1.60836	7.06342	0.227703	0.819877	NA	NM_008181	chr9	78230669	78242683	+	852	1	Gsta1|Gst2-1|-|9 E1|9 43.65 cM|protein-coding	Gsta1
10568	3526.03	0.323923	0.0906619	3.57287	0.000353095	0.00153852	NM_001165989	chr2	91526762	91620665	+	6620	1	Ckap5|3110043H24Rik|4930432B04Rik|D730027C18Rik|T25636|mKIAA0097|-|2|2 E1|protein-coding	Ckap5
10569	1241.71	-0.279223	0.082928	-3.36706	0.000759747	0.00306404	NM_013785	chr9	108002648	108048782	+	4404	1	Ip6k1|1200016D08Rik|AU022776|Ihpk1|InsP6|InsP6k1|Itpk6|-|9|9 F1|protein-coding	Ip6k1
1057	0	NA	NA	NA	NA	NA	NM_001105065	chr7	7550967	7566786	-	2579	1	Vmn2r33|-|-|7|7 A1|protein-coding	Vmn2r33
10570	164.471	-0.206779	0.193897	-1.06644	0.286226	0.446089	NM_028753	chr5	137501439	137502429	-	788	1	Pop7|0610037N12Rik|AI852017|Rpp20|-|5|5 G2|protein-coding	Pop7
10571	1567.63	0.312061	0.0839645	3.71658	0.000201934	0.000924924	NR_002896	chr19	8723487	8726326	+	466	1	Snhg1|-|-|19|19 A|ncRNA	Snhg1
10572	0.0449094	0	7.06756	0	1	NA	NM_178394	chr5	37050857	37125298	+	2367	1	Jakmip1|5830437M04Rik|C330021K24Rik|Gababrbp|Marlin-1|-|5|5 B3|protein-coding	Jakmip1
10573	232.168	0.984157	0.174176	5.65035	1.60E-08	1.41E-07	NM_177378	chr8	82863356	83091271	+	9676	1	Rnf150|A630007N06Rik|C030044C12Rik|Greul5|mKIAA1214|-|8|8 C2|protein-coding	Rnf150
10574	38.0973	0.560895	0.368869	1.52058	0.128365	0.243419	NR_144495	chr7	98682336	98702928	-	20592	1	Gm15506|-|-|7 E1|7|ncRNA	Gm15506
10575	0	NA	NA	NA	NA	NA	NM_001242950	chrX	11305655	11305972	+	316	7	H2al1d|Gm14476|-|X A1.1|X|protein-coding	H2al1d
10576	0.185663	0	7.06756	0	1	NA	NM_013748	chr5	38706457	38876693	-	1565	1	Clnk|MIST|-|5|5 B3|protein-coding	Clnk
10577	741.166	-0.22889	0.11755	-1.94717	0.0515148	0.118031	NM_001163085	chrX	159988204	160123351	+	4546	1	Map3k15|BC031147|MEKK15|-|X|X F4|protein-coding	Map3k15
10578	435.313	0.134171	0.133431	1.00554	0.314635	0.476614	NM_001134465	chr14	26579550	26634322	+	6644	1	Dennd6a|Fam116a|-|14|14 A3|protein-coding	Dennd6a
10579	0	NA	NA	NA	NA	NA	NM_146341	chr2	89943184	89944113	-	928	1	Olfr1259|MOR232-9|-|2|2 E1|protein-coding	Olfr1259
1058	9.0908	0.838384	0.752282	1.11445	0.265085	0.421053	NM_133836	chr2	11705293	11733985	+	1708	1	Il15ra|AA690181|IL-15RA|-|2 A1|2 8.97 cM|protein-coding	Il15ra
10580	0.777285	-2.31708	2.81851	-0.822092	0.411024	NA	NR_040317	chr7	114948650	114983967	+	1811	1	A730082K24Rik|AU044236|-|7 F1|7|ncRNA	A730082K24Rik
10581	0	NA	NA	NA	NA	NA	NM_021445	chr13	61195147	61203392	-	1313	1	Cts6|1600022N02Rik|-|13 B2|13 32.67 cM|protein-coding	Cts6
10582	0	NA	NA	NA	NA	NA	NR_033474	chr11	102619507	102624416	-	1330	1	2810433D01Rik|-|-|11|11 E1|ncRNA	2810433D01Rik
10583	321.273	0.696777	0.138502	5.03079	4.88E-07	3.52E-06	NM_178142	chr5	45697184	45857540	-	5621	1	Lcorl|Mlr1|-|5|5 B3|protein-coding	Lcorl
10584	3.00321	-1.15837	1.54449	-0.75	0.453255	0.612581	NM_138661	chr18	36997880	37187657	+	5335	1	Pcdha9|-|-|18|18 B2-B3|protein-coding	Pcdha9
10585	12.0297	-0.67145	0.614967	-1.09185	0.2749	0.432938	NM_007426	chr8	18690263	18741562	-	3549	1	Angpt2|Agpt2|Ang-2|Ang2|-|8 A1.3|8 10.3 cM|protein-coding	Angpt2
10586	0.479903	0.146286	4.13967	0.0353375	0.971811	NA	NM_009930	chr1	45311538	45349706	+	5511	1	Col3a1|AW550625|Col3a-1|Tsk-2|Tsk2|-|1 C1.1|1 23.67 cM|protein-coding	Col3a1
10587	187.103	1.56186	0.182993	8.53512	1.40E-17	2.59E-16	NM_008425	chr11	111066164	111076825	+	5444	1	Kcnj2|IRK1|Kcnf1|Kir2.1|-|11 E2|11 75.23 cM|protein-coding	Kcnj2
10588	202.487	-0.396906	0.169618	-2.34	0.0192837	0.0519692	NM_172939	chr10	59221922	59226433	+	4509	1	Sowahc|4921515A04Rik|9430099J10Rik|Ankrd57|C820004L04Rik|-|10|10 B4|protein-coding	Sowahc
10589	0	NA	NA	NA	NA	NA	NM_130868	chr17	38274773	38275711	+	937	1	Olfr138|MOR256-40P|Olfr89|-|17|17 B1|protein-coding	Olfr138
1059	9950.46	0.0892131	0.0801612	1.11292	0.265742	0.421649	NM_010123	chr19	60761116	60790693	-	5152	1	Eif3a|A830012B05Rik|Csma|Eif3|Eif3s10|mKIAA0139|-|19|19 D3|protein-coding	Eif3a
10590	0	NA	NA	NA	NA	NA	NM_008731	chr3	82538383	82548085	-	3357	1	Npy2r|NPY2-R|-|3 E3|3 36.49 cM|protein-coding	Npy2r
10591	0.0484444	-1.27994	7.06354	-0.181204	0.856207	NA	NR_040588	chr3	102720231	102735417	-	586	1	Tspan2os|2410057H14Rik|-|3|3 F2.2|ncRNA	Tspan2os
10592	5.11651	-0.279924	1.01726	-0.275176	0.783181	0.870972	NR_040361	chr2	50296810	50365000	+	1157	1	Gm13483|-|-|2 C1.1|2 28.92 cM|ncRNA	Gm13483
10593	0.164705	0	7.06756	0	1	NA	NM_028708	chr7	138940730	139083976	+	5552	1	Jakmip3|6330417G02Rik|AI593226|mKIAA4091|-|7|7 F4|protein-coding	Jakmip3
10594	386.389	-0.230784	0.125052	-1.8455	0.0649642	0.141926	NR_028056	chr3	88716854	88731048	+	2532	1	Rit1|RIBB|ROC1|Rit|-|3|3 F1|protein-coding	Rit1
10595	1.31407	-0.59994	1.91869	-0.312682	0.754523	0.851009	NM_007694	chr2	132781642	132795078	+	2368	1	Chgb|Scg-1|cgB|sgI|-|2 F2|2 64.74 cM|protein-coding	Chgb
10596	119.489	-0.157383	0.215006	-0.731992	0.464173	0.623054	NM_010459	chr11	96318267	96321638	+	2562	1	Hoxb4|Hox-2.6|-|11 D|11 59.83 cM|protein-coding	Hoxb4
10597	1581.4	0.124829	0.135599	0.920579	0.35727	0.520423	NM_001348231	chr17	24669687	24682023	+	3336	1	Zfp598|BC023040|Ntrap|Znf598|-|17|17 A3.3|protein-coding	Zfp598
10598	172.056	0.0396408	0.197622	0.200589	0.84102	0.910645	NM_178375	chr2	164805114	164822127	+	2685	1	Zswim3|4921517A06Rik|C86566|-|2|2 H3|protein-coding	Zswim3
10599	1268.87	-0.042742	0.0763622	-0.559727	0.575665	0.719108	NM_030081	chr6	92186712	92214870	-	5265	1	Rbsn|5330426D11Rik|Zfyve20|-|6|6 D1|protein-coding	Rbsn
106	1180.03	-0.107998	0.137291	-0.786635	0.431496	0.591507	NM_198411	chr12	112588784	112615557	+	4577	1	Inf2|2610204M08Rik|AA589465|AW125550|EG629699|-|12|12 F1|protein-coding	Inf2
1060	1.6232	-1.45206	1.75048	-0.829521	0.40681	0.567203	NM_001081025	chr16	38297754	38341860	-	2746	1	Maats1|4932425I24Rik|Aat1|CFAP91|Spata26|-|16|16 B3|protein-coding	Maats1
10600	1017.36	-1.64735	0.131835	-12.4956	7.89E-36	3.34E-34	NM_008494	chr5	140607341	140615545	+	2274	1	Lfng|AW061165|-|5 G2|5 79.15 cM|protein-coding	Lfng
10601	0.674443	1.5893	3.19699	0.497125	0.619101	NA	NR_002842	chr10	40258468	40258679	+	211	1	Rnu3a|-|-|10|10 B1|snRNA	Rnu3a
10602	0.343491	0	5.06001	0	1	NA	NM_133241	chr15	88955884	88978553	-	2315	1	Mlc1|AW048630|BB074274|Kiaa0027-hp|LVM|MLC|VL|WKL1|-|15|15 E3|protein-coding	Mlc1
10603	15.7778	0.553803	0.578594	0.957153	0.33849	0.500646	NM_009192	chr15	66780819	66831829	-	3124	1	Sla|Slap|Slap-1|-|15 D2|15 29.3 cM|protein-coding	Sla
10604	1013.93	-0.224957	0.08247	-2.72774	0.00637693	0.0202675	NM_172678	chr3	36065979	36092857	+	3914	1	Acad9|2600017P15Rik|4732402K02|C630012L17Rik|NPD002|-|3|3 B|protein-coding	Acad9
10605	0.511771	0	4.01983	0	1	NA	NM_001287172	chr4	137741731	137766475	-	2535	1	Alpl|ALP|APTNAP|Akp-2|Akp2|TNAP|TNSALP|-|4 D3|4 70.02 cM|protein-coding	Alpl
10606	1536.61	0.976831	0.0834112	11.711	1.12E-31	4.03E-30	NM_026268	chr10	99263231	99267489	+	2792	1	Dusp6|1300019I03Rik|MKP-3|MKP3|PYST1|-|10|10 D1|protein-coding	Dusp6
10607	1.11945	-2.38082	2.39521	-0.993993	0.320226	0.482551	NM_177383	chr2	37516626	37519281	+	2293	1	Gpr21|C230004C13Rik|-|2|2 B|protein-coding	Gpr21
10608	1486.5	-0.0303489	0.0751156	-0.404029	0.686191	0.803793	NM_170755	chr1	75142786	75147909	+	2546	1	Retreg2|Fam134a|-|1|1 C4|protein-coding	Retreg2
10609	327.136	0.425136	0.134779	3.15431	0.00160876	0.00602418	NM_001347652	chr7	127661454	127708766	-	6352	1	Bcl7c|C230096E12Rik|-|7|7 F3|protein-coding	Bcl7c
1061	681.953	0.427399	0.0963627	4.43531	9.19E-06	5.44E-05	NM_152807	chr11	120458129	120464353	+	2751	1	Ccdc137|3110023B02Rik|-|11|11 E2|protein-coding	Ccdc137
10610	2295.86	0.358949	0.0635786	5.64574	1.64E-08	1.44E-07	NM_029023	chr11	88924020	88955442	-	2059	1	Scpep1|2410018F01Rik|4833411K15Rik|AI957256|Risc|-|11|11 C|protein-coding	Scpep1
10611	3408.97	0.177794	0.0997221	1.78289	0.0746041	0.158744	NM_001363356	chr11	49671497	49712722	-	5727	1	Cnot6|CCR4|-|11|11 B1.2|protein-coding	Cnot6
10612	0.0397726	0	7.06756	0	1	NA	NM_206537	chr19	40037940	40073813	-	1761	1	Cyp2c54|EG404195|-|19|19 C3|protein-coding	Cyp2c54
10613	0	NA	NA	NA	NA	NA	NM_001011751	chr7	86488551	86489549	-	997	1	Olfr298|MOR219-4|-|7|7 D3|protein-coding	Olfr298
10614	21.0943	-0.14688	0.519677	-0.282636	0.777456	0.86654	NR_045765	chr4	16164110	16266225	+	1845	1	A530072M11Rik|-|-|4 A2|4|ncRNA	A530072M11Rik
10615	10.4254	0.348075	0.735715	0.473111	0.636134	0.766337	NM_001168244	chr8	84872258	84887446	+	1224	1	Syce2|1700013H19Rik|AA407907|Cesc1|-|8|8 C3|protein-coding	Syce2
10616	220.576	-0.563743	0.15871	-3.55203	0.000382271	0.00164882	NM_008590	chr6	30738050	30748466	+	2551	1	Mest|AA408879|AI256745|Peg1|-|6 A3.3|6 12.53 cM|protein-coding	Mest
10617	0	NA	NA	NA	NA	NA	NM_146805	chr9	38498671	38499603	+	931	1	Olfr907|MOR165-5|-|9|9 A5.1|protein-coding	Olfr907
10618	4043.72	0.0885805	0.0926683	0.955888	0.339129	0.500987	NM_029337	chr5	110664373	110770717	-	10744	1	Ep400|1700020J09Rik|AU023439|mDomino|mKIAA1498|p400|-|5|5 F|protein-coding	Ep400
10619	1.59688	-0.410756	1.97235	-0.208257	0.835028	0.907298	NR_106019	chr7	44470347	44470411	+	64	1	Mir7052|Gm27583|mmu-mir-7052|-|7|7 B3|ncRNA	Mir7052
1062	584.372	-0.259364	0.123279	-2.10387	0.0353895	0.086299	NM_011870	chr7	80227156	80232805	-	1021	1	Cib1|Cibkip|Kip|Prkdcip|-|7|7 D2|protein-coding	Cib1
10620	0	NA	NA	NA	NA	NA	NR_045981	chr5	97392417	97588126	+	2987	1	4930467D21Rik|4930448L09Rik|BB013444|-|5 E3|5|ncRNA	4930467D21Rik
10621	457.928	0.173118	0.118498	1.46093	0.144034	0.266272	NM_012049	chr1	171342237	171345645	-	1333	1	Nit1|AI255805|ESTM30|W57327|-|1 H3|1 79.35 cM|protein-coding	Nit1
10622	1571.22	0.0835051	0.101554	0.822272	0.410922	0.571337	NM_022023	chr14	46808149	46822242	-	4162	1	Gmfb|3110001H22Rik|3110001O16Rik|AI851627|C79176|D14Ertd630e|-|14 C1|14 24.32 cM|protein-coding	Gmfb
10623	0	NA	NA	NA	NA	NA	NM_001243032	chrX	154152571	154156887	-	966	1	Gm16445|EG667285|-|X|X F3|protein-coding	Gm16445
10624	0	NA	NA	NA	NA	NA	NR_105761	chr1	76509560	76509643	+	83	1	Mir6343|Gm27304|mmu-mir-6343|-|1|1 C4|ncRNA	Mir6343
10625	0	NA	NA	NA	NA	NA	NR_155283	chr11	68583264	68586957	-	1333	1	Ccdc42os|4930535C22Rik|-|11|11 B3|ncRNA	Ccdc42os
10626	5.61191	0.367245	1.01291	0.362566	0.716929	0.825257	NM_001127189	chr4	147753974	147809788	-	2721	1	Zfp984|Gm13157|-|4|4 E1|protein-coding	Zfp984
10627	12.1641	7.0981	1.52866	4.64334	3.43E-06	2.20E-05	NM_008356	chrX	147383478	147429192	-	2263	1	Il13ra2|CD213a2|IL-13R-alpha-2|-|X F2|X 68.46 cM|protein-coding	Il13ra2
10628	0	NA	NA	NA	NA	NA	NM_001162954	chr14	44717167	44724987	-	1234	1	Gm8267|EG666744|-|14 C1|14|protein-coding	Gm8267
10629	0	NA	NA	NA	NA	NA	NM_206975	chr4	88571229	88571798	-	568	1	Ifna14|-|-|4|4 C4|protein-coding	Ifna14
1063	436.161	0.232286	0.133204	1.74383	0.081189	0.169993	NM_012029	chr9	22072246	22085427	-	1662	1	Ecsit|Sitpec|-|9|9 A3|protein-coding	Ecsit
10630	2384.38	-0.22324	0.125817	-1.77432	0.0760102	0.161088	NM_022328	chr17	56892611	56935388	-	3595	1	Mllt1|AA407901|BAM11|ENL|LTG19|-|17|17 D|protein-coding	Mllt1
10631	1.81259	4.16616	2.04278	2.03946	0.0414044	0.0983722	NM_008185	chr10	75783813	75798584	-	1030	1	Gstt1|AI255817|Gstt1-1|-|10 C1|10 38.58 cM|protein-coding	Gstt1
10632	0.488029	-2.93756	3.62558	-0.810233	0.417806	NA	NR_045390	chr18	74017907	74020088	+	1266	1	D730045A05Rik|-|-|18|18 E2|ncRNA	D730045A05Rik
10633	0	NA	NA	NA	NA	NA	NM_172526	chr3	88069410	88078304	-	2239	1	Ttc24|A430025D11Rik|-|3|3 F1|protein-coding	Ttc24
10634	641.069	0.339347	0.104291	3.25383	0.00113859	0.00441519	NM_001291249	chr5	145167213	145182041	+	1703	1	Cpsf4|30kDa|C79664|-|5|5 G2|protein-coding	Cpsf4
10635	0	NA	NA	NA	NA	NA	NR_035495	chr8	70925525	70925618	+	93	1	Mir1969|mir-1969|mmu-mir-1969|-|8 B3.3|8 34.43 cM|ncRNA	Mir1969
10636	10.8371	-0.156633	0.693025	-0.226014	0.821191	0.896766	NR_030695	chr4	141546162	141548313	+	2151	1	B330016D10Rik|-|-|4|4 D3|ncRNA	B330016D10Rik
10637	15.0781	-0.515713	0.534569	-0.964726	0.334682	0.497066	NR_109835	chr13	74407065	74407173	+	108	2	Mir692-2|Mir692-2a|Mir692-3|Mirn692-2|Mirn692-2a|mir-692-2|mmu-mir-692-2|-|4 D2.2|4|ncRNA	Mir692-2
10638	0.410037	-3.20438	5.10528	-0.627659	0.530227	NA	NM_178183	chr13	21753377	21753912	-	533	1	Hist1h2ak|-|-|13|13 A3.1|protein-coding	Hist1h2ak
10639	748.383	0.172829	0.0962076	1.79642	0.0724278	0.155013	NM_028651	chr14	122918971	122983283	-	3396	1	Tmtc4|4930403J22Rik|5730419O14Rik|-|14|14 E5|protein-coding	Tmtc4
1064	0	NA	NA	NA	NA	NA	NR_029776	chrX	53053255	53053353	-	98	1	Mir351|Mirn351|mmu-mir-351|-|X|X A5|ncRNA	Mir351
10640	0	NA	NA	NA	NA	NA	NM_001113558	chr2	4976122	4985748	+	877	1	Ucma|1110017I16Rik|AW121955|Grp|-|2|2 A1|protein-coding	Ucma
10641	4894.4	0.274843	0.0741467	3.70675	0.000209939	0.000958062	NM_009009	chr15	51962604	51991760	-	3589	1	Rad21|SCC1|mHR21|mKIAA0078|-|15|15 C|protein-coding	Rad21
10642	0	NA	NA	NA	NA	NA	NM_146700	chr19	13027404	13028327	-	922	1	Olfr1453|MOR202-6|-|19|19 A|protein-coding	Olfr1453
10643	734.123	0.0608408	0.255634	0.238	0.811881	0.89056	NM_011131	chr7	44532744	44548815	-	3396	1	Pold1|125kDa|-|7 B3|7 28.83 cM|protein-coding	Pold1
10644	640.217	-0.244504	0.12575	-1.94436	0.0518518	0.118567	NM_020507	chr15	81848270	81858326	-	3990	1	Tob2|2900090N22Rik|4930545K18Rik|AV071822|mKIAA1663|-|15|15 E1|protein-coding	Tob2
10645	1086.94	0.0320002	0.0956709	0.334482	0.738016	0.840001	NM_133354	chr11	115523109	115536230	-	992	1	Sumo2|SUMO-2|Smt3A|Smt3b|Smt3h2|-|11|11 E2|protein-coding	Sumo2
10646	505.789	0.547729	0.125968	4.34817	1.37E-05	7.89E-05	NM_008086	chr13	60174405	60177535	-	3128	1	Gas1|AW554192|Gas-1|-|13 B2|13 31.92 cM|protein-coding	Gas1
10647	0	NA	NA	NA	NA	NA	NR_004443	chr7	30462164	30465591	-	1336	1	Nphs1os|Nphs1as|-|7|7 B1|ncRNA	Nphs1os
10648	157.295	-0.263667	0.206504	-1.27681	0.201668	0.344344	NM_001105557	chr10	82224856	82241275	-	2025	1	Zfp938|B230315N10Rik|-|10 C1|10|protein-coding	Zfp938
10649	58.4413	0.453212	0.305702	1.48253	0.138199	0.257815	NM_001291044	chr3	37404982	37419596	-	1076	1	Nudt6|Asfgf2b|-|3|3 B|protein-coding	Nudt6
1065	0	NA	NA	NA	NA	NA	NM_147002	chr16	58823781	58826761	-	1025	1	Olfr175-ps1|MOR184-1|MOR184-10P|Olfr174|-|16|16 C1.2|protein-coding	Olfr175-ps1
10650	0.181209	0	7.06756	0	1	NA	NM_145838	chr2	13654936	13793520	-	3149	1	St8sia6|1700007J08Rik|AI314453|AI875066|ST8SiaVI|Siat8f|-|2|2 A1|protein-coding	St8sia6
10651	0	NA	NA	NA	NA	NA	NM_001101631	chr10	77861975	77862638	+	661	1	Gm3285|-|-|10 C1|10|protein-coding	Gm3285
10652	0.0950606	0	7.06756	0	1	NA	NM_001199218	chr9	107651155	107668968	-	2444	1	Slc38a3|0610012J02Rik|D9Ucla2|Nat1|Slc38-3|Sn1|Snat3|mNAT|-|9 F1|9 58.69 cM|protein-coding	Slc38a3
10653	251.79	-0.409464	0.175815	-2.32894	0.0198622	0.0532577	NM_033322	chr9	123694406	123717625	-	6664	1	Lztfl1|5530402H04Rik|6130400H19Rik|AI414725|AW048545|-|9 F4|9 74.36 cM|protein-coding	Lztfl1
10654	5.27338	-2.80403	1.28693	-2.17886	0.0293421	0.0738422	NR_036469	chr17	29057474	29079126	-	3119	1	Trp53cor1|Gm16197|linc-p21|lincRNA-p21|-|17 A3.3|17 15.04 cM|ncRNA	Trp53cor1
10655	0	NA	NA	NA	NA	NA	NM_008103	chr9	78051958	78065624	+	2026	1	Gcm1|GCMa|Gcm-rs2|Gcm1-rs1|glide|-|9 E1|9 43.49 cM|protein-coding	Gcm1
10656	910.758	-0.103114	0.105368	-0.978613	0.327771	0.490066	NM_026519	chr2	112363019	112368027	-	968	1	Emc4|2610318K02Rik|Tmem85|-|2|2 E3|protein-coding	Emc4
10657	0	NA	NA	NA	NA	NA	NM_028340	chr13	49230689	49248706	-	1450	1	Susd3|1700017I11Rik|2810440J20Rik|-|13|13 A5|protein-coding	Susd3
10658	1155.73	-0.0707177	0.0844777	-0.837117	0.402527	0.563492	NM_023248	chr5	130245732	130255530	-	1540	1	Sbds|4733401P19Rik|AI836084|CGI-97|SDS|-|5|5 G1.3|protein-coding	Sbds
10659	639.394	-0.316225	0.0996816	-3.17235	0.0015121	0.00569218	NM_011103	chr14	30595354	30626208	-	2755	1	Prkcd|AI385711|D14Ertd420e|PKC[d]|PKCdelta|Pkcd|-|14 B|14 18.82 cM|protein-coding	Prkcd
1066	1384.09	0.338776	0.0892821	3.79444	0.000147975	0.000697442	NM_175242	chr17	35866615	35875596	+	3180	1	Ppp1r18|2310014H01Rik|AA407849|AI450394|-|17|17 B1|protein-coding	Ppp1r18
10660	10.1159	-4.4296	1.19774	-3.69829	0.000217059	0.000987688	NM_008711	chr11	89300638	89302559	-	1919	1	Nog|-|-|11 C|11 54.34 cM|protein-coding	Nog
10661	0	NA	NA	NA	NA	NA	NM_146361	chr7	102698216	102699272	+	1054	1	Olfr557|MOR18-3|-|7|7 E3|protein-coding	Olfr557
10662	0.112885	0	7.06756	0	1	NA	NM_031379	chrX	74177259	74208498	+	2456	1	Tktl1|C79967|-|X|X A7.3|protein-coding	Tktl1
10663	694.685	-0.228577	0.117598	-1.94372	0.0519292	0.118708	NM_009545	chr11	97688823	97700497	-	2737	1	Pcgf2|Mel18|Rnf110|Zfp144|mel-18|-|11 D|11 61.06 cM|protein-coding	Pcgf2
10664	13.103	0.744769	0.654795	1.13741	0.255368	0.410043	NM_009150	chr3	94933083	94944758	+	1671	1	Selenbp1|Lp56|Lpsb|MTO|SBP56|-|3 F2.1|3 40.74 cM|protein-coding	Selenbp1
10665	288.538	-0.221806	0.142891	-1.55228	0.120595	0.232798	NM_027430	chr1	165461260	165481218	+	799	1	Mpc2|0610006C01Rik|2010002I07Rik|2610205H19Rik|AA108335|Brp44|ESTM43|-|1|1 H2.2|protein-coding	Mpc2
10666	328.117	-0.024848	0.128403	-0.193515	0.846556	0.913739	NM_023175	chr16	57156665	57167332	-	1274	1	Nit2|1190017B19Rik|D16Ertd502e|-|16 C1.1|16 34.22 cM|protein-coding	Nit2
10667	0	NA	NA	NA	NA	NA	NR_153831	chr13	35167146	35167804	-	362	1	4930529N20Rik|-|-|13|13 A3.3|ncRNA	4930529N20Rik
10668	0	NA	NA	NA	NA	NA	NM_001166744	chr7	20872256	20873179	+	922	1	Vmn1r116|EG667268|Gm8547|-|7|7 A3|protein-coding	Vmn1r116
10669	0	NA	NA	NA	NA	NA	NM_001011787	chr2	111944516	111945454	-	937	1	Olfr1307|MOR245-19P|-|2|2 E3|protein-coding	Olfr1307
1067	169.065	2.1889	0.21736	10.0704	7.47E-24	1.96E-22	NM_023794	chr16	22381313	22439570	-	3807	1	Etv5|1110005E01Rik|8430401F14Rik|ERM|-|16|16 B1|protein-coding	Etv5
10670	0.0449094	0	7.06756	0	1	NA	NR_003962	chr3	64632863	64844743	-	2252	1	Vmn2r-ps11|4930518C23Rik|-|3|3 E1|pseudo	Vmn2r-ps11
10671	0	NA	NA	NA	NA	NA	NR_131115	chr16	72226383	72234327	-	1918	1	8030451O07Rik|-|-|16|16 C3.1|ncRNA	8030451O07Rik
10672	0	NA	NA	NA	NA	NA	NR_106164	chr1	106546496	106546631	-	135	1	Mir3473f|Gm27846|mmu-mir-3473f|-|1|1 E2.1|ncRNA	Mir3473f
10673	702.707	0.169249	0.101603	1.66578	0.0957566	0.194415	NM_133740	chr7	49778358	49858265	+	2477	1	Prmt3|2010005E20Rik|2410018A17Rik|AL033309|Hrmt1l3|-|7|7 B4|protein-coding	Prmt3
10674	1764.08	0.0961796	0.107632	0.893592	0.37154	0.534281	NM_198033	chr2	29124992	29182471	+	10942	1	Setx|A130090N03|A930037J23Rik|AOA2|AW060766|Als4|SCAR1|Sen1|mKIAA0625|-|2|2 B|protein-coding	Setx
10675	372.723	-1.39518	0.139258	-10.0186	1.26E-23	3.27E-22	NM_001079822	chr6	72626371	72789045	-	2867	1	Tcf7l1|Tcf-3|Tcf3|bHLHb21|-|6 C1|6 32.27 cM|protein-coding	Tcf7l1
10676	0	NA	NA	NA	NA	NA	NM_146951	chr2	36452587	36453525	+	937	1	Olfr340|MOR136-1|-|2|2 B|protein-coding	Olfr340
10677	364.786	-0.560515	0.135578	-4.13428	3.56E-05	0.000190072	NR_102718	chr11	82873063	82890624	-	7085	1	Rad51d|R51H3|Rad51l3|TRAD|Trad-d5|-|11 C|11 50.3 cM|protein-coding	Rad51d
10678	532.52	0.295945	0.103661	2.85493	0.00430464	0.0144044	NM_178659	chr11	59450045	59458567	+	4437	1	Jmjd4|6430559I23|-|11|11 B1.3|protein-coding	Jmjd4
10679	1195.98	0.0409061	0.0783833	0.521872	0.60176	0.739536	NM_029090	chr16	3884619	3904781	+	2416	1	Naa60|1200013P24Rik|AI315146|HAT4|Nat15|NatF|-|16|16 A1|protein-coding	Naa60
1068	15.6906	-4.07627	0.843498	-4.83258	1.35E-06	9.19E-06	NM_013746	chr7	100643896	100662394	-	2051	1	Plekhb1|AI315628|PHR1|Phret1|evt-1|-|7|7 E2|protein-coding	Plekhb1
10680	112.947	0.12237	0.215802	0.567046	0.570683	0.715797	NM_183275	chr11	80136678	80142153	-	1281	1	Tefm|1110002N22Rik|-|11 B5|11 47.53 cM|protein-coding	Tefm
10681	0.220786	0	7.06756	0	1	NA	NR_015558	chr2	166447451	166458770	+	1633	1	5031425F14Rik|-|-|2|2 H3|ncRNA	5031425F14Rik
10682	0	NA	NA	NA	NA	NA	NM_001167163	chr7	22564423	22565343	-	919	2	Gm4141|Vmn1r106|-|7 A3|7|protein-coding	Gm4141
10683	0	NA	NA	NA	NA	NA	NM_001005524	chr16	59119148	59120068	-	919	1	Olfr194|MOR182-13|MOR182-7P|-|16|16 C1.3|protein-coding	Olfr194
10684	13.1495	0.267206	0.59394	0.449886	0.652792	0.779148	NR_038089	chr6	146647177	146647802	-	625	1	Gm6654|EG626175|-|6|6 G3|pseudo	Gm6654
10685	0	NA	NA	NA	NA	NA	NR_029571	chr16	18327401	18327465	-	64	1	Mir185|Mirn185|mir-185|mmu-mir-185|-|16|16 A3|ncRNA	Mir185
10686	0.0533857	0	7.06756	0	1	NA	NM_016854	chr19	36731731	36736604	-	2672	1	Ppp1r3c|PTG|Ppp1r5|-|19|19 C2|protein-coding	Ppp1r3c
10687	1889.71	0.1303	0.0975522	1.3357	0.181647	0.31832	NM_207205	chr3	101377125	101463060	+	7317	1	Igsf3|1700016K10Rik|2810035F16Rik|4833439O17Rik|mKIAA0466|-|3 F2.2|3 44.3 cM|protein-coding	Igsf3
10688	515.044	-0.524714	0.116774	-4.49343	7.01E-06	4.26E-05	NM_198037	chr4	100776679	101003748	+	4936	1	Cachd1|1190007F10Rik|AI852726|B430218L07Rik|Vwcd1|mKIAA1573|-|4|4 C6|protein-coding	Cachd1
10689	495.188	-0.0338483	0.124705	-0.271426	0.786063	0.872824	NM_172560	chr11	69299496	69323873	-	3929	1	Cntrob|9830165K03Rik|Lip8|Nip2|-|11|11 B3|protein-coding	Cntrob
1069	0.251417	0	6.8861	0	1	NA	NM_011536	chr11	85886367	85916097	+	3199	1	Tbx4|3930401C23|-|11 C|11 51.42 cM|protein-coding	Tbx4
10690	7.62251	-0.740869	0.80718	-0.917848	0.358698	0.521842	NM_028748	chr9	61953738	62026790	-	3490	1	Paqr5|0610010I15Rik|AV002411|BB115488|mPRg|-|9|9 B|protein-coding	Paqr5
10691	0	NA	NA	NA	NA	NA	NM_001011870	chr4	118916524	118917465	-	940	1	Olfr1329|MOR259-2|-|4|4 D2.1|protein-coding	Olfr1329
10692	716.381	-0.0345463	0.100662	-0.343189	0.731456	0.836166	NR_138134	chr14	55884942	55898780	+	5954	1	Khnyn|6330555F21|9130227C08Rik|AI605259|Kiaa0323|mKIAA0323|-|14|14 C3|protein-coding	Khnyn
10693	46.7619	-0.0595233	0.347993	-0.171047	0.864187	0.924716	NM_010531	chr7	102015074	102018232	-	1473	1	Il18bp|IL-18BP|Igifbp|MC54L|-|7|7 E2|protein-coding	Il18bp
10694	60.3988	0.424366	0.297226	1.42776	0.153362	0.27971	NM_175164	chr18	38993145	39376285	+	7874	1	Arhgap26|1810044B20Rik|2610010G17Rik|4933432P15Rik|AI853435|mKIAA0621|-|18|18 B3|protein-coding	Arhgap26
10695	17.6222	0.519701	0.557641	0.931963	0.351356	0.513775	NR_108021	chr17	55954771	55959401	-	1977	1	Gm16712|-|-|17 D|17 29.08 cM|ncRNA	Gm16712
10696	2747.08	0.113441	0.0623095	1.8206	0.0686681	0.148605	NM_018749	chr15	77958998	77970824	-	1893	1	Eif3d|66/67kDa|AA407891|Eif3s7|eIF3p66|-|15|15 E1|protein-coding	Eif3d
10697	7529.49	0.980028	0.0664194	14.7552	2.85E-49	1.77E-47	NM_007653	chr10	128909866	128912818	+	889	1	Cd63|C75951|ME491|Tspan30|-|10 D3|10 77.19 cM|protein-coding	Cd63
10698	4180.83	-0.229731	0.0803913	-2.85766	0.00426778	0.0142875	NM_010886	chr6	11900372	11907450	-	491	1	Ndufa4|MLRQ|-|6|6 A1|protein-coding	Ndufa4
10699	0	NA	NA	NA	NA	NA	NM_001135127	chr4	61778328	61782224	-	869	1	Mup19|100039247|Gm12552|Mup11|Mup14|Mup17|Mup6|Mup8|-|4 B3|4|protein-coding	Mup19
107	0	NA	NA	NA	NA	NA	NM_025631	chr2	153875045	153895270	+	1712	1	Bpifb2|2310034L21Rik|2310069A01Rik|AV089125|Bpil1|LPLUNC2|RYSR|-|2|2 H1|protein-coding	Bpifb2
1070	0	NA	NA	NA	NA	NA	NM_009719	chr10	62133090	62134763	+	1536	1	Neurog3|Atoh5|Math4B|bHLHa7|ngn3|-|10|10 B4|protein-coding	Neurog3
10700	9211.51	-0.310058	0.0674677	-4.59565	4.31E-06	2.73E-05	NM_184053	chr6	29348106	29376675	+	3220	1	Calu|9530075H20Rik|-|6|6 A3.3|protein-coding	Calu
10701	0.137209	0	7.06756	0	1	NA	NM_146327	chr17	38054599	38059784	-	1232	1	Olfr129|MOR263-9|-|17|17 B1|protein-coding	Olfr129
10702	1814.67	0.103808	0.075377	1.37719	0.168453	0.300449	NM_019422	chr4	118428093	118432952	+	1800	1	Elovl1|AA407424|BB151133|Ssc1|-|4|4 D2.1|protein-coding	Elovl1
10703	10.3979	-2.47893	1.2144	-2.04127	0.041224	0.0980777	NM_001083925	chr5	120812638	120824160	+	1826	1	Oas1b|Flv|L1|Mmu-L1|Oas1|Oias-2|Oias2|Wnv|-|5 F|5 60.64 cM|protein-coding	Oas1b
10704	5311.2	0.030913	0.0631684	0.489374	0.624577	0.75696	NM_001302970	chr16	20535480	20544909	+	2918	1	Ap2m1|-|-|16|16 A3|protein-coding	Ap2m1
10705	353.031	-0.0855579	0.167043	-0.512192	0.608516	0.744379	NM_207207	chr2	130563757	130565394	+	956	1	Mrps26|AI648866|GI008|MRP-S13|MRP-S26|Rpms13|-|2|2 F1|protein-coding	Mrps26
10706	0.0449094	0	7.06756	0	1	NA	NM_181751	chrX	48667979	48674478	-	2265	1	Gpr119|-|-|X|X A5|protein-coding	Gpr119
10707	184.326	0.115156	0.185965	0.619237	0.535761	0.686636	NM_026610	chr16	37647602	37654368	-	449	1	Ndufb4|0610006N12Rik|1300010H20Rik|-|16|16 B3|protein-coding	Ndufb4
10708	0.424291	0	4.77322	0	1	NA	NM_007728	chr12	51593341	51605773	+	2670	1	Coch|AW122937|Coch-5B2|D12H14S564E|-|12 B3|12 22.11 cM|protein-coding	Coch
10709	0	NA	NA	NA	NA	NA	NR_106048	chr8	123130106	123130172	+	66	1	Mir7080|Gm27911|mmu-mir-7080|-|8|8 E1|ncRNA	Mir7080
1071	0.09555	-1.27994	7.06354	-0.181204	0.856207	NA	NM_008899	chr4	22482095	22488366	-	6269	1	Pou3f2|9430075J19Rik|A230098E07Rik|Brn-2|Brn2|OTF-7|Otf7|oct-7|-|4 A3|4 9.73 cM|protein-coding	Pou3f2
10710	0	NA	NA	NA	NA	NA	NM_019436	chr4	43482083	43483709	-	1194	1	Sit1|Sit|-|4|4 A5|protein-coding	Sit1
10712	7.3445	-0.978811	0.816996	-1.19806	0.230893	0.380796	NM_001114098	chr17	66336982	66449750	-	7261	1	Mtcl1|1110012J17Rik|Ccdc165|D130071O13|Kiaa0802|Soga2|mKIAA0802|t8219b25|-|17|17 E1.1|protein-coding	Mtcl1
10713	0.0400652	0	7.06756	0	1	NA	NM_030059	chr2	148768618	148771497	-	601	1	Cst11|9230101F08Rik|BB067629|CRES2|mCSTE1|-|2|2 G3|protein-coding	Cst11
10714	109.587	-0.464659	0.226311	-2.05319	0.0400546	0.0957683	NM_001167891	chr18	36014583	36197391	-	6124	1	Nrg2|Don1|NTAK|-|18 B2|18 19.38 cM|protein-coding	Nrg2
10715	0.862562	1.12059	2.77224	0.404218	0.686053	NA	NM_001033249	chr7	6315665	6330434	-	2758	1	Zfp583|BC056221|Znf583|-|7|7 A1|protein-coding	Zfp583
10716	1734.16	-0.0652211	0.0789824	-0.825767	0.408936	0.569477	NM_033587	chr18	37685237	37841870	+	4691	1	Pcdhga4|-|-|18|18 B3|protein-coding	Pcdhga4
10717	262.356	0.179505	0.151076	1.18818	0.234763	0.385256	NM_001098230	chr4	11958185	11966450	-	4228	1	Pdp1|Gm1024|Ppm2c|-|4|4 A1|protein-coding	Pdp1
10718	2.19127	-0.904082	2.0138	-0.448943	0.653473	0.77948	NM_029008	chr18	46850039	46905446	+	3197	1	Lvrn|4833403I15Rik|APQ|Aqpep|-|18|18 C|protein-coding	Lvrn
10719	11.9041	0.653585	0.658401	0.992685	0.320863	0.482927	NM_172648	chr1	174011998	174031755	-	1604	1	Ifi205|D3|D3cDNA|Ifi205a|-|1 H3|1 80.83 cM|protein-coding	Ifi205
1072	0	NA	NA	NA	NA	NA	NR_029601	chr18	61649196	61649258	-	62	1	Mir143|Mirn143|mir-143|mmu-mir-143|-|18 E1|18|ncRNA	Mir143
10720	365.728	-0.0452511	0.122283	-0.370053	0.711343	0.821152	NM_027107	chr11	116198855	116215318	+	896	1	Ten1|2310004N24Rik|-|11|11 E2|protein-coding	Ten1
10721	0.222971	1.60838	7.06342	0.227706	0.819875	NA	NM_146867	chr17	38082032	38082976	-	943	1	Olfr131|MOR256-4|-|17|17 B1|protein-coding	Olfr131
10722	10.9683	0.0337534	0.705819	0.0478215	0.961858	0.97951	NR_105807	chr9	53400805	53400886	-	81	1	Mir130c|Gm27641|mmu-mir-130c|-|9|9 A5.3|ncRNA	Mir130c
10723	0	NA	NA	NA	NA	NA	NM_146448	chr2	112141947	112142897	+	949	1	Olfr1317|MOR245-4|-|2|2 E3|protein-coding	Olfr1317
10724	488.842	0.143806	0.112017	1.28379	0.199214	0.341469	NM_145510	chr1	134494639	134507889	+	1981	1	Rabif|AI842864|AW549708|E130318E12Rik|MSS4|RASGFR3|-|1|1 E4|protein-coding	Rabif
10725	98.9647	-0.58418	0.238074	-2.45377	0.0141367	0.0398747	NM_028019	chr11	80183869	80199755	+	1957	1	Rnf135|0610037N03Rik|2410006N06Rik|Riplet|U 2-3-0|-|11 B5|11 47.59 cM|protein-coding	Rnf135
10726	0.184948	1.55615	7.06599	0.22023	0.825692	NA	NR_015474	chr2	129369902	129375733	+	1393	1	Il1bos|9430083I22|Gm14047|-|2 F1|2|ncRNA	Il1bos
10727	342.357	0.235131	0.126895	1.85296	0.0638878	0.140107	NM_028040	chr9	35267881	35275957	+	1788	1	Rpusd4|2410001E19Rik|-|9|9 A4|protein-coding	Rpusd4
10728	0.113813	-2.4266	6.98823	-0.347242	0.72841	NA	NR_152140	chr13	97733498	97747411	-	3280	1	5330416C01Rik|Gm532|-|13|13 D1|ncRNA	5330416C01Rik
10729	0.138547	-1.27994	7.06354	-0.181204	0.856207	NA	NM_011463	chr4	40920056	40931395	+	387	1	Spink4|MPGC60|-|4|4 A5|protein-coding	Spink4
1073	0.0555902	1.55614	7.06599	0.22023	0.825692	NA	NM_009910	chrX	101731535	101734147	-	1605	1	Cxcr3|Cd183|Cmkar3|-|X D|X 44.58 cM|protein-coding	Cxcr3
10730	434.331	0.270701	0.121323	2.23123	0.0256656	0.0660131	NM_007620	chr16	93607837	93610349	+	1076	1	Cbr1|AW261796|CR|Cbr|-|16 C4|16 54.53 cM|protein-coding	Cbr1
10731	5.25043	-3.33505	1.26638	-2.63354	0.00845005	0.0257755	NM_001291292	chr8	84010228	84011720	-	902	1	2210011C24Rik|-|-|8|8 C2|protein-coding	2210011C24Rik
10732	22.0281	6.08096	1.47568	4.12078	3.78E-05	0.000200485	NM_011435	chr5	52363804	52369738	+	2041	1	Sod3|AI314465|EC-SOD|-|5 C1|5 27.92 cM|protein-coding	Sod3
10733	0.876323	1.58843	3.12436	0.508402	0.611171	NA	NM_027635	chr2	23207476	23267129	+	1829	1	4931423N10Rik|-|-|2|2 A3|protein-coding	4931423N10Rik
10734	0	NA	NA	NA	NA	NA	NR_030574	chrX	59097658	59097736	-	78	1	Mir504|Mirn504|mir-504|mmu-mir-504|-|X A6|X|ncRNA	Mir504
10735	1849.12	-0.0206219	0.0743988	-0.277181	0.781641	0.869733	NM_010191	chr14	63145151	63179578	-	3685	1	Fdft1|SQS|SS|-|14 D1|14 33.24 cM|protein-coding	Fdft1
10736	0	NA	NA	NA	NA	NA	NR_030537	chr5	9375704	9375779	+	75	1	Mir879|Mirn879|mir-879|mmu-mir-879|-|5 A1|5|ncRNA	Mir879
10737	2508.44	0.488292	0.0723553	6.74854	1.49E-11	1.79E-10	NM_175639	chr17	71616215	71659031	+	3430	1	Wdr43|2610318G08Rik|AU020887|AV024208|Wrd43|mKIAA0007|-|17|17 E1.3|protein-coding	Wdr43
10738	359.152	-0.478355	0.165182	-2.89593	0.00378034	0.0128222	NM_030708	chr3	5218554	5415855	+	13861	1	Zfhx4|A930021B15|C130041O22Rik|Zfh-4|Zfh4|-|3|3 A1|protein-coding	Zfhx4
10739	2145.64	-0.167344	0.0914359	-1.83018	0.0672232	0.145901	NM_009045	chr19	5637541	5648134	+	2649	1	Rela|p65|p65 NF-kappa B|p65 NFkB|-|19 A|19 4.34 cM|protein-coding	Rela
1074	0.0401101	0	7.06756	0	1	NA	NM_001362646	chr11	42420440	42632591	+	7351	1	Gabrb2|AI834970|C030002O17Rik|C030021G16Rik|Gabrab2|Gabrb-2|-|11 A5|11 25.08 cM|protein-coding	Gabrb2
10740	717.289	-0.351046	0.139449	-2.51737	0.0118235	0.0343873	NM_001347334	chr17	25958364	25985874	-	5286	1	Capn15|Solh|-|17|17 A3.3|protein-coding	Capn15
10741	0.0999598	0	7.06756	0	1	NA	NR_131003	chr10	71201745	71204488	+	428	1	1700113B09Rik|-|-|10|10 B5.3|ncRNA	1700113B09Rik
10742	1.83962	4.91309	1.90985	2.57251	0.0100965	0.0300263	NM_173391	chr10	115078641	115185022	-	2613	1	Tph2|AU043594|Ntph|-|10|10 D2|protein-coding	Tph2
10743	2146.63	0.0154923	0.0745531	0.207802	0.835384	0.907512	NM_028860	chr11	4480868	4594815	-	5654	1	Mtmr3|1700092A20Rik|AI255150|AW557713|FYVE-DSP1|ZFYVE10|mKIAA0371|-|11|11 A1|protein-coding	Mtmr3
10744	175.568	-1.35189	0.197098	-6.85896	6.94E-12	8.61E-11	NM_010112	chr14	54916543	54926788	-	3563	1	Efs|-|-|14|14 C2|protein-coding	Efs
10745	0	NA	NA	NA	NA	NA	NM_029252	chr16	92318763	92321441	-	2676	1	Fam243|4930563D23Rik|-|16|16 C4|protein-coding	Fam243
10746	1085.71	-0.0190524	0.0792526	-0.240401	0.810019	0.889699	NM_013541	chr19	4035411	4037912	-	735	1	Gstp1|GstpiB|-|19 A|19 3.75 cM|protein-coding	Gstp1
10747	0	NA	NA	NA	NA	NA	NR_040454	chr1	71958998	72005195	-	1090	1	4933417E11Rik|-|-|1|1 C3|ncRNA	4933417E11Rik
10748	1.05204	1.69534	2.29674	0.738148	0.460425	NA	NR_152102	chr12	110841029	110843804	+	1651	1	4921507G05Rik|-|-|12|12 F1|ncRNA	4921507G05Rik
10749	1.358	0.168593	2.25397	0.0747982	0.940375	0.967574	NR_027805	chr19	10740947	10786043	+	2111	1	A430093F15Rik|Gm674|-|19|19 A|ncRNA	A430093F15Rik
1075	35.2003	-0.566803	0.407166	-1.39207	0.163902	0.293768	NR_131014	chr4	142017898	142028995	+	627	1	4930455G09Rik|-|-|4|4 E1|ncRNA	4930455G09Rik
10750	0	NA	NA	NA	NA	NA	NM_025989	chr7	119442537	119459272	-	1972	1	Gp2|2310037I18Rik|AV060639|-|7 F2|7 63.88 cM|protein-coding	Gp2
10751	0.0416749	0	7.06756	0	1	NA	NM_007703	chr19	46131899	46135694	+	1873	1	Elovl3|CIN-2|Cig30|-|19 C3|19 38.75 cM|protein-coding	Elovl3
10752	0	NA	NA	NA	NA	NA	NM_001205086	chrX	21118414	21122088	+	487	1	Ssxa1|Gm1532|Ssxa|-|X A1.3|X 16.61 cM|protein-coding	Ssxa1
10753	13217.4	-0.100131	0.0559134	-1.79083	0.0733207	0.156542	NM_010890	chr9	72662331	72749850	+	5481	1	Nedd4|AA959633|AL023035|AU019897|E430025J12Rik|EG639396|Gm7265|KIAA0093|Nedd4-1|Nedd4a|-|9 D|9 40.08 cM|protein-coding	Nedd4
10754	54.5872	1.17822	0.330271	3.56742	0.000360515	0.00156629	NM_001363189	chr11	94343295	94392990	-	4911	1	Abcc3|1700019L09Rik|ABC31|MLP2|MOAT-D|MRP3|-|11|11 D|protein-coding	Abcc3
10755	93.197	-0.425647	0.234917	-1.8119	0.0700013	0.151031	NM_172532	chr13	24907579	24937661	-	5635	1	Aldh5a1|6330403E24Rik|Ahd-1|Ahd1|D630032B01Rik|SSADH|Ssdh1|-|13 A3.1|13 10.77 cM|protein-coding	Aldh5a1
10756	525.832	0.0443144	0.114365	0.387482	0.698399	0.812425	NM_053072	chr10	94036001	94145339	+	8021	1	Fgd6|AA123052|Etohd4|ZFYVE24|-|10|10 C2|protein-coding	Fgd6
10757	545.098	0.318881	0.11481	2.77747	0.00547846	0.0178214	NR_155543	chr3	88549819	88552951	-	657	1	Lamtor2|2010111E04Rik|AL022628|Mapbpip|P14|Rab25|Robld3|-|3|3 F1|protein-coding	Lamtor2
10758	0	NA	NA	NA	NA	NA	NM_027832	chr6	41951628	41956098	+	611	1	Sval1|9130404C18Rik|SLP-C|-|6|6 B2.1|protein-coding	Sval1
10759	1630.73	0.337269	0.0958843	3.51746	0.000435698	0.00185622	NM_028599	chr1	45795166	45823638	+	2949	1	Wdr75|1300003A18Rik|2410118I19Rik|C77608|-|1|1 C1.1|protein-coding	Wdr75
1076	0.309795	0	5.77309	0	1	NA	NM_001101484	chrX	12652253	12652825	+	570	1	Gm4984|AI428901|EG245347|-|X|X A1.1|protein-coding	Gm4984
10760	4.63891	2.08925	1.3496	1.54805	0.12161	0.233928	NR_046164	chr17	15231585	15240783	-	1174	1	Gm5091|C330048F19|-|17 A2|17|ncRNA	Gm5091
10761	113.485	-0.0457675	0.228196	-0.200562	0.841041	0.910645	NM_001081975	chr2	121461666	121474023	-	1878	1	Mfap1b|Mfap1a|-|2|2 E5|protein-coding	Mfap1b
10762	39.6233	-1.57071	0.43048	-3.64873	0.000263535	0.00117642	NM_001170853	chr1	173857220	173880187	-	1896	1	Mndal|Gm2785|Ifi212|-|1 H3|1|protein-coding	Mndal
10763	821.153	-0.11039	0.0959588	-1.15039	0.249981	0.40365	NM_147778	chr2	18672435	18676231	+	913	1	Commd3|AW550818|Bup|D2Ertd542e|-|2 A3|2 12.9 cM|protein-coding	Commd3
10764	123.948	-1.36665	0.228173	-5.98953	2.10E-09	2.06E-08	NM_177772	chr10	85959691	86011860	-	2311	1	Bpifc|4732454E24|Bpil2|-|10|10 C1|protein-coding	Bpifc
10765	0	NA	NA	NA	NA	NA	NR_106011	chr6	118085192	118085263	+	71	1	Mir7044|Gm27354|mmu-mir-7044|-|6|6 F1|ncRNA	Mir7044
10766	153.826	-1.31337	0.183842	-7.144	9.07E-13	1.22E-11	NM_175285	chr2	120977062	121007842	+	2850	1	Tmem62|B830009D23Rik|C77355|-|2|2 E5|protein-coding	Tmem62
10767	0.129241	0	7.06756	0	1	NA	NM_007811	chr19	37697808	37701536	+	1772	1	Cyp26a1|Cyp26|P450RA|P450RAI|RAH|-|19|19 C2|protein-coding	Cyp26a1
10768	0	NA	NA	NA	NA	NA	NM_147078	chr2	86422719	86423674	-	954	1	Olfr1062|MOR185-1|-|2|2 D|protein-coding	Olfr1062
10769	237.939	0.641379	0.153655	4.17416	2.99E-05	0.000162023	NM_001291058	chr11	69664213	69666170	-	1239	1	Cd68|Lamp4|Scard1|gp110|-|11 B3|11 42.86 cM|protein-coding	Cd68
1077	868.205	0.245808	0.0895666	2.74442	0.00606187	0.0194315	NM_175317	chr7	82648614	82777852	+	3615	1	Efl1|4932434J20Rik|6030468D11Rik|AI451340|AU019507|AU022896|D7Ertd791e|Eftud1|-|7 D3|7 47.25 cM|protein-coding	Efl1
10770	1082.97	0.209353	0.0769835	2.71946	0.00653892	0.0207295	NM_013742	chr7	143557230	143600090	-	3197	1	Cars|CA3|-|7 F5|7 88.25 cM|protein-coding	Cars
10771	0.225952	-2.31935	6.2935	-0.368532	0.712477	NA	NM_001080780	chr6	118151748	118197744	-	7320	1	Ret|PTC|RET51|RET9|c-Ret|-|6 F1|6 55.86 cM|protein-coding	Ret
10772	11.9567	-1.25783	0.672116	-1.87145	0.0612834	0.13569	NM_010255	chr10	80258151	80261012	-	980	1	Gamt|AA571402|Spintz1|-|10 C1|10 39.72 cM|protein-coding	Gamt
10773	401.863	-0.109659	0.129835	-0.844609	0.398329	0.559977	NM_178710	chr9	50892801	51009073	-	3534	1	Sik2|G630080D20Rik|Snf1lk2|-|9|9 A5.3|protein-coding	Sik2
10774	292.104	-0.826042	0.159673	-5.17334	2.30E-07	1.72E-06	NR_151607	chr4	89099867	89128226	-	1500	1	Gm12602|-|-|4 C4|4 42.14 cM|ncRNA	Gm12602
10775	567.359	-0.831679	0.104504	-7.95834	1.74E-15	2.82E-14	NM_181400	chr3	108591278	108645719	+	4206	1	Wdr47|1810073M12Rik|AA552998|mKIAA0893|-|3|3 F3|protein-coding	Wdr47
10776	10.856	-0.925626	0.683999	-1.35326	0.175974	0.310597	NR_037218	chr10	81271597	81271687	+	90	1	Mir3057|mir-3057|mmu-mir-3057|-|10 C1|10 39.72 cM|ncRNA	Mir3057
10777	2291.66	0.199493	0.0903919	2.20698	0.0273152	0.0695495	NM_019770	chr5	124540791	124550503	+	1969	1	Tmed2|1110032D12Rik|1810020N21Rik|Rnp24|Sid394|p24beta1|-|5|5 F|protein-coding	Tmed2
10778	1.0837	0.140511	2.71738	0.0517082	0.958761	0.977872	NM_008589	chr7	79810727	79813431	+	1932	1	Mesp2|bHLHc6|-|7 D2|7 45.18 cM|protein-coding	Mesp2
10779	491.553	-0.659342	0.114135	-5.77685	7.61E-09	6.99E-08	NM_025891	chr5	24592622	24602002	-	1710	1	Smarcd3|1500001J14Rik|2210409C08Rik|BAF60C|-|5|5 A3|protein-coding	Smarcd3
1078	660.786	0.216784	0.0990709	2.18817	0.0286575	0.0723508	NM_009668	chr18	32377217	32435740	+	2434	1	Bin1|ALP-1|Amphl|BRAMP-2|SH3P9|-|18 B1|18 18.01 cM|protein-coding	Bin1
10780	20.1381	-0.322101	0.493901	-0.652157	0.5143	0.669198	NM_153196	chr5	31624439	31697610	-	1015	1	Rbks|5230400M11Rik|AI326806|RBSK|RK|-|5|5 B1|protein-coding	Rbks
10781	0	NA	NA	NA	NA	NA	NR_037313	chr12	109544541	109544620	+	79	2	Mir1906-2|mmu-mir-1906-2|-|X C1|X 39.95 cM|ncRNA	Mir1906-2
10782	0.43696	-1.28459	4.00572	-0.320689	0.748446	NA	NM_001160370	chr1	11414105	11601821	+	6806	1	A830018L16Rik|-|-|1|1 A2|protein-coding	A830018L16Rik
10783	974.148	-0.172544	0.095379	-1.80903	0.0704457	0.151814	NM_144892	chr2	165000357	165034779	-	3081	1	Ncoa5|CIA|-|2|2 H3|protein-coding	Ncoa5
10784	31.8414	0.124784	0.403587	0.309187	0.757179	0.852975	NM_177596	chr17	22144359	22165977	-	2652	1	Zfp947|6720451E15|EG210853|Gm4769|-|17 A3.3|17|protein-coding	Zfp947
10785	0	NA	NA	NA	NA	NA	NM_146347	chr11	73786940	73787875	+	934	1	Olfr390|MOR135-26|-|11|11 B4|protein-coding	Olfr390
10786	0	NA	NA	NA	NA	NA	NR_029751	chr4	150068454	150068555	+	101	1	Mir34a|Mirn34a|mir-34a|mmu-mir-34a|-|4|4 E2|ncRNA	Mir34a
10787	114.365	0.0411134	0.218459	0.188197	0.850722	0.916016	NM_028287	chr10	33925134	33951259	-	4201	1	Zup1|2700019D07Rik|DUB|Zufsp|-|10|10 B1|protein-coding	Zup1
10788	61.6389	-0.793964	0.281276	-2.82272	0.00476184	0.0157091	NM_010057	chr6	6863334	6867970	+	1065	1	Dlx6|-|-|6 A1|6 2.83 cM|protein-coding	Dlx6
10789	3.65935	-1.87338	1.39218	-1.34565	0.178416	0.313872	NM_001282148	chr8	23138785	23149585	-	1689	1	Gm15816|-|-|8 A2|8 11.42 cM|protein-coding	Gm15816
1079	0	NA	NA	NA	NA	NA	NM_007768	chr1	172698056	172699966	+	1694	1	Crp|AI255847|-|1 H3|1 80.13 cM|protein-coding	Crp
10790	0	NA	NA	NA	NA	NA	NM_010006	chr15	82452377	82456827	+	1640	1	Cyp2d9|Cyp2d|P450-2D|-|15 E1|15 38.6 cM|protein-coding	Cyp2d9
10791	1095.72	-0.108612	0.101803	-1.06689	0.286022	0.445895	NM_173764	chr5	44175162	44226606	-	3473	1	Tapt1|4932414K18Rik|-|5|5 B3|protein-coding	Tapt1
10792	0.186515	0	7.06756	0	1	NA	NR_045908	chr13	111211469	111229431	-	935	1	3110015C05Rik|-|-|13|13 D2.2|ncRNA	3110015C05Rik
10793	42.6113	0.870835	0.338018	2.5763	0.0099864	0.029764	NM_172796	chr11	82980303	82991830	-	3849	1	Slfn9|9830137M10Rik|-|11|11 C|protein-coding	Slfn9
10794	838.844	-0.299865	0.152587	-1.96521	0.0493898	0.113984	NM_172748	chr7	127746775	127768928	+	3397	1	Fbxl19|6030430O11|BC059812|Fbl19|-|7|7 F3|protein-coding	Fbxl19
10795	0	NA	NA	NA	NA	NA	NM_001205009	chr10	77814622	77815404	+	781	1	Gm2696|-|-|10 C1|10|protein-coding	Gm2696
10796	250.827	-0.0573758	0.145648	-0.393934	0.693629	0.809144	NM_028453	chr4	138895379	138913947	-	1660	1	Otud3|3110030K17Rik|-|4|4 D3|protein-coding	Otud3
10797	0.637754	-1.36851	3.30612	-0.413932	0.678924	NA	NM_026188	chr19	23558760	23652812	-	860	1	1700028P14Rik|AV209940|-|19|19 B|protein-coding	1700028P14Rik
10798	0.423567	-0.851197	3.56505	-0.238762	0.81129	NA	NM_145227	chr5	120730333	120749848	-	3851	1	Oas2|Oasl11|-|5 F|5 60.64 cM|protein-coding	Oas2
10799	483.261	1.47482	0.122808	12.0091	3.18E-33	1.23E-31	NM_001316365	chr11	101769748	101785310	-	2318	1	Etv4|AW414408|Pea-3|Pea3|-|11 D|11 65.48 cM|protein-coding	Etv4
108	4486.23	-0.195269	0.0643647	-3.03378	0.00241507	0.0086345	NM_029711	chr1	74236517	74268209	+	1614	1	Arpc2|2210023N03Rik|34kDa|p34-Arc|-|1 38.49 cM|1 C3|protein-coding	Arpc2
1080	0	NA	NA	NA	NA	NA	NM_001033547	chr1	182747126	182749180	-	2052	1	Ccdc185|4922505E12Rik|-|1|1 H5|protein-coding	Ccdc185
10800	0.525401	1.59542	3.81744	0.41793	0.675998	NA	NR_045880	chr6	88842854	88847274	+	3115	1	Gm15612|-|-|6 D1|6|ncRNA	Gm15612
10801	0.207984	0	7.06756	0	1	NA	NM_010666	chr11	99345565	99351118	-	1554	1	Krt27|CK-27|Krt1-c29|mIRSa3.1|stpm|-|11 D|11 62.92 cM|protein-coding	Krt27
10802	0	NA	NA	NA	NA	NA	NR_108086	chr1	85775271	85784694	+	817	1	9930111H07Rik|-|-|1|1 C5|ncRNA	9930111H07Rik
10803	0	NA	NA	NA	NA	NA	NR_111935	chr7	102096879	102100229	-	1375	1	Art5|ARTC5|Yac-2|-|7 E2|7 54.71 cM|protein-coding	Art5
10804	3651.4	-0.0114353	0.0961566	-0.118924	0.905336	0.94977	NM_024249	chr11	120103951	120151351	-	4573	1	Slc38a10|1810073N04Rik|-|11|11 E2|protein-coding	Slc38a10
10805	0	NA	NA	NA	NA	NA	NR_030427	chr12	109563692	109563785	+	93	1	Mir770|Mirn770|mir-770|mmu-mir-770|-|12 F1|12|ncRNA	Mir770
10806	0	NA	NA	NA	NA	NA	NM_029288	chr14	3634512	3642952	+	986	2	Gm10413|100038846|1700001E04Rik|Gm1973|-|14|14 A1|protein-coding	Gm10413
10807	5.13246	1.1428	1.08056	1.05759	0.290241	0.450588	NM_007802	chr3	95499210	95509387	+	1573	1	Ctsk|AI323530|MMS10-Q|Ms10q|catK|-|3 F2.1|3 40.74 cM|protein-coding	Ctsk
10808	10.897	-0.885812	0.836855	-1.0585	0.289827	0.450089	NM_021384	chr12	26442743	26456452	-	3777	1	Rsad2|2510004L01Rik|Vig1|cig5|-|12|12 A2|protein-coding	Rsad2
10809	204.583	0.436395	0.169458	2.57524	0.0100171	0.0298376	NM_013899	chr2	84827021	84830213	+	661	1	Timm10|Tim13|Timm13a|-|2|2 D|protein-coding	Timm10
1081	992.982	-0.0467056	0.0844938	-0.55277	0.580421	0.722601	NM_029884	chr8	25944459	25976744	-	2659	1	Hgsnat|9430010M12Rik|AW208455|D8Ertd354e|Tmem76|-|8 A2|8 14.22 cM|protein-coding	Hgsnat
10810	0	NA	NA	NA	NA	NA	NM_146308	chr10	78846951	78847913	-	961	1	Olfr1356|MOR142-1|MOR142-2_p|-|10|10 C1|protein-coding	Olfr1356
10811	19.0216	1.14483	0.758545	1.50924	0.131237	0.247389	NM_001004150	chr15	83226722	83251729	-	2042	1	A4galt|-|-|15|15 E1|protein-coding	A4galt
10812	1524.43	0.67348	0.0763088	8.82572	1.09E-18	2.15E-17	NM_183034	chr11	103364275	103412705	-	5972	1	Plekhm1|AP162|B2|BC038943|D330036J23Rik|-|11|11 E1|protein-coding	Plekhm1
10813	611.848	-0.793415	0.114457	-6.93199	4.15E-12	5.27E-11	NM_001355153	chr2	135659547	136014593	+	5397	1	Plcb4|A930039J07Rik|AI854601|C230058B11Rik|-|2 F3|2 66.64 cM|protein-coding	Plcb4
10814	0	NA	NA	NA	NA	NA	NR_138570	chr16	88798892	88820892	+	949	1	4930553J12Rik|-|-|16|16 C3.3|ncRNA	4930553J12Rik
10815	0.877404	-3.36341	2.55151	-1.3182	0.187436	NA	NM_001081044	chr2	152911352	152923065	+	2934	1	Mylk2|9830004H17Rik|BB138278|-|2|2 H1|protein-coding	Mylk2
10816	84.4234	-0.562182	0.259552	-2.16597	0.0303136	0.0759161	NM_013519	chr8	121116171	121118894	+	2721	1	Foxc2|Fkh14|Hfhbf3|MFH-1|Mfh1|-|8 E1|8 70.33 cM|protein-coding	Foxc2
10817	0	NA	NA	NA	NA	NA	NR_040602	chr1	44739675	44744949	-	903	1	4930521E06Rik|-|-|1|1 C1.1|ncRNA	4930521E06Rik
10818	0.305041	-0.466731	6.187	-0.0754374	0.939867	NA	NM_008264	chr6	52258853	52260880	-	1074	1	Hoxa13|Hd|Hox-1.10|-|6 B3|6 25.41 cM|protein-coding	Hoxa13
10819	0	NA	NA	NA	NA	NA	NM_028740	chr12	104112724	104121896	+	1198	1	Serpina3a|-|-|12|12 E|protein-coding	Serpina3a
1082	0	NA	NA	NA	NA	NA	NM_207551	chr16	59361299	59362216	-	916	1	Olfr209|MOR182-6|Olfr208|-|16|16 C1.3|protein-coding	Olfr209
10820	0	NA	NA	NA	NA	NA	NM_146963	chr7	140690884	140691919	+	1033	1	Olfr45|IB6|MOR253-2|-|7|7 F4|protein-coding	Olfr45
10821	0	NA	NA	NA	NA	NA	NR_106063	chr12	114513635	114513694	-	59	1	Mir7094-2|Gm27508|mmu-mir-7094-2|-|12|12 F2|ncRNA	Mir7094-2
10822	0.169965	0	7.06756	0	1	NA	NR_131049	chr6	30460985	30463313	+	496	1	1700012C14Rik|-|-|6|6 A3.3|ncRNA	1700012C14Rik
10823	0.433238	1.20042	4.55748	0.263395	0.792246	NA	NR_028547	chr2	130275515	130275573	+	58	1	Snord110|MBII-55|-|2 F1|2|snoRNA	Snord110
10824	0	NA	NA	NA	NA	NA	NM_001293057	chrY	12688110	12690067	+	1955	2	Gm21379|-|-|Y A1|Y|protein-coding	Gm21379
10825	0.327328	-2.42363	5.50938	-0.43991	0.660002	NA	NM_011359	chr14	70520942	70524081	-	795	1	Sftpc|Bricd6|SP-C|SP5|SPC|Sftp-2|Sftp2|pro-SpC|-|14 D2|14 36.32 cM|protein-coding	Sftpc
10826	0.666183	-3.53515	2.99097	-1.18194	0.237229	NA	NM_001290428	chrX	167471306	167855077	-	8137	1	Frmpd4|Gm196|PKAP1|Pdzd10|Pdzk10|Preso1|preso|-|X|X F5|protein-coding	Frmpd4
10827	586.265	-0.499431	0.125288	-3.98627	6.71E-05	0.000338458	NM_001172123	chr9	116572747	117252483	-	7910	1	Rbms3|6720477E09Rik|8430436O14Rik|-|9|9 F3|protein-coding	Rbms3
10828	3.24814	-0.896464	1.30423	-0.687349	0.491863	0.648911	NM_001356575	chr15	102445002	102454639	+	2033	1	Amhr2|C14|Misiir|Misrii|Mrii|-|15 F3|15 57.58 cM|protein-coding	Amhr2
10829	234.74	-0.0140813	0.156238	-0.0901268	0.928186	0.960989	NM_001172147	chrX	139941528	139998595	-	5611	1	Rbm41|BB131279|D330023I21Rik|-|X|X F1|protein-coding	Rbm41
1083	0	NA	NA	NA	NA	NA	NM_146902	chr2	89111575	89112510	-	934	1	Olfr1221|MOR233-3|-|2|2 E1|protein-coding	Olfr1221
10830	5.4368	-1.21405	0.976008	-1.24389	0.21354	0.35935	NM_175431	chr12	4746216	4769267	-	2877	1	Fam228b|A830093I24Rik|-|12|12 A1.1|protein-coding	Fam228b
10831	3609.94	-0.000749589	0.0714574	-0.01049	0.99163	0.996524	NM_010937	chr3	103058285	103067914	+	4461	1	Nras|AV095280|N-ras|-|3 F2.2|3 45.25 cM|protein-coding	Nras
10832	448.192	1.32954	0.117722	11.2939	1.41E-29	4.68E-28	NM_133193	chr1	40324589	40367553	+	4057	1	Il1rl2|AI481289|AW551444|IL-1Rrp2|-|1|1 B|protein-coding	Il1rl2
10833	1083.65	-0.315157	0.0888118	-3.54859	0.000387295	0.0016682	NM_177319	chr19	42170567	42194592	+	5598	1	Zfyve27|2210011N02Rik|9530077C24Rik|AI426636|AI593546|AI835681|-|19|19 C3|protein-coding	Zfyve27
10834	0.0333395	0	7.06756	0	1	NA	NM_178387	chr5	73651380	73679484	+	1934	1	Spata18|1700067I02Rik|-|5|5 C3.3|protein-coding	Spata18
10835	13.3311	-0.275391	0.610436	-0.451139	0.651889	0.778754	NM_183135	chr2	177903064	177925650	-	878	1	Zfp972|C330013J21Rik|-|2|2 H4|protein-coding	Zfp972
10836	0	NA	NA	NA	NA	NA	NM_174865	chr7	43933771	43939590	+	759	1	Klk15|-|-|7 B3|7 28.41 cM|protein-coding	Klk15
10837	16.4956	0.588416	0.586776	1.0028	0.31596	0.477857	NM_010596	chr7	45405960	45411382	+	3490	1	Kcna7|Kv1.7|-|7 B3|7 29.3 cM|protein-coding	Kcna7
10838	2820.67	-0.234563	0.0659109	-3.55878	0.000372577	0.00161213	NM_172596	chr14	20674321	20694850	+	4421	1	Sec24c|2610204K03Rik|mKIAA0079|-|14|14 A3|protein-coding	Sec24c
10839	0.0783589	0	7.06756	0	1	NA	NM_001317221	chrX	101261373	101263992	-	769	1	Gm614|-|-|X|X D|protein-coding	Gm614
1084	0.0408755	0	7.06756	0	1	NA	NM_001013766	chr10	26229707	26260804	+	2610	1	Samd3|Gm623|-|10|10 A4|protein-coding	Samd3
10840	40.825	-0.186856	0.428771	-0.435794	0.662986	0.786358	NR_045146	chr17	33908182	33909178	-	838	1	BC051226|-|-|17 B1|17|ncRNA	BC051226
10841	299.498	0.364597	0.141283	2.58061	0.00986253	0.0294476	NM_001362986	chr2	44564412	44927717	-	2527	1	Gtdc1|E330008O22Rik|-|2|2 B|protein-coding	Gtdc1
10842	1033.72	0.314346	0.0928263	3.38639	0.000708178	0.0028768	NM_013562	chr12	40203129	40223189	-	1802	1	Ifrd1|Ifnl|PC4|Tis7|-|12 B1|12 18.06 cM|protein-coding	Ifrd1
10843	0	NA	NA	NA	NA	NA	NR_040704	chr5	131880269	131883768	+	512	1	4930563F08Rik|-|-|5|5 G2|ncRNA	4930563F08Rik
10844	0	NA	NA	NA	NA	NA	NM_001201323	chr15	101485130	101491512	-	1746	1	Krt83|5430421N21Rik|-|15|15 F2|protein-coding	Krt83
10845	1082.17	-0.181796	0.103085	-1.76355	0.0778076	0.164221	NM_001347447	chr19	44548571	44555442	-	2152	1	Ndufb8|2900010I05Rik|AI987932|CI-ASHI|-|19|19 C3|protein-coding	Ndufb8
10846	0	NA	NA	NA	NA	NA	NR_045462	chr17	4119446	4122102	-	728	1	4930548J01Rik|1700113K09Rik|-|17|17 A1|ncRNA	4930548J01Rik
10847	0	NA	NA	NA	NA	NA	NR_105828	chr4	91373284	91373363	-	79	1	Mir6402|Gm27764|mmu-mir-6402|-|4|4 C5|ncRNA	Mir6402
10848	0	NA	NA	NA	NA	NA	NR_029785	chr14	115043671	115043754	+	83	1	Mir17|Mirn17|mir-17|mmu-mir-17|-|14|14 E4|ncRNA	Mir17
10849	1035.79	-0.149364	0.082501	-1.81046	0.0702252	0.151427	NM_025414	chr11	84880170	84911226	+	4042	1	Myo19|1110055A02Rik|Myohd1|-|11|11 C|protein-coding	Myo19
1085	0	NA	NA	NA	NA	NA	NR_030540	chr12	109682197	109682273	+	76	1	Mir882|Mirn882|mmu-mir-882|-|12 F1|12|ncRNA	Mir882
10850	0.0382488	0	7.06756	0	1	NA	NM_144821	chr10	40001573	40025268	-	2673	1	Mfsd4b1|AI317395|AI482555|Naglt1a|-|10|10 B1|protein-coding	Mfsd4b1
10851	0.326574	-1.28276	4.65209	-0.275738	0.782749	NA	NM_001185173	chr7	10900740	10905050	-	1748	1	Zscan4b|EG665780|-|7|7 A1|protein-coding	Zscan4b
10852	484.483	-0.659941	0.11466	-5.75565	8.63E-09	7.87E-08	NM_178362	chr19	40292040	40513736	-	6289	1	Sorbs1|2310065E01Rik|9530001P15Rik|CAP|SH3P12|Sh3d5|mKIAA1296|-|19 C3|19 34.25 cM|protein-coding	Sorbs1
10853	339.462	0.305002	0.131094	2.32658	0.0199874	0.0535182	NM_181412	chr15	88751711	88784516	+	5369	1	Zbed4|1700009F06Rik|-|15|15 E3|protein-coding	Zbed4
10854	3077.1	0.267965	0.0791692	3.38472	0.000712519	0.00289051	NM_021605	chr1	138483837	138619757	-	4292	1	Nek7|2810460C19Rik|AU020186|-|1 E4|1 60.82 cM|protein-coding	Nek7
10855	1199.34	-0.286533	0.0801911	-3.57313	0.000352742	0.00153788	NM_026298	chr5	31253279	31291114	-	5358	1	Ift172|4930553F24Rik|Slb|avc1|wim|-|5|5 B1|protein-coding	Ift172
10856	2.07601	-2.68692	1.83586	-1.46358	0.14331	0.265229	NM_181819	chr11	94235952	94242579	-	3388	1	Wfikkn2|2610304F08Rik|AY100450|Gasp1|WFIKKNRP|-|11|11 D|protein-coding	Wfikkn2
10857	17.033	0.169142	0.539917	0.313273	0.754073	0.850823	NM_001039115	chr13	21478849	21485505	+	2451	1	Zkscan4|AI841875|Gm11272|-|13 A3.1|13|protein-coding	Zkscan4
10858	1006.82	-0.256512	0.0929592	-2.7594	0.00579071	0.0186745	NM_007405	chr15	98589986	98607633	-	6001	1	Adcy6|AC6|mKIAA0422|-|15|15 F1|protein-coding	Adcy6
10859	5099.82	-0.0256487	0.0769962	-0.333116	0.739046	0.840884	NM_001110791	chr19	6363690	6378038	+	4346	1	Sf1|BBP|MZFM|WBP4|Zfp162|-|19|19 A|protein-coding	Sf1
1086	858.621	-0.760588	0.0918671	-8.27922	1.24E-16	2.16E-15	NM_019971	chr3	81036416	81214040	+	3513	1	Pdgfc|1110064L01Rik|AI647969|PDGF-C|SCDGF|VEGF-E|-|3|3 E3|protein-coding	Pdgfc
10860	6.75395	-6.54157	1.59778	-4.09415	4.24E-05	0.000222527	NM_001159374	chr11	100080848	100088269	-	1707	1	Krt32|Ha3|Hka2|K32|Krt1-2|Krtha2|-|11 D|11 63.4 cM|protein-coding	Krt32
10861	581.905	0.573457	0.112491	5.0978	3.44E-07	2.52E-06	NM_028121	chr9	59291572	59316200	+	2462	1	Adpgk|2610017G09Rik|Adp-gk|C77577|-|9|9 B|protein-coding	Adpgk
10862	395.664	-0.389527	0.312561	-1.24624	0.212675	0.35832	NM_001360250	chr7	28739641	28741821	-	930	1	Mrps12|AI327385|Rpms12|rps12|-|7|7 B1|protein-coding	Mrps12
10863	1234.31	0.489371	0.085372	5.73222	9.91E-09	8.97E-08	NM_026029	chr11	76220395	76243699	-	2512	1	Glod4|1700082G03Rik|2700085E05Rik|C81254|-|11|11 B5|protein-coding	Glod4
10864	823.021	4.33448	0.146494	29.5881	2.13E-192	8.36E-190	NM_010493	chr9	21015940	21028814	+	2568	1	Icam1|CD54|Icam-1|Ly-47|MALA-2|-|9 A3|9 7.69 cM|protein-coding	Icam1
10865	0	NA	NA	NA	NA	NA	NM_001102579	chr7	85136240	85155902	-	2549	1	Vmn2r67|EG620672|-|7|7 D3|protein-coding	Vmn2r67
10866	2175.58	0.198629	0.0655652	3.02948	0.00244971	0.00873992	NR_131218	chr17	32303672	32321238	-	4659	1	Akap8|1200016A02Rik|AA673585|AKAP-8|AKAP95|AU015639|-|17|17 B1|protein-coding	Akap8
10867	0	NA	NA	NA	NA	NA	NM_001025244	chr11	99936291	99937225	+	932	1	Krtap31-2|-|-|11 D|11|protein-coding	Krtap31-2
10868	0	NA	NA	NA	NA	NA	NM_001102602	chr10	130418261	130429612	-	2546	1	Vmn2r85|EG623734|-|10|10 D3|protein-coding	Vmn2r85
10869	3085.23	0.152174	0.0906828	1.67809	0.0933289	0.190417	NM_011543	chr11	52231995	52246858	+	1446	1	Skp1a|15kDa|2610043E24Rik|2610206H23Rik|EMC19|OCP-II|OCP2|SKP1|Tceb1l|p19A|p19Skp1|-|11 B1.3|11 31.86 cM|protein-coding	Skp1a
1087	2897.02	-0.286409	0.0663296	-4.31797	1.57E-05	8.97E-05	NM_011814	chr11	69632971	69653297	+	2951	1	Fxr2|Fxr2h|-|11 B3|11 42.86 cM|protein-coding	Fxr2
10870	3132.09	0.28545	0.0816353	3.49665	0.000471138	0.00198737	NM_028390	chr9	22331214	22389206	-	5395	1	Anln|1110037A17Rik|2900037I21Rik|C78101|Scraps|-|9|9 A3|protein-coding	Anln
10871	298.385	-1.14396	0.140785	-8.12557	4.45E-16	7.52E-15	NM_054071	chr5	108694229	108706950	+	2647	1	Fgfrl1|FGFR5|FGFR5beta|FGFR5gamma|-|5|5 F|protein-coding	Fgfrl1
10872	0.0424931	0	7.06756	0	1	NA	NM_001100181	chr4	115600938	115622366	+	1899	1	Cyp4a32|-|-|4|4 D1|protein-coding	Cyp4a32
10873	389.488	-0.506135	0.118308	-4.27812	1.88E-05	0.000106305	NM_153162	chr6	89643988	89675529	+	2818	1	Txnrd3|AI196535|TGR|TR2|-|6|6 D1|protein-coding	Txnrd3
10874	358.55	-0.145933	0.164991	-0.884492	0.376431	0.5396	NM_026498	chr7	78783131	78792988	+	1035	1	Mrps11|0710005I03Rik|C79873|MRP-S11|S11mt|-|7|7 D2|protein-coding	Mrps11
10875	0.0499799	0	7.06756	0	1	NA	NM_146117	chr2	25289911	25291193	+	1203	1	Lrrc26|-|-|2|2 A3|protein-coding	Lrrc26
10876	5951.54	-0.0382693	0.0627432	-0.609935	0.541905	0.691131	NM_009621	chr16	85793828	85803113	-	4872	1	Adamts1|ADAM-TS1|ADAMTS|ADAMTS-1|C3-C5|METH-1|METH1|-|16 C3.3|16 48.2 cM|protein-coding	Adamts1
10877	1.80323	-0.842647	1.64434	-0.512452	0.608335	0.744218	NM_020578	chr17	73804841	73832093	+	3650	1	Ehd3|Ehd2|-|17 E2|17 45.2 cM|protein-coding	Ehd3
10878	2095.28	-0.83726	0.0647904	-12.9226	3.36E-38	1.54E-36	NM_001358746	chr10	128720136	128745084	-	2891	1	Dgka|80kDa|AW146112|Dagk1|-|10 D3|10 77.14 cM|protein-coding	Dgka
10879	0	NA	NA	NA	NA	NA	NR_002865	chr4	132270079	132270186	-	107	1	Rnu11|MBII-407|Mirn801|mir-801|mmu-mir-801|-|4|4 D2.3|snRNA	Rnu11
1088	0.212932	0	7.06756	0	1	NA	NM_177347	chr4	88643641	88644459	-	816	1	Ifna13|-|-|4 C4|4 42.02 cM|protein-coding	Ifna13
10880	1086.48	0.413978	0.0849079	4.87561	1.08E-06	7.51E-06	NM_009687	chr14	50924949	50927188	+	1300	1	Apex1|APE|Apex|HAP1|Ref-1|-|14 C1|14 26.3 cM|protein-coding	Apex1
10881	1046.08	-0.428451	0.220211	-1.94564	0.0516979	0.118324	NM_023910	chr5	137745969	137759747	+	2342	1	Tsc22d4|0610009M14Rik|1700023B23Rik|AI415410|Thg-1pit|Tilz2|-|5|5 G2|protein-coding	Tsc22d4
10882	0	NA	NA	NA	NA	NA	NR_037291	chr7	141992179	141992241	+	62	1	Mir3104|mir-3104|mmu-mir-3104|-|7 F5|7 87.48 cM|ncRNA	Mir3104
10883	60.1684	-0.797802	0.301843	-2.6431	0.00821497	0.0251723	NM_010067	chr2	13510161	13544664	-	2624	1	Trdmt1|Dnmt2|Rnmt2|-|2|2 A1|protein-coding	Trdmt1
10884	88.5765	-0.0691753	0.231832	-0.298386	0.765409	0.85774	NM_001033039	chr1	171358449	171360798	-	1549	1	Klhdc9|1190002J23Rik|AA087357|ESTM31|-|1 H3|1 79.36 cM|protein-coding	Klhdc9
10885	45.3153	-0.660118	0.323207	-2.0424	0.0411117	0.0978729	NM_001134767	chr5	123930689	123969895	+	3905	1	Ccdc62|AI661708|G1-485-3|Gm150|repro29|-|5|5 F|protein-coding	Ccdc62
10886	0	NA	NA	NA	NA	NA	NR_152161	chr4	42712687	42734879	-	3419	2	Gm2192|Gm10590|-|4 A5|4|pseudo	Gm2192
10887	0	NA	NA	NA	NA	NA	NM_146371	chr19	12953591	12954568	+	976	1	Olfr1450|MOR202-33|-|19|19 A|protein-coding	Olfr1450
10888	18.0448	0.176537	0.543366	0.324895	0.745261	0.844567	NM_017400	chr7	82174796	82307420	+	1637	1	Sh3gl3|EEN-B2|SH3P13|Sh3d2c|Sh3d2c2|-|7 D3|7 47.15 cM|protein-coding	Sh3gl3
10889	1059.59	0.0351229	0.085423	0.411165	0.680952	0.799913	NM_145401	chr5	24862735	25100642	-	3322	1	Prkag2|2410051C13Rik|AAKG|AAKG2|AI854673|H91620p|WPWS|-|5|5 A3|protein-coding	Prkag2
1089	0	NA	NA	NA	NA	NA	NR_015582	chr5	67463898	67470831	+	2758	1	C330024D21Rik|-|-|5|5 C3.1|ncRNA	C330024D21Rik
10890	2019.16	-2.53256	0.14209	-17.8237	4.63E-71	4.58E-69	NM_172826	chr17	14195230	14203831	-	2803	1	Dact2|2900084M21Rik|A630024E20|Dpr2|Frd2|dapper2|-|17|17 A2|protein-coding	Dact2
10891	0.0408755	0	7.06756	0	1	NA	NM_010285	chr2	157329496	157346655	-	510	1	Ghrh|GRF|Ghrf|-|2 H1|2 78.25 cM|protein-coding	Ghrh
10892	97.6428	0.00200348	0.234788	0.00853316	0.993192	0.997306	NM_001077713	chr6	6956018	7039220	+	546	1	Sdhaf3|0610005M07Rik|4933430A16Rik|Acn9|-|6|6 A1|protein-coding	Sdhaf3
10893	946.62	0.281084	0.0875974	3.20882	0.00133281	0.00508258	NM_144818	chr2	127103810	127133954	-	2674	1	Ncaph|A730011O11Rik|Brrn1|CAP-H|HCAP-H|mCAP-H|-|2|2 F1|protein-coding	Ncaph
10894	0.0902393	0	7.06756	0	1	NA	NM_001286396	chr5	114004808	114025675	+	1846	1	Dao|AI987963|DAAO|DAMOX|Dao-1|Dao1|-|5 F|5 55.93 cM|protein-coding	Dao
10895	520.726	-0.269286	0.16907	-1.59275	0.111217	0.218672	NM_025852	chr10	80540926	80561560	-	5232	1	Rexo1|1700021P10Rik|2610511M11Rik|AW050347|EloA-BP1|Rex1|Tceb3bp1|-|10|10 C1|protein-coding	Rexo1
10896	4.60321	-0.883893	1.5199	-0.581545	0.560873	0.707236	NM_026094	chr10	80519585	80539124	-	4381	1	Atp8b3|1700042F02Rik|1700056N23Rik|ATPIK|SAPLT|-|10|10 C1|protein-coding	Atp8b3
10897	0	NA	NA	NA	NA	NA	NM_001104626	chr5	109286269	109297556	-	2561	1	Vmn2r15|EG211223|-|5|5 F|protein-coding	Vmn2r15
10898	1040.6	-0.0763957	0.100529	-0.759937	0.447292	0.606718	NM_011505	chr11	90476493	90638108	-	5988	1	Stxbp4|6030470M02Rik|Synip|-|11|11 D|protein-coding	Stxbp4
10899	0	NA	NA	NA	NA	NA	NM_008277	chr5	123171807	123182723	-	1384	1	Hpd|4HPPD|Fla|Flp|Hppd|Laf|-|5 F|5 62.82 cM|protein-coding	Hpd
109	0.622074	0	3.19341	0	1	NA	NM_013891	chr17	27714447	27728951	-	1816	1	Spdef|PDEF|Pse|-|17|17 A3.3|protein-coding	Spdef
1090	219.267	0.0581957	0.173956	0.334544	0.737969	0.840001	NM_001271447	chrX	49009707	49288242	-	3959	1	Enox2|APK1|Cova1|tNOX|-|X|X A5|protein-coding	Enox2
10900	0.059176	1.60838	7.06342	0.227706	0.819875	NA	NM_144946	chr18	86394952	86505455	+	7076	1	Neto1|AI851453|Btcl1|C130005O10Rik|-|18|18 E4|protein-coding	Neto1
10901	0	NA	NA	NA	NA	NA	NM_053237	chr6	57233439	57234350	+	910	1	Vmn1r14|V1rc7|-|6|6 B3|protein-coding	Vmn1r14
10902	124.722	0.608915	0.216427	2.8135	0.00490059	0.0161064	NM_153063	chr17	32965831	32979211	+	2331	1	Zfp472|KRIM-1|Krim-1A|Krim-1B|Krim1|-|17|17 B1|protein-coding	Zfp472
10903	0.0401101	0	7.06756	0	1	NA	NM_013527	chr12	8297918	8301954	-	1395	1	Gdf7|BMP12|-|12|12 A1.1|protein-coding	Gdf7
10904	2193.64	-0.067109	0.083805	-0.800776	0.423261	0.583444	NM_001310630	chr8	119910360	119957559	+	3711	1	Usp10|2610014N07Rik|UBPO|Uchrp|mKIAA0190|-|8|8 E1|protein-coding	Usp10
10905	1624.34	0.446773	0.0971832	4.59723	4.28E-06	2.71E-05	NM_011968	chr12	55398825	55418459	+	988	1	Psma6|IOTA|-|12|12 C1|protein-coding	Psma6
10906	363.1	-0.751395	0.139811	-5.37435	7.69E-08	6.11E-07	NM_013587	chr5	35091491	35105699	-	2914	1	Lrpap1|AA617339|AI790446|AU042172|C77774|HBP44|RAP|-|5 B2|5 18.01 cM|protein-coding	Lrpap1
10907	353.888	0.185436	0.140452	1.32028	0.186741	0.324997	NM_015797	chr4	148145716	148151925	-	1947	1	Fbxo6|AA408845|FBG2|Fbs2|Fbx6b|Fbxo6b|-|4 E2|4 78.67 cM|protein-coding	Fbxo6
10908	355.73	-0.905193	0.13362	-6.77437	1.25E-11	1.51E-10	NM_001114174	chr19	23972750	24031019	-	2535	1	Fam189a2|AI414343|AI666772|Gm967|-|19|19 B|protein-coding	Fam189a2
10909	2275.47	0.265811	0.096632	2.75075	0.00594585	0.0191088	NM_027444	chr16	50191844	50432389	-	8723	1	Bbx|5530401J07Rik|5730403O13Rik|-|16|16 B5|protein-coding	Bbx
1091	0.651667	-1.28619	3.63226	-0.354102	0.723262	NA	NM_178255	chr7	79117027	79131018	-	1426	1	Hapln3|4930554N11Rik|Lpr3|-|7|7 D2|protein-coding	Hapln3
10910	917.328	0.476247	0.094258	5.05259	4.36E-07	3.16E-06	NM_031199	chr6	86195227	86275743	+	4539	1	Tgfa|wa-1|wa1|-|6 D1|6 37.62 cM|protein-coding	Tgfa
10911	0.0424931	0	7.06756	0	1	NA	NR_033468	chr2	132598196	132653064	+	877	1	AU019990|-|-|2 F2|2|ncRNA	AU019990
10912	232.71	0.0293864	0.154152	0.190632	0.848814	0.91495	NM_013543	chr17	34026033	34028055	-	953	1	H2-Ke6|D17H6S112E|H-2Ke6|Hsd17b8|Ke-6|Ke6|Ring2|-|17 B1|17 17.98 cM|protein-coding	H2-Ke6
10913	2251.84	0.515955	0.0738516	6.98637	2.82E-12	3.63E-11	NM_145150	chr7	80294451	80316259	+	3009	1	Prc1|D7Ertd348e|-|7 D2|7 45.62 cM|protein-coding	Prc1
10914	456.864	0.846057	0.127434	6.63917	3.15E-11	3.68E-10	NM_173413	chr9	66843664	66919705	-	4741	1	Rab8b|5930437D16|D330025I23Rik|-|9|9 C|protein-coding	Rab8b
10915	204.693	-0.194451	0.173442	-1.12113	0.262232	0.417698	NM_019580	chr7	118688558	118705738	-	1521	1	Gde1|1200003M13Rik|Mir16|RGS16|-|7|7 F2|protein-coding	Gde1
10916	134.326	0.317394	0.208794	1.52013	0.128478	0.243509	NM_019873	chr17	34644814	34646817	+	1709	1	Fkbpl|DIR1|NG7|Ppiase-X|Wisp39|-|17|17 B1|protein-coding	Fkbpl
10917	0.0397726	0	7.06756	0	1	NA	NM_134256	chr19	7864389	7966027	-	2138	1	Slc22a27|OAT6-L|OAT6-S|Oat9|-|19|19 A|protein-coding	Slc22a27
10918	36.0114	0.476983	0.396132	1.2041	0.228551	0.378201	NM_001195537	chr15	76294372	76296896	+	1876	1	Smpd5|Gm10345|MA-nSMase|-|15|15 D3|protein-coding	Smpd5
10919	3.44151	-0.077785	1.21349	-0.0641003	0.94889	0.971881	NM_010460	chr11	96286646	96290163	+	1265	1	Hoxb7|AI325018|Hox-2.3|-|11 D|11 59.82 cM|protein-coding	Hoxb7
1092	545.688	-0.893638	0.105486	-8.47165	2.42E-17	4.39E-16	NM_028013	chr9	14353990	14381242	-	4466	1	Endod1|2210414F18Rik|2310067E08Rik|C85344|-|9|9 A1|protein-coding	Endod1
10920	2384.6	0.0484914	0.069786	0.694858	0.487144	0.644279	NM_028074	chr11	106216926	106249140	+	3992	1	Ddx42|1810047H21Rik|AW319508|AW556242|B430002H05Rik|RHELP|RNAHP|SF3b125|-|11|11 E1|protein-coding	Ddx42
10921	36.9826	-0.851114	0.402292	-2.11566	0.0343737	0.0843037	NM_027974	chr1	20951626	20990841	+	2195	1	Efhc1|1700029F22Rik|mRib72-1|myoclonin1|-|1|1 A4|protein-coding	Efhc1
10922	1397.55	0.534021	0.0943755	5.65848	1.53E-08	1.35E-07	NM_019477	chrX	142317993	142390535	-	4972	1	Acsl4|9430020A05Rik|ACS4|AU018108|Facl4|Lacs4|-|X|X F2|protein-coding	Acsl4
10923	1.19206	-2.21984	2.14601	-1.0344	0.300948	0.462356	NM_148958	chr9	114978485	115233273	+	3597	1	Osbpl10|4933433D06Rik|C820004B04Rik|OPR-10|ORP-10|-|9|9 F3|protein-coding	Osbpl10
10924	892.219	-0.00523022	0.0959952	-0.0544843	0.956549	0.976349	NM_134059	chr13	55530410	55536658	-	2186	1	Ddx41|2900024F02Rik|AA958953|ABS|AI324246|-|13|13 B1|protein-coding	Ddx41
10925	56578.4	-0.224706	0.108114	-2.07841	0.0376719	0.0911065	NM_007907	chr10	81176631	81182509	+	3084	1	Eef2|Ef-2|-|10|10 C1|protein-coding	Eef2
10926	0.0885095	-1.27994	7.06354	-0.181204	0.856207	NA	NR_102276	chr7	89426306	89432077	+	2371	1	AI314278|-|-|7 D3|7|ncRNA	AI314278
10927	967.61	0.121134	0.0951878	1.27258	0.203168	0.346048	NM_001363255	chr11	96907425	96916514	-	2353	1	Cdk5rap3|1810007E24Rik|BC002318|C53|C81486|HSF-27|IC53|LZAP|MST016|-|11|11 D|protein-coding	Cdk5rap3
10928	0.418362	-1.28343	4.37825	-0.293138	0.769417	NA	NM_008344	chr15	102144186	102149512	+	1283	1	Igfbp6|IGFBP-6|-|15|15 F2|protein-coding	Igfbp6
10929	2364.48	0.637353	0.0663127	9.61133	7.16E-22	1.69E-20	NM_012025	chr15	99620496	99651656	-	3045	1	Racgap1|AI227039|AI327394|Band25|GTPase|MgcRacGAP|gtl11|mKIAA1478|-|15|15 F1|protein-coding	Racgap1
1093	764.318	-0.379131	0.0988943	-3.8337	0.000126228	0.000601204	NR_149732	chr2	12347264	12419460	-	2453	1	Mindy3|1810041E18Rik|2310047O13Rik|5830410F13Rik|AI447827|AW111958|Fam188a|-|2|2 A1|protein-coding	Mindy3
10930	1254.08	0.337842	0.0726109	4.65278	3.27E-06	2.11E-05	NM_133966	chr8	123996316	124021397	-	2968	1	Taf5l|1110005N04Rik|AI849020|-|8|8 E2|protein-coding	Taf5l
10931	695.012	0.141221	0.0969323	1.4569	0.145144	0.268025	NM_028399	chr1	127774164	127804837	+	3503	1	Ccnt2|2900041I18Rik|C81304|CycT2|CycT2a|CycT2b|-|1|1 E3|protein-coding	Ccnt2
10932	0.192383	0	7.06756	0	1	NA	NM_009909	chr1	74153994	74161246	+	3039	1	Cxcr2|CD128|CDw128|Cmkar2|Gpcr16|IL-8Rh|IL-8rb|IL8RA|Il8rb|mIL-8RH|-|1 C3|1 38.41 cM|protein-coding	Cxcr2
10933	576.5	-0.148995	0.113258	-1.31554	0.188328	0.327149	NR_130960	chr17	45433831	45442544	+	4915	1	B230354K17Rik|-|-|17|17 B3|ncRNA	B230354K17Rik
10934	0.274638	-1.41448	7.05728	-0.200428	0.841146	NA	NM_008411	chr7	131308554	131322292	-	2245	1	Cuzd1|Erg-1|Itmap1|Uo-44|Usg|Utczp|-|7|7 F3|protein-coding	Cuzd1
10935	0	NA	NA	NA	NA	NA	NM_001011760	chr11	58786139	58787269	+	1128	1	Olfr314|MOR278-2|-|11|11 B1.3|protein-coding	Olfr314
10936	443.978	-0.0560757	0.128291	-0.437099	0.662039	0.785728	NM_153560	chr2	32535359	32569750	+	4204	1	Fam102a|AI426465|C230093N12Rik|Eeig1|-|2|2 B|protein-coding	Fam102a
10937	1.72363	-0.415981	1.68685	-0.246603	0.805216	0.886307	NM_019588	chr19	38524197	38785100	+	9475	1	Plce1|4933403A21Rik|PLCepsilon|Plce|mKIAA1516|-|19|19 C3|protein-coding	Plce1
10938	358.117	0.249172	0.131994	1.88776	0.0590586	0.13174	NM_001164578	chrX	151087094	151096543	-	3798	1	Tsr2|2310007F12Rik|-|X|X F3|protein-coding	Tsr2
10939	288.96	0.287341	0.148361	1.93677	0.0527731	0.120195	NM_021555	chr15	76368898	76371411	+	1959	1	Hgh1|Brp16|D15Ertd741e|Fam203a|MNCb-5873|-|15 D3|15 35.78 cM|protein-coding	Hgh1
1094	3.2342	0.0942321	1.20387	0.0782743	0.93761	0.966436	NM_029227	chr12	71111428	71123222	+	589	1	Tomm20l|4930553D19Rik|-|12|12 C2|protein-coding	Tomm20l
10940	3.25729	0.635909	1.22772	0.517958	0.604488	0.741379	NM_206935	chr5	77004055	77009478	+	397	1	Arl9|1700110A09Rik|-|5|5 C3.3|protein-coding	Arl9
10941	55.5977	-0.236533	0.302288	-0.782474	0.433936	0.593667	NM_028030	chr9	65630582	65660518	+	1946	1	Rbpms2|2400008B06Rik|AI316523|-|9|9 C|protein-coding	Rbpms2
10942	146.379	0.0254222	0.212031	0.119899	0.904564	0.949439	NM_198027	chr7	30308753	30314303	+	936	1	Alkbh6|AI839550|Abh6|C130099A02|-|7|7 B1|protein-coding	Alkbh6
10943	57.1507	-0.0718288	0.288806	-0.24871	0.803585	0.885034	NM_023044	chr19	10842544	10857915	+	2335	1	Slc15a3|Ci1|cI-1|-|19|19 A|protein-coding	Slc15a3
10944	641.113	-0.39588	0.114721	-3.45081	0.000558916	0.00232288	NM_001025431	chr2	138256584	138287422	+	4631	1	Btbd3|mKIAA0952|-|2|2 F3|protein-coding	Btbd3
10945	959.454	-0.00076768	0.0868029	-0.00884394	0.992944	0.997199	NM_011826	chr3	89995446	89998716	-	1149	1	Hax1|HAX-1|HSP1BP-1|Hs1bp1|SIG-111|Silg111|mHAX-1s|-|3|3 F1|protein-coding	Hax1
10946	0	NA	NA	NA	NA	NA	NM_001360608	chr14	41049117	41073037	-	766	1	Dydc2|4933428D01Rik|-|14|14 B|protein-coding	Dydc2
10947	3.58245	-0.84723	1.13851	-0.744156	0.456782	0.616419	NM_175666	chr3	96269700	96270192	+	490	1	Hist2h2bb|H2b-616|-|3|3 F2.1|protein-coding	Hist2h2bb
10948	0	NA	NA	NA	NA	NA	NM_146473	chr11	49459681	49460616	+	934	1	Olfr1387|MOR256-22|-|11|11 B1.2|protein-coding	Olfr1387
10949	1940.5	0.023903	0.0666875	0.358432	0.72002	0.827397	NM_001029983	chr2	25332743	25352213	+	3727	1	Man1b1|E430019H13Rik|ERMan1|Gm108|MANA-ER|-|2|2 A3|protein-coding	Man1b1
1095	1667.84	-0.305636	0.114085	-2.67902	0.00738383	0.0229885	NM_011668	chr7	59228750	59310836	+	9193	1	Ube3a|4732496B02|5830462N02Rik|A130086L21Rik|Hpve6a|-|7 B5|7 33.95 cM|protein-coding	Ube3a
10950	0.479735	2.57062	3.78806	0.678611	0.497384	NA	NM_001302636	chr13	42866247	43138512	+	5249	1	Phactr1|9630030F18Rik|Rpel1|-|13|13 A4|protein-coding	Phactr1
10951	29.8482	-1.06323	0.408462	-2.60301	0.00924079	0.0278304	NR_137278	chr5	149144263	149153540	+	1665	1	Gm42788|-|-|5 G3|5|ncRNA	Gm42788
10952	258.806	0.0737036	0.154869	0.475911	0.634138	0.764764	NM_001004066	chr12	116047724	116063207	+	4673	1	Zfp386|Kzf1|mKIAA4205|-|12|12 F2|protein-coding	Zfp386
10953	0	NA	NA	NA	NA	NA	NR_027858	chr11	71242430	71285232	-	3444	1	Nlrp1c-ps|Nalp1c|Nlrp1c|-|11|11 B4|pseudo	Nlrp1c-ps
10954	0.214802	0.0142721	7.05571	0.00202277	0.998386	NA	NM_001163816	chr17	57279100	57329236	+	4023	1	Vav1|Vav|vav-T|-|17 D|17 29.76 cM|protein-coding	Vav1
10955	1543.93	0.289141	0.103587	2.79129	0.0052499	0.0171676	NM_001290729	chrX	101532735	101601789	+	7991	1	Taf1|AU015687|B430306D02Rik|Ccg-1|Ccg1|KAT4|N-TAF1|TAFII250|Taf2a|p250|-|X D|X 44.29 cM|protein-coding	Taf1
10956	653.251	0.596144	0.0916295	6.50603	7.72E-11	8.71E-10	NM_011026	chr5	122707544	122729738	+	2688	1	P2rx4|AI504491|AW555605|D5Ertd444e|P2X4|-|5 F|5 62.53 cM|protein-coding	P2rx4
10957	0.784868	0.141855	2.90003	0.048915	0.960987	NA	NM_153069	chr11	53422181	53423136	-	492	1	Leap2|leap-2|-|11|11 B1.3|protein-coding	Leap2
10958	0	NA	NA	NA	NA	NA	NM_023746	chr13	28142484	28151595	+	1038	1	Prl5a1|1600013P04Rik|D13Wsu14e|Ghd24|PLP-L|Prlpl|-|13 A3.1|13 12.69 cM|protein-coding	Prl5a1
10959	1.30951	1.42989	1.91375	0.747168	0.454962	0.614499	NM_173051	chr13	32881397	32898140	-	1590	1	Serpinb1c|EIC|ovalbumin|-|13 A3.2|13 13.76 cM|protein-coding	Serpinb1c
1096	382.941	-1.09337	0.135025	-8.09753	5.61E-16	9.39E-15	NM_008737	chr8	128359073	128505475	+	5901	1	Nrp1|C530029I03|NP-1|NPN-1|Npn1|Nrp|-|8 E2|8 75.78 cM|protein-coding	Nrp1
10960	1.16901	3.58547	2.17014	1.65218	0.098497	0.198683	NM_001101482	chr9	87144306	87184045	+	1925	1	Mrap2|BB633055|-|9|9 E3.1|protein-coding	Mrap2
10961	7.80719	0.819678	0.940551	0.871487	0.383488	0.546466	NM_001101479	chr3	46442197	46447941	-	5214	1	Pabpc4l|C330050A14Rik|EG241989|-|3|3 B|protein-coding	Pabpc4l
10962	0	NA	NA	NA	NA	NA	NM_010594	chr6	133849855	133853667	-	602	1	Kap|AW146435|FKSG22|-|6 G1|6 64.03 cM|protein-coding	Kap
10963	82.3002	-0.460855	0.262262	-1.75723	0.0788786	0.166013	NM_175118	chr1	92906989	92908620	+	1487	1	Dusp28|0710001B24Rik|AV005521|-|1|1 D|protein-coding	Dusp28
10964	0	NA	NA	NA	NA	NA	NM_001128146	chr7	140247378	140299791	+	3325	1	5830411N06Rik|Scart2|-|7|7 F4|protein-coding	5830411N06Rik
10965	3471.95	-0.0363167	0.0541865	-0.670217	0.50272	0.65864	NM_177411	chr10	128677183	128696268	-	3168	1	Rab5b|C030027M18Rik|-|10|10 D3|protein-coding	Rab5b
10966	0	NA	NA	NA	NA	NA	NR_033472	chr19	43838803	43840845	+	2042	1	Gm10768|-|-|19 C3|19|ncRNA	Gm10768
10967	61.6604	0.402426	0.306015	1.31505	0.188492	0.327358	NM_011950	chr17	28769317	28778704	+	1374	1	Mapk13|SAPK4|Serk4|-|17|17 A3.3|protein-coding	Mapk13
10968	1.61329	-5.01135	2.32103	-2.15911	0.0308418	0.0769295	NM_001170641	chr1	74125541	74148230	+	2322	1	Rufy4|F930048N03Rik|-|1|1 C3|protein-coding	Rufy4
10969	0	NA	NA	NA	NA	NA	NM_146278	chr14	50147901	50148872	-	970	1	Olfr729|MOR246-6|-|14|14 C1|protein-coding	Olfr729
1097	0	NA	NA	NA	NA	NA	NM_001099325	chrX	28585011	28607871	-	863	8	Gm10488|-|-|X|X A3.1|protein-coding	Gm10488
10970	4132.79	0.573045	0.0569389	10.0642	7.95E-24	2.08E-22	NM_010749	chr6	122308720	122317680	+	2506	1	M6pr|CD-MPR|Mpr46|-|6 F1|6 57.52 cM|protein-coding	M6pr
10971	0.0401101	0	7.06756	0	1	NA	NR_136909	chr10	25536386	25673343	+	1905	1	Gm29571|-|-|10 A4|10|ncRNA	Gm29571
10972	0.583518	-2.31761	3.09206	-0.749538	0.453533	NA	NR_105938	chr17	34857569	34857632	-	63	1	Mir6972|Gm27810|mmu-mir-6972|-|17|17 B1|ncRNA	Mir6972
10973	0.591432	2.57059	3.53629	0.726918	0.467276	NA	NR_153658	chr16	49955830	49958912	+	508	1	Gm19723|-|-|16 B5|16 31.23 cM|ncRNA	Gm19723
10974	16.9182	-0.737852	0.548481	-1.34526	0.17854	0.314053	NM_001317722	chr17	34039138	34066684	+	6474	1	Col11a2|-|-|17 B1|17 17.98 cM|protein-coding	Col11a2
10975	591.945	0.433695	0.108106	4.01177	6.03E-05	0.000306995	NM_033570	chr1	36471597	36508776	+	4573	1	Cnnm4|5430430O18Rik|Acdp4|-|1 B|1 15.28 cM|protein-coding	Cnnm4
10976	3.02305	0.493387	1.29423	0.381221	0.703039	0.81598	NR_028537	chr4	132310703	132310758	+	55	1	Snord99|MBII-420|-|4 D2.3|4|snoRNA	Snord99
10977	129.589	0.266761	0.22894	1.1652	0.243939	0.396334	NM_001146007	chr7	104338754	104353358	-	3726	1	Trim12c|9230105E10Rik|Trim12-2|-|7|7 E3|protein-coding	Trim12c
10978	0.898578	1.1783	2.58232	0.456293	0.648179	NA	NM_001357842	chr1	59524294	59636416	+	3497	1	Gm973|AW554518|-|1|1 C2|protein-coding	Gm973
10979	8591.19	-0.149556	0.0731816	-2.04363	0.0409905	0.0976309	NM_033561	chr5	134619872	134639409	-	2485	1	Eif4h|AU018978|D5Ertd355e|E430026L18Rik|Ef4h|Wbscr1|Wscr1|eIF-4H|-|5 G2|5 74.71 cM|protein-coding	Eif4h
1098	0	NA	NA	NA	NA	NA	NM_001168423	chr18	62607540	62741387	-	788	1	Spink13|Gm10534|Spink5l3|-|18 E1|18|protein-coding	Spink13
10980	224.623	0.0831898	0.169947	0.489506	0.624484	0.756922	NM_177573	chr4	124937048	124944661	+	2935	1	9930104L06Rik|C1orf109|-|4|4 D2.2|protein-coding	9930104L06Rik
10981	12.6703	-0.158586	0.618553	-0.256382	0.797656	0.881362	NM_011704	chr10	23894688	23905343	+	2407	1	Vnn1|V-1|-|10|10 A4|protein-coding	Vnn1
10982	829.983	-0.222508	0.125824	-1.76841	0.0769932	0.162963	NM_009336	chr3	95111042	95123051	+	1428	1	Vps72|Tcfl1|YL-1|-|3|3 F2.1|protein-coding	Vps72
10983	1586.13	-1.05006	0.0922422	-11.3837	5.04E-30	1.72E-28	NM_011436	chr9	41964709	42124297	-	10676	1	Sorl1|2900010L19Rik|AI596264|AW261561|LR11|SorLA|gp250|mSorLA|-|9|9 A5.1|protein-coding	Sorl1
10984	0	NA	NA	NA	NA	NA	NM_177070	chr9	109432318	109449140	-	1499	1	Fbxw16|7420402K12Rik|-|9|9 F2|protein-coding	Fbxw16
10985	2091.8	-0.27782	0.0790126	-3.51615	0.000437845	0.00186377	NM_011503	chr8	3631109	3643998	+	3087	1	Stxbp2|C79054|Munc-18-2|Munc-18b|Munc18b|Sxtbp2|Sxtp2|Unc18-2|Unc18b|muSec1|-|8 A1.1|8 1.92 cM|protein-coding	Stxbp2
10986	21.0984	-1.37039	0.501218	-2.73411	0.00625486	0.0199135	NR_040421	chr6	72629831	72637717	+	1458	1	Gm15401|-|-|6 C1|6|ncRNA	Gm15401
10987	235.131	-0.064094	0.170105	-0.37679	0.70633	0.81802	NM_026827	chr7	126886219	126898278	-	936	1	Tmem219|1110032O16Rik|2900045G02Rik|IGFBP-3R|-|7|7 F3|protein-coding	Tmem219
10988	0.059176	1.60838	7.06342	0.227706	0.819875	NA	NM_001357598	chr9	28994749	29963269	-	3185	1	Ntm|6230410L23Rik|B230210G24Rik|Hnt|Igdcc2|R75390|-|9|9 A4|protein-coding	Ntm
10989	0.092473	0	7.06756	0	1	NA	NM_009977	chr2	150570415	150578944	+	980	1	Cst7|Cmap|-|2|2 G3|protein-coding	Cst7
1099	8.53474	-1.04247	0.949238	-1.09822	0.272109	0.429539	NM_029687	chr2	38998309	39001584	+	1195	1	Wdr38|1700123D08Rik|-|2|2 B|protein-coding	Wdr38
10990	0.0397726	0	7.06756	0	1	NA	NM_001085511	chrX	89752268	89755491	+	3089	1	4932429P05Rik|-|-|X|X C1|protein-coding	4932429P05Rik
10991	0	NA	NA	NA	NA	NA	NR_030469	chr2	10467790	10467886	+	96	1	Mir669b|Mirn669b|-|2 A1|2|ncRNA	Mir669b
10992	348.076	-0.298801	0.125446	-2.38192	0.0172228	0.0471985	NM_001368330	chr8	106415327	106426942	+	3841	1	Zfp90|6430515L01Rik|KRAB17|NK10|Zfp64|Zfp83|mKIAA1954|-|8 D3|8 53.14 cM|protein-coding	Zfp90
10993	0.135087	0	7.06756	0	1	NA	NR_028521	chr1	59704808	59704870	+	62	1	Snord11|MBII-95|-|1 C2|1|snoRNA	Snord11
10994	1184.6	-1.13772	0.0966574	-11.7706	5.53E-32	2.02E-30	NM_015731	chr2	168634438	168741800	-	3499	1	Atp9a|IIa|-|2|2 H3|protein-coding	Atp9a
10995	944.076	-0.0190267	0.0831945	-0.228702	0.819101	0.895717	NM_172735	chr6	30366384	30391020	-	1848	1	Zc3hc1|1110054L24Rik|AU018540|AU019789|HSPC216|Nipa|-|6|6 A3.3|protein-coding	Zc3hc1
10996	669.973	-0.444918	0.170015	-2.61693	0.00887254	0.0268621	NR_075078	chr19	4099998	4113965	+	4182	1	Pitpnm1|DRES9|Mpt-1|Nir-2|PITPnm 1|Pitpnm|R75447|Rd9|RdgB|RdgB1|-|19 A|19 3.81 cM|protein-coding	Pitpnm1
10997	589.273	0.048501	0.115951	0.41829	0.675735	0.795777	NM_175170	chr1	166393612	166409828	-	7362	1	Pogk|9130401E23Rik|BASS2|mKIAA1513|-|1|1 H2.3|protein-coding	Pogk
10998	2656.31	0.332957	0.0786584	4.23295	2.31E-05	0.000127489	NM_001025192	chr16	78301671	78340759	+	5557	1	Cxadr|2610206D03Rik|AU016810|AW553441|CAR|MCAR|MCVADR|-|16|16 C3.1|protein-coding	Cxadr
10999	353.63	-0.41598	0.126308	-3.29338	0.000989923	0.00389767	NM_053103	chr19	43689689	43733853	+	6035	1	Entpd7|1810012B13Rik|1810020C02Rik|2810003F23Rik|LALP1|Lysal2|-|19|19 C3|protein-coding	Entpd7
11	6.45064	-0.0408933	0.914467	-0.0447182	0.964332	0.981076	NM_015796	chr7	28716790	28738140	+	1959	1	Fbxo17|Fbg4|Fbx17|Fbxo26|-|7|7 B1|protein-coding	Fbxo17
110	0	NA	NA	NA	NA	NA	NR_046037	chr11	19065275	19075740	+	1411	1	4933406G16Rik|-|-|11|11 A3.1|ncRNA	4933406G16Rik
1100	1522.81	-0.0245772	0.0755552	-0.325288	0.744963	0.844371	NM_001114119	chr9	108517087	108560167	+	3349	1	Qrich1|2610028H07Rik|b2b2404Clo|-|9|9 F2|protein-coding	Qrich1
11000	0.973699	-3.31747	2.35931	-1.40612	0.159689	NA	NM_153505	chr15	103453825	103498800	+	4684	1	Nckap1l|4930568P13Rik|AI463083|Hem1|Hemp1|-|15|15 F3|protein-coding	Nckap1l
11001	991.201	-1.03007	0.0931808	-11.0546	2.08E-28	6.64E-27	NM_178928	chr18	61730262	61786662	-	3382	1	Afap1l1|AI173486|-|18|18 E1|protein-coding	Afap1l1
11002	609.072	-0.165046	0.102976	-1.60277	0.108986	0.215477	NM_001039710	chr1	55052770	55072702	+	1726	1	Coq10b|1500041J02Rik|1700030I21Rik|9530077A17Rik|AV002237|AW742641|-|1|1 C1.2|protein-coding	Coq10b
11003	0	NA	NA	NA	NA	NA	NM_146309	chr4	118781636	118782586	-	948	1	Olfr1337|MOR259-10|Olfr219-ps1|-|4|4 D2.1|protein-coding	Olfr1337
11004	387.963	0.182573	0.127812	1.42845	0.153162	0.279527	NM_007596	chr13	55623005	55632416	+	1381	1	Caml|AI385748|Camlg|-|13 B1|13 30.06 cM|protein-coding	Caml
11005	2216.46	0.00989182	0.0647514	0.152766	0.878583	0.933719	NM_030722	chr4	130663321	130781566	+	5367	1	Pum1|AA517475|Pumm|mKIAA0099|-|4|4 D2.2|protein-coding	Pum1
11006	32.6328	-4.3254	1.08614	-3.98235	6.82E-05	0.000342925	NM_011909	chr6	121245906	121270917	+	1758	1	Usp18|1110058H21Rik|AW047653|UBP43|Ubp15|-|6 F1|6 57.17 cM|protein-coding	Usp18
11007	9918.09	-0.08932	0.0530839	-1.68262	0.0924484	0.18906	NM_022310	chr2	34772090	34776529	+	2606	1	Hspa5|AL022860|AU019543|Bip|D2Wsu141e|D2Wsu17e|Grp78|Hsce70|SEZ-7|Sez7|baffled|mBiP|-|2 B|2 22.94 cM|protein-coding	Hspa5
11008	0.0916548	0	7.06756	0	1	NA	NM_199157	chr4	35152055	35154019	+	816	1	Ifnk|-|-|4|4 A5|protein-coding	Ifnk
11009	0.153673	2.52702	6.99584	0.361218	0.717937	NA	NR_105989	chr4	148146936	148146996	-	60	1	Mir7022|Gm27291|mmu-mir-7022|-|4|4 E2|ncRNA	Mir7022
1101	0	NA	NA	NA	NA	NA	NR_033467	chr2	166273908	166294831	+	380	1	Gm11468|-|-|2|2 H3|ncRNA	Gm11468
11010	16.795	-0.620254	0.647303	-0.958213	0.337955	0.500237	NM_001281830	chr12	103433873	103443680	-	659	1	Ifi27l2a|2310061N23Rik|Ifi27|Isg12|Isg12(b1)|-|12|12 E|protein-coding	Ifi27l2a
11011	0	NA	NA	NA	NA	NA	NR_040483	chr1	61378432	61395904	+	887	1	9530026F06Rik|-|-|1|1 C2|ncRNA	9530026F06Rik
11012	0.348515	0	4.9291	0	1	NA	NR_040674	chr4	55410443	55418842	-	753	1	Gm12505|-|-|4 B3|4|ncRNA	Gm12505
11013	0	NA	NA	NA	NA	NA	NR_126091	chr8	106282229	106335754	+	994	1	4930506A18Rik|-|-|8|8 D3|ncRNA	4930506A18Rik
11014	1336.93	-0.104386	0.0907588	-1.15014	0.250086	0.403774	NM_025983	chr2	174461075	174464101	-	409	1	Atp5e|2410043G19Rik|ATPE|AV000645|Atp5f1e|-|2|2 H4|protein-coding	Atp5e
11015	667.146	-0.121014	0.0972939	-1.24379	0.213575	0.35935	NM_001293686	chr19	55316057	55627461	+	4600	1	Vti1a|1110014F16Rik|1110018K19Rik|4921537J05Rik|MVti1|MVti1a|Vti1|Vti1-rp2|-|19|19 D2|protein-coding	Vti1a
11016	193.747	-0.0156343	0.189277	-0.0826002	0.934169	0.964628	NM_010027	chr10	75771233	75773374	-	604	1	Ddt|C78655|-|10 C1|10 38.58 cM|protein-coding	Ddt
11017	1719.85	0.510566	0.0799575	6.38547	1.71E-10	1.88E-09	NM_176979	chr9	103305327	103350427	+	5081	1	Topbp1|1110031N14Rik|2810429C13Rik|AI256758|D430026L04Rik|mKIAA0259|-|9|9 F1|protein-coding	Topbp1
11018	3933.86	-0.360644	0.128033	-2.81681	0.00485035	0.0159694	NM_133957	chr8	107293470	107379517	+	13425	1	Nfat5|AI225870|B130038B15Rik|CAG-8|CAG80|NFATL1|OREBP|TonEBP|mKIAA0827|nfatz|-|8 D3|8 53.93 cM|protein-coding	Nfat5
11019	5416.68	-0.457933	0.0705015	-6.49536	8.28E-11	9.34E-10	NM_011197	chr3	101040236	101110166	-	5775	1	Ptgfrn|4833445A08Rik|AU042434|CD9P-1|EWI-F|FPRP|Trim45|-|3|3 F2.2|protein-coding	Ptgfrn
1102	1566.12	0.12574	0.0718697	1.74956	0.0801949	0.168191	NM_025664	chr17	5841324	5931956	+	3318	1	Snx9|2700073N08Rik|SDP1|SH3PX1|-|17 A1|17 3.51 cM|protein-coding	Snx9
11020	441.812	-0.043454	0.116967	-0.371505	0.710261	0.820482	NM_001302334	chr11	59202486	59206138	+	1025	1	Mrpl55|2810038N09Rik|L55mt|MRP-L55|-|11|11 B1.3|protein-coding	Mrpl55
11021	0	NA	NA	NA	NA	NA	NM_008769	chrX	10252305	10321024	+	2307	1	Otc|AI265390|Sf|spf|-|X A1.1|X 4.66 cM|protein-coding	Otc
11022	2.83089	-0.580823	1.38901	-0.418157	0.675832	0.795777	NM_001287074	chr10	77686569	77886769	+	2432	1	Tspear|C330046G03Rik|ORF65|TSP-EAR|Tnep1|-|10|10 C1|protein-coding	Tspear
11023	0.13894	1.55615	7.06599	0.220231	0.825692	NA	NM_001037932	chr11	84148361	84167476	-	1220	1	Gm11437|AI463690|-|11|11 C|protein-coding	Gm11437
11024	332.086	-0.303306	0.129318	-2.34543	0.019005	0.0513114	NM_001191001	chr7	66689889	66717256	+	5218	1	Lins1|2700083B01Rik|AW547219|Lins|Lins2|Wins2|-|7|7 C|protein-coding	Lins1
11025	3293.84	-0.112992	0.117727	-0.959782	0.337165	0.499413	NM_010418	chr7	56050155	56231798	+	15251	1	Herc2|D15F32S1h|D7H15F32S1|D7H15F37S1|jdf2|mKIAA0393|rjs|-|7 B5|7 33.42 cM|protein-coding	Herc2
11026	0.109232	-1.41441	7.05728	-0.200419	0.841153	NA	NM_027209	chr19	11518559	11530403	+	1678	1	Ms4a6b|1810027D10Rik|-|19|19 A|protein-coding	Ms4a6b
11027	560.875	-0.0581875	0.107559	-0.540984	0.588518	0.728686	NM_178337	chr13	13997951	14039638	-	1826	1	Tbce|2610206D02Rik|C530005D02Rik|pmn|-|13 A1|13 5.29 cM|protein-coding	Tbce
11028	1685.86	-0.424347	0.0730724	-5.80721	6.35E-09	5.88E-08	NM_181404	chr19	25236975	25434498	+	5623	1	Kank1|A930031B09Rik|AU015049|AW121052|Ankrd15|D330024H06Rik|mKIAA0172|-|19|19 B|protein-coding	Kank1
11029	380.717	0.139623	0.13379	1.0436	0.29667	0.457719	NM_026423	chr8	84250576	84257324	-	2142	1	Mri1|2410018C20Rik|-|8|8 C2|protein-coding	Mri1
1103	3.89183	3.57772	1.77405	2.0167	0.0437272	0.103032	NM_001101431	chr6	115583547	115592576	-	2533	1	Mkrn2os|2510049J12Rik|-|6|6 E3|protein-coding	Mkrn2os
11030	0.059176	1.60838	7.06342	0.227706	0.819875	NA	NM_009215	chr16	23889581	23890844	-	595	1	Sst|SOM|SRIF|SS|Smst|-|16 B1|16 15.0 cM|protein-coding	Sst
11031	4532.61	0.264091	0.0542012	4.87242	1.10E-06	7.63E-06	NM_001363429	chr8	111993439	112011354	-	2264	1	Kars|AA589550|AL024334|AL033315|AL033367|D8Ertd698e|D8Wsu108e|LysRS|mKIAA0070|-|8 E1|8 58.27 cM|protein-coding	Kars
11032	207.75	-0.337034	0.159463	-2.11357	0.0345524	0.0846863	NM_146039	chr12	116207050	116263025	-	3701	1	Wdr60|D430033N04Rik|-|12|12 F2|protein-coding	Wdr60
11033	1.36311	-1.47151	2.08275	-0.706524	0.479863	0.638037	NM_001081983	chrX	136974022	136976874	-	434	1	Tmsb15b1|Tm15b|-|X F1|X|protein-coding	Tmsb15b1
11034	2033.51	-0.0903583	0.0727092	-1.24274	0.213965	0.359925	NM_024207	chr15	57869502	57892418	-	3135	1	Derl1|1110021N07Rik|AI195141|AW551338|Derlin-1|-|15|15 D1|protein-coding	Derl1
11035	0	NA	NA	NA	NA	NA	NM_001195596	chr10	25527943	25536272	-	670	1	Smlr1|2010003K15Rik|-|10|10 A4|protein-coding	Smlr1
11036	2977.79	-0.363544	0.0659079	-5.51593	3.47E-08	2.90E-07	NM_024206	chr6	113728052	113740681	-	1290	1	Sec13|1110003H02Rik|Sec13l1|Sec13r|-|6 E3|6 52.84 cM|protein-coding	Sec13
11037	16.1089	-1.07039	0.610644	-1.75288	0.0796222	0.167272	NM_023755	chr1	118627945	118685168	+	9253	1	Tfcp2l1|1810030F05Rik|4932442M07Rik|AA575098|Cp2l1|Crtr-1|D930018N21Rik|LBP-9|Tcfcp2l1|-|1|1 E2.3|protein-coding	Tfcp2l1
11038	0	NA	NA	NA	NA	NA	NR_040716	chr9	118429839	118437048	+	832	1	4933432G23Rik|-|-|9|9 F3|ncRNA	4933432G23Rik
11039	0	NA	NA	NA	NA	NA	NR_152110	chr7	109438618	109444900	+	1813	1	1700095J03Rik|-|-|7|7 E3|ncRNA	1700095J03Rik
1104	1.09629	-1.3674	2.39744	-0.570358	0.568435	0.713757	NM_001164567	chr9	119052778	119071525	+	2893	1	Vill|Villp|-|9|9 F3|protein-coding	Vill
11040	0.341363	-1.28287	4.60291	-0.278709	0.780468	NA	NM_134005	chr10	24773814	24836195	-	2788	1	Enpp3|AI876438|CD203c|-|10|10 A4|protein-coding	Enpp3
11041	3240.17	0.0931899	0.060419	1.54239	0.122978	0.235716	NM_001369067	chr4	135320485	135353146	-	3640	1	Srrm1|AA407769|POP101|Srm160|-|4|4 D3|protein-coding	Srrm1
11042	0	NA	NA	NA	NA	NA	NM_146606	chr9	18754692	18755633	-	940	1	Olfr24|MOR132-1|MTPCR51|-|9|9 A2|protein-coding	Olfr24
11043	223.516	0.474871	0.158306	2.99969	0.00270252	0.00953896	NM_008858	chr12	50341232	50649223	-	3756	1	Prkd1|PKD|PKD1|Pkcm|Prkcm|-|12|12 B3|protein-coding	Prkd1
11044	0	NA	NA	NA	NA	NA	NR_152170	chr7	44261478	44261891	+	217	1	Gm15517|-|-|7 B3|7|ncRNA	Gm15517
11045	7.93396	-0.784026	0.84518	-0.927645	0.353592	0.516373	NR_033542	chr3	146367153	146378944	-	2416	1	Gm10636|-|-|3 H2|3|ncRNA	Gm10636
11046	26.1074	-2.39791	0.533085	-4.49817	6.85E-06	4.17E-05	NM_026257	chr4	134102583	134126780	+	1560	1	Ubxn11|4930506L07Rik|D4Bwg1540e|Soc|Soci|Ubxd5|-|4 D3|4 66.5 cM|protein-coding	Ubxn11
11047	871.878	-0.0499156	0.110926	-0.449991	0.652717	0.77912	NM_011163	chr17	78852550	78882572	-	4308	1	Eif2ak2|2310047A08Rik|4732414G15Rik|AI467567|AI747578|Pkr|Prkr|Tik|-|17 E3|17 49.56 cM|protein-coding	Eif2ak2
11048	1062.76	0.0859688	0.091794	0.93654	0.348995	0.51136	NM_020601	chrX	77511227	77660265	+	2284	1	Tbl1x|5330429M20|Tbl1|-|X B|X 38.31 cM|protein-coding	Tbl1x
11049	0	NA	NA	NA	NA	NA	NM_001166731	chr7	12041299	12042219	+	919	1	Vmn1r77|Gm6935|-|7 A1|7|protein-coding	Vmn1r77
1105	0	NA	NA	NA	NA	NA	NM_146329	chr7	104049408	104050352	-	943	1	Olfr642|MOR13-6|-|7|7 E3|protein-coding	Olfr642
11050	0	NA	NA	NA	NA	NA	NM_177738	chr6	90301219	90305448	+	1204	1	BC048671|-|-|6|6 D1|protein-coding	BC048671
11051	102.249	-0.989663	0.318519	-3.10708	0.00188948	0.00694313	NM_177371	chr4	63724600	63745059	-	5771	1	Tnfsf15|Tl1|Tl1a|Tnlg1b|Vegi|-|4|4 C1|protein-coding	Tnfsf15
11052	2332.32	0.496031	0.112738	4.39986	1.08E-05	6.34E-05	NM_178618	chr11	61684410	61709950	+	4779	1	Fam83g|2310040C09Rik|AI506990|wly|-|11|11 B2|protein-coding	Fam83g
11053	4023.46	0.331701	0.0574078	5.77797	7.56E-09	6.95E-08	NM_153516	chr6	120836230	120892842	+	6924	1	Bcl2l13|BCL-RAMBO|E430016C20Rik|Mil-1|Mil1|-|6 F1|6 57.01 cM|protein-coding	Bcl2l13
11054	30.0644	-0.00847841	0.407834	-0.0207889	0.983414	0.991376	NM_001357333	chr8	105686274	105698194	+	4204	1	Carmil2|CG1399-PB|D130029J02Rik|Gm585|Rltpr|-|8|8 D3|protein-coding	Carmil2
11055	7.32501	0.600804	0.807154	0.744349	0.456666	0.61641	NM_001359119	chrX	136820148	136838582	+	3716	1	Plp1|DM20|Plp|jimpy|jp|msd|rsh|-|X F1|X 59.1 cM|protein-coding	Plp1
11056	27.1268	-0.527015	0.453108	-1.16311	0.244785	0.397406	NR_109782	chr9	107906889	107920383	+	4718	1	Mst1r|CD136|CDw136|Fv-2|Fv2|PTK8|Ron|STK|-|9 59.07 cM|9 F1|protein-coding	Mst1r
11057	1605.19	-0.0897428	0.0942541	-0.952137	0.341027	0.503288	NM_007444	chr10	40287465	40302186	-	3187	1	Amd2|AdoMetDC|Amd1|Amd3|-|10|10 B1|protein-coding	Amd2
11058	2071.72	0.0028994	0.089798	0.032288	0.974242	0.986323	NM_010485	chr8	4284782	4325100	-	6022	1	Elavl1|2410055N02Rik|HUR|Hua|W91709|-|8 A1.1|8 2.0 cM|protein-coding	Elavl1
11059	641.595	0.0394537	0.0960956	0.410567	0.68139	0.800303	NM_001357426	chr1	163929765	163955126	+	4438	1	Scyl3|1200016D23Rik|6030457O16|AW214499|Pace1|-|1|1 H2.1|protein-coding	Scyl3
1106	204.986	-0.231842	0.209016	-1.1092	0.267342	0.42349	NM_026308	chr17	36255673	36257846	-	493	1	Rpp21|0610037N01Rik|-|17|17 B1|protein-coding	Rpp21
11060	82.7626	-0.191362	0.262663	-0.728546	0.46628	0.625095	NM_028538	chr7	27907392	27929458	-	5180	1	Zfp974|1700049G17Rik|AV321011|BB026409|-|7|7 A3|protein-coding	Zfp974
11061	127.745	6.55314	0.67038	9.77526	1.44E-22	3.53E-21	NM_007609	chr9	5308849	5336791	+	1432	1	Casp4|CASP-11|CASP-4|Casp11|Caspl|ich-3|-|9 A1|9 2.46 cM|protein-coding	Casp4
11062	689.537	0.379805	0.107174	3.54381	0.000394386	0.0016952	NM_133888	chr4	132732966	132757171	-	1915	1	Smpdl3b|1110054A24Rik|AU045240|Asml3b|-|4|4 D2.3|protein-coding	Smpdl3b
11063	646.266	1.01345	0.112578	9.00222	2.21E-19	4.53E-18	NM_001287179	chr1	136467848	136530819	+	8307	1	Kif14|D1Ertd367e|E130203M01|-|1 E4|1 59.8 cM|protein-coding	Kif14
11064	4.48605	-2.91617	1.37946	-2.114	0.0345155	0.0846269	NM_001159986	chr1	157526170	157568424	+	4320	1	Sec16b|Lztr2|Rgpr|Rgpr-p117|-|1|1 H1|protein-coding	Sec16b
11065	0	NA	NA	NA	NA	NA	NR_029641	chr7	3218919	3219000	+	81	1	Mir291a|Mirn291a|mir-291a|-|7 A1|7|ncRNA	Mir291a
11066	225.576	-0.887589	0.164236	-5.40435	6.50E-08	5.22E-07	NM_026886	chr5	116439273	116591817	-	7460	1	Srrm4|1500001A10Rik|B230202K19Rik|bv|mKIAA1853|nSR100|-|5|5 F|protein-coding	Srrm4
11067	3.97221	0.294999	0.988728	0.298362	0.765427	0.85774	NR_029412	chr4	132309465	132309600	+	135	1	Snora16a|-|-|4 D2.3|4|snoRNA	Snora16a
11068	0.059176	1.60838	7.06342	0.227706	0.819875	NA	NR_040357	chr15	10829051	10832713	+	867	1	Gm19276|-|-|15 A1|15 5.35 cM|ncRNA	Gm19276
11069	1.42153	-0.822082	2.26303	-0.363266	0.716406	0.824974	NM_198191	chr2	32575718	32583783	+	1566	1	Pip5kl1|BC028795|-|2|2 B|protein-coding	Pip5kl1
1107	0.059176	1.60838	7.06342	0.227706	0.819875	NA	NM_023878	chr14	118787871	118874525	+	1179	1	Cldn10|6720456I16Rik|Cldn10a|Cldn10b|D14Ertd728e|-|14 E4|14 62.55 cM|protein-coding	Cldn10
11070	0.813553	-0.909694	2.81681	-0.322952	0.746731	NA	NR_045878	chr16	30021842	30039479	-	1205	1	9030404E10Rik|-|-|16|16 B2|ncRNA	9030404E10Rik
11071	0	NA	NA	NA	NA	NA	NR_045491	chr12	30410559	30467358	-	1544	1	2310016D03Rik|-|-|12|12 A2|ncRNA	2310016D03Rik
11072	455.084	0.267645	0.119979	2.23077	0.0256966	0.0660815	NM_020567	chr13	24751845	24761937	-	968	1	Gmnn|AW546347|Gem|-|13|13 A3.1|protein-coding	Gmnn
11073	2370.22	-0.380961	0.0663321	-5.74324	9.29E-09	8.43E-08	NM_008150	chrX	52053018	52164923	-	2314	1	Gpc4|9530073D23Rik|AF311610|AI385680|AI661372|K-glypican|-|X A5|X 28.33 cM|protein-coding	Gpc4
11074	0.175381	1.55614	7.06599	0.220229	0.825693	NA	NM_001165957	chr9	99456243	99479899	+	781	1	Nme9|Txndc6|-|9|9 E3.3|protein-coding	Nme9
11075	0	NA	NA	NA	NA	NA	NM_027600	chr2	19462837	19553910	-	1985	1	4921504E06Rik|4921522E24Rik|-|2 A3|2|protein-coding	4921504E06Rik
11076	1132.22	0.181288	0.0841789	2.1536	0.0312713	0.0777859	NM_027935	chr4	134897849	134914916	-	1087	1	Tmem50a|3200001F09Rik|CAM|Smp1|-|4 D3|4 67.14 cM|protein-coding	Tmem50a
11077	0.0782446	0	7.06756	0	1	NA	NM_013590	chr10	117287795	117292868	-	1259	1	Lyz1|Lyz|Lyzf3|Lzp-s|-|10|10 D2|protein-coding	Lyz1
11078	6.60983	-1.11371	0.970946	-1.14703	0.251367	0.405275	NM_054044	chr8	27085841	27123436	+	5496	1	Adgra2|8430414O08Rik|9530074E10Rik|Gpr124|Tem5|mKIAA1531|-|8|8 A2|protein-coding	Adgra2
11079	1950.85	-0.00185577	0.0836277	-0.0221908	0.982296	0.990717	NM_027722	chr10	95547007	95564146	-	3203	1	Nudt4|4933436C10Rik|DIPP-2|DIPP2|DIPP2alpha|DIPP2beta|HDCMB47P|-|10|10 C2|protein-coding	Nudt4
1108	4700.82	-0.250398	0.0499296	-5.01503	5.30E-07	3.80E-06	NM_001080746	chr5	134237832	134314760	-	4420	1	Gtf2i|6030441I21Rik|BAP-135|Diws1t|GtfII-I|Spin|TFII-I|WBSCR6|-|5 G2|5 74.48 cM|protein-coding	Gtf2i
11080	292.946	-0.23441	0.141859	-1.65241	0.0984502	0.198615	NR_153415	chr7	133686355	133710447	-	2431	1	Uros|AI415298|UROIIIS|Uros3|-|7 F3|7 77.26 cM|protein-coding	Uros
11081	20.6963	5.41615	1.47762	3.66545	0.000246908	0.00110982	NM_001281819	chr11	105967948	105989964	+	5062	1	Ace|AW208573|CD143|-|11 E1|11 68.84 cM|protein-coding	Ace
11082	81.5498	-0.895601	0.262699	-3.40923	0.00065147	0.00266748	NM_001357954	chr16	13754564	13758537	+	3971	1	A930007A09Rik|-|-|16|16 A1|protein-coding	A930007A09Rik
11083	0.101533	0	7.06756	0	1	NA	NM_007524	chr5	41761483	41764220	-	1433	1	Nkx3-2|Bapx1|NKX3.2|Nkx-3.2|-|5 B3|5 22.58 cM|protein-coding	Nkx3-2
11084	0	NA	NA	NA	NA	NA	NR_030435	chr12	109717085	109717183	+	98	1	Mir666|Mirn666|mir-666|mmu-mir-666|-|12 F1|12|ncRNA	Mir666
11085	0.199217	0	7.06756	0	1	NA	NM_001085414	chr4	143894237	143900380	-	1479	1	Pramef6|Gm13099|-|4|4 E1|protein-coding	Pramef6
11086	274.759	-1.05753	0.142881	-7.40152	1.35E-13	1.92E-12	NM_025519	chr3	10366973	10391005	+	1783	1	Chmp4c|2010012P02Rik|2210015K02Rik|2310010I16Rik|Shax3|Snf7-3|-|3|3 A1|protein-coding	Chmp4c
11087	76.0021	0.57581	0.25864	2.2263	0.0259941	0.0666628	NR_110430	chr13	97482701	97497664	+	3418	1	Lncenc1|Gm11019|Gm2373|Lincenc1|Platr18|linc-Enc1|-|13 D1|13|ncRNA	Lncenc1
11088	3260.17	0.269757	0.112402	2.39993	0.016398	0.0452201	NM_009091	chr10	80292431	80294114	+	516	1	Rps15|rig|-|10|10 C1|protein-coding	Rps15
11089	115.28	-1.22374	0.235986	-5.18563	2.15E-07	1.62E-06	NM_013641	chr8	83666644	83670105	+	2075	1	Ptger1|EP1|Ptgerep1|-|8 C2|8 40.22 cM|protein-coding	Ptger1
1109	9.69503	-0.342905	0.710624	-0.482541	0.629422	0.760647	NM_013456	chr19	4861216	4877909	-	2864	1	Actn3|-|-|19 A|19 4.12 cM|protein-coding	Actn3
11090	0	NA	NA	NA	NA	NA	NM_183189	chr16	88728862	88729611	+	747	1	Krtap13-1|AA589563|KAP13.1|-|16|16 C3.3|protein-coding	Krtap13-1
11091	0.281774	0	5.87276	0	1	NA	NM_001177783	chr10	38820541	38821779	-	1050	1	Rfpl4b|100040915|Gm3037|Gm62|-|10|10 B1|protein-coding	Rfpl4b
11092	1.85162	1.11114	1.45616	0.763067	0.445424	0.604457	NM_001361505	chr19	20492583	20643463	+	2570	1	Aldh1a1|ALDH-E1|ALHDII|Ahd-2|Ahd2|Aldh1|Aldh1a2|E1|Raldh1|-|19 B|19 13.91 cM|protein-coding	Aldh1a1
11093	0.0942612	0	7.06756	0	1	NA	NM_001077421	chr17	23953085	23955273	-	870	1	Sbpl|2310068J22Rik|-|17|17 A3.3|protein-coding	Sbpl
11094	0.348813	1.5567	5.54372	0.280804	0.778861	NA	NR_105743	chr19	60774331	60774397	-	66.5	2	Mir3084-2|Gm38437|mmu-mir-3084-2|-|19|19 D3|ncRNA	Mir3084-2
11095	0	NA	NA	NA	NA	NA	NR_029725	chr13	48538179	48538272	-	93	1	Mirlet7a-1|Let-7a|Mirnlet7a|Mirnlet7a-1|let-7a-1|-|13|13 A5|ncRNA	Mirlet7a-1
11096	0	NA	NA	NA	NA	NA	NM_001145038	chrX	33575614	33577314	-	1698	2	Btbd35f14|Gm2933|-|X A3.2|X|protein-coding	Btbd35f14
11097	0.45546	1.59658	3.96531	0.402638	0.687215	NA	NM_198214	chr2	151590549	151632593	-	4742	1	Snph|6430515A01|AW045671|AW556958|AW743098|mKIAA0374|-|2|2 G3|protein-coding	Snph
11098	1.40274	2.05866	2.45154	0.839743	0.401053	0.56243	NM_028279	chr9	18321951	18386036	-	3847	1	Naalad2|2700022G20Rik|D9Ertd285e|Folh1b|GCP3|GCPIII|NAADALASE2|NAALADASE2|-|9 A2|9 7.02 cM|protein-coding	Naalad2
11099	0	NA	NA	NA	NA	NA	NM_011461	chr10	88675270	88683023	-	1257	1	Spic|AU019198|C76795|Prf|Spi-C|-|10|10 C1|protein-coding	Spic
111	34.5491	0.579743	0.402277	1.44115	0.149541	0.274584	NM_001005788	chr4	120930137	120951701	-	2356	1	Zfp69|Gm1029|Krab2|Zfp63|-|4 D2.2|4 56.66 cM|protein-coding	Zfp69
1110	1202.14	-0.0512339	0.0873492	-0.586542	0.557512	0.704481	NM_007422	chr1	177763178	177796509	-	2538	1	Adss|AI314886|AS|Adss2|-|1|1 H4|protein-coding	Adss
11100	0.688006	-1.2888	3.21384	-0.401016	0.688408	NA	NR_075094	chr6	83702126	83710825	-	1860	1	Vax2os|Vas2os|Vax2os1|Vax2os2|-|6|6 C3|ncRNA	Vax2os
11101	0	NA	NA	NA	NA	NA	NM_172927	chr9	105774112	105809648	-	3944	1	Col6a6|E330019B14|E330026B02Rik|-|9|9 F1|protein-coding	Col6a6
11102	29.9432	1.42398	0.441198	3.22753	0.00124863	0.00479807	NM_001081249	chr13	89655310	89742512	-	12415	1	Vcan|5430420N07Rik|9430051N09|Cspg2|DPEAAE|NG2|PG-M|PG-M(V0)|PG-M(V1)|hdf|-|13 C3|13 45.5 cM|protein-coding	Vcan
11103	423.032	0.408686	0.114819	3.55938	0.000371735	0.00160895	NM_027453	chr4	108814295	108833640	-	3159	1	Btf3l4|4632412E09Rik|5730434I03Rik|AI316863|AU022207|AW552446|-|4|4 C7|protein-coding	Btf3l4
11104	0.162931	0	7.06756	0	1	NA	NM_183031	chr14	121952331	121965193	-	2938	1	Gpr183|Ebi2|-|14|14 E5|protein-coding	Gpr183
11105	0	NA	NA	NA	NA	NA	NM_001270457	chr5	95732092	95736173	-	1588	3	Gm7978|EG666203|-|5 E3|5|protein-coding	Gm7978
11106	0.289591	1.60739	6.55763	0.245118	0.806365	NA	NM_001039666	chr11	99536735	99543220	-	2123	1	Krt40|CK-40|K40|-|11 D|11|protein-coding	Krt40
11107	0	NA	NA	NA	NA	NA	NM_134213	chr13	22382538	22383641	+	1102	1	Vmn1r199|V1rh4|-|13|13 A3.1|protein-coding	Vmn1r199
11108	5.63467	-2.4712	1.25282	-1.97251	0.0485516	0.112414	NM_001166273	chr9	110243783	110262576	+	3864	1	Cspg5|Caleb|Ngc|-|9|9 F2|protein-coding	Cspg5
11109	1.39368	3.14587	2.25852	1.39289	0.163653	0.293499	NM_001080815	chr7	19157125	19166127	-	1776	1	Gipr|GIP-R|Gm1081|Gm160|-|7|7 A3|protein-coding	Gipr
1111	981.466	0.85573	0.0944279	9.06226	1.28E-19	2.68E-18	NM_153547	chr14	31012433	31019131	-	1909	1	Gnl3|Ns|-|14 B|14 19.09 cM|protein-coding	Gnl3
11110	453.444	0.808585	0.112819	7.16707	7.66E-13	1.03E-11	NM_207530	chr18	12755312	12941841	-	3928	1	Osbpl1a|G430090F17Rik|Gm753|ORP-1|Osbpl1b|-|18|18 A1|protein-coding	Osbpl1a
11111	2527.69	0.117936	0.0628971	1.87506	0.0607839	0.134804	NM_153554	chr19	40550257	40588463	-	3500	1	Aldh18a1|2810433K04Rik|AI429789|Pycs|-|19|19 C3|protein-coding	Aldh18a1
11112	0	NA	NA	NA	NA	NA	NM_134219	chr13	23075792	23076694	+	901	1	Vmn1r215|V1ri2|-|13|13 A3.1|protein-coding	Vmn1r215
11113	0	NA	NA	NA	NA	NA	NR_106176	chr11	87756841	87756955	-	114	1	Mir142b|Gm27750|mmu-mir-142b|-|11|11 C|ncRNA	Mir142b
11114	2.47824	4.58562	1.85094	2.47745	0.0132324	0.0377609	NM_145820	chr3	66053558	66296837	-	6415	1	Veph1|2810471M23Rik|Veph|-|3|3 E1|protein-coding	Veph1
11115	0	NA	NA	NA	NA	NA	NM_147074	chr7	104579624	104580669	+	1043	1	Olfr653|MOR33-1|Ors19|-|7|7 E3|protein-coding	Olfr653
11116	11.1809	0.607088	0.66473	0.913285	0.361093	0.5241	NR_131979	chrX	36814768	36817200	-	1036	1	Mdrl|2310010G23Rik|-|X|X A3.3|ncRNA	Mdrl
11117	1660.9	0.164169	0.0838223	1.95854	0.0501669	0.115415	NM_001362894	chr11	106820061	106920715	-	5424	1	Smurf2|2810411E22Rik|AI558114|AI649275|-|11|11 E1|protein-coding	Smurf2
11118	273.981	-3.25568	0.17894	-18.1943	5.73E-74	6.03E-72	NM_010203	chr5	98254184	98277033	+	2499	1	Fgf5|Fgf-5|HBGF-5|angora|go|-|5 E3|5 47.77 cM|protein-coding	Fgf5
11119	0	NA	NA	NA	NA	NA	NM_001113736	chr4	143511312	143517833	+	2097.7	3	Gm13040|-|-|4|4 E1|protein-coding	Gm13040
1112	0.724866	-1.47357	2.67789	-0.550274	0.582132	NA	NR_045175	chr4	52430284	52438964	-	624	1	Smc2os|2700081L22Rik|-|4|4 B2|ncRNA	Smc2os
11120	0.0792608	0	7.06756	0	1	NA	NM_001105189	chr7	86915349	86955177	+	2555	1	Vmn2r78|-|-|7|7 D3|protein-coding	Vmn2r78
11121	2383.71	0.645557	0.101476	6.36169	2.00E-10	2.18E-09	NM_027435	chr15	58094047	58135082	-	5653	1	Atad2|2610509G12Rik|-|15|15 D1|protein-coding	Atad2
11122	713.912	0.550066	0.105019	5.23777	1.63E-07	1.24E-06	NM_029497	chr16	90751527	90810413	-	7324	1	Urb1|4921511H13Rik|5730405K23Rik|AA670781|AI645590|mKIAA0539|-|16|16 C3.3|protein-coding	Urb1
11123	0.519445	0.179289	3.56356	0.0503118	0.959874	NA	NM_001145660	chr1	39665301	39720989	-	1983	1	Rfx8|4933400N17Rik|-|1|1 B|protein-coding	Rfx8
11124	48.9911	-0.0195984	0.344785	-0.0568423	0.954671	0.975298	NM_028935	chr9	18454054	18473559	-	3829	1	Zfp558|1700007A21Rik|4932704I17Rik|Zfp558-ps|-|9|9 A2|protein-coding	Zfp558
11125	8691.47	-1.15133	0.0490426	-23.476	7.17E-122	1.53E-119	NM_007585	chr9	69453683	69491785	+	1359	1	Anxa2|AW215814|Cal1h|-|9 C|9 38.58 cM|protein-coding	Anxa2
11126	761.615	0.33458	0.10496	3.18768	0.00143418	0.00542896	NM_001345902	chr5	86012025	86065583	-	3541	1	Cenpc1|CENP-C|Cenpc|-|5|5 E1|protein-coding	Cenpc1
11127	0	NA	NA	NA	NA	NA	NR_046305	chr12	109651424	109651495	+	71	1	DQ267101|-|-|12 F1|12|snoRNA	DQ267101
11128	0	NA	NA	NA	NA	NA	NM_134173	chr6	57955641	57956531	-	889	1	Vmn1r24|V1rc18|-|6|6 B3|protein-coding	Vmn1r24
11129	104.974	-2.20275	0.248825	-8.85262	8.55E-19	1.71E-17	NM_028623	chr19	5344705	5349574	-	3946	1	Cst6|1110017E11Rik|N28197|ichq|-|19 A|19 4.3 cM|protein-coding	Cst6
1113	0	NA	NA	NA	NA	NA	NM_146565	chr9	19136928	19137967	+	1037	1	Olfr837|MOR152-2|-|9|9 A2|protein-coding	Olfr837
11130	111.782	0.709066	0.214721	3.30228	0.000959039	0.00378774	NR_024720	chr17	94750100	94775129	+	1265	1	2700099C18Rik|9430041D22Rik|-|17|17 E5|pseudo	2700099C18Rik
11131	148.593	-0.86464	0.292072	-2.96037	0.00307273	0.0106916	NR_002890	chr11	26785108	26787859	+	1644	1	Gm12070|-|-|11 A3.3|11|pseudo	Gm12070
11132	0	NA	NA	NA	NA	NA	NR_136759	chr12	98523844	98526583	+	1505	1	Gm40893|-|-|12 E|12|ncRNA	Gm40893
11133	0	NA	NA	NA	NA	NA	NR_130323	chr2	10468343	10468463	+	120	1	Mir669d|Mirn669d|mmu-mir-669d|-|2 A1|2 8.22 cM|ncRNA	Mir669d
11134	5.51701	-1.55784	0.979822	-1.58992	0.111852	0.219776	NM_008167	chr6	63256006	64668284	+	5862	1	Grid2|B230104L07Rik|GluD2|GluRdelta2|Lc|Lc<J>|MMS10-AC|Ms10ac|cpr|ho|nmf408|tpr|-|6 C1|6 29.77 cM|protein-coding	Grid2
11135	2.42461	-4.06661	1.92821	-2.10901	0.0349441	0.0854081	NM_001356495	chr2	156874151	156887221	-	1424	1	Sla2|A930009E21Rik|AI430952|SLAP-2|SLAP2|-|2|2 H1|protein-coding	Sla2
11136	0	NA	NA	NA	NA	NA	NR_038040	chr10	71168737	71182040	-	2292	1	C730027H18Rik|-|-|10|10 B5.3|ncRNA	C730027H18Rik
11137	231.97	0.36909	0.159656	2.31178	0.0207897	0.0552211	NM_001326588	chr15	82127922	82142202	+	2044	1	Ccdc134|2310042L06Rik|AW208859|-|15|15 E1|protein-coding	Ccdc134
11138	2147.42	-0.0376338	0.0808261	-0.465614	0.641492	0.770036	NM_001359170	chr10	128817902	128821629	-	1648	1	Ormdl2|0610012C09Rik|-|10|10 D3|protein-coding	Ormdl2
11139	2029.79	0.0115862	0.0673711	0.171976	0.863456	0.924606	NM_001161823	chr4	118137004	118180043	-	4592	1	Kdm4a|D4Ertd222e|JHDM3A|Jmjd2|Jmjd2a|mKIAA0677|-|4 D2.1|4 54.31 cM|protein-coding	Kdm4a
1114	349.416	0.594088	0.154192	3.85292	0.000116719	0.00056038	NM_001278258	chr2	131909928	131956131	+	3394	1	Prn|Gm28045|Gm44637|Prnp-Prnd|-|2 F2|2|protein-coding	Prn
11140	686.794	1.18831	0.122206	9.72378	2.39E-22	5.81E-21	NM_001359903	chr5	43662379	43740970	+	5498	1	Cc2d2a|5730509K17Rik|b2b1035Clo|-|5|5 B3|protein-coding	Cc2d2a
11141	0.066679	0	7.06756	0	1	NA	NR_037302	chr16	44013852	44013977	+	125	1	Mir3470b|mmu-mir-3470b|-|16 B4|16 28.44 cM|ncRNA	Mir3470b
11142	0	NA	NA	NA	NA	NA	NM_021487	chrX	142304753	142306198	-	1443	1	Kcne1l|1500015C14Rik|Kcne5|Mink|-|X|X F2|protein-coding	Kcne1l
11143	684.244	-0.336842	0.0924638	-3.64296	0.000269522	0.00120171	NR_152615	chr5	128984558	129008572	-	2952	1	Stx2|AW538950|Epim|G1-536-1|Syn-2|repro34|-|5 G1.3|5 67.99 cM|protein-coding	Stx2
11144	659.192	0.00314685	0.10319	0.0304956	0.975672	0.987034	NM_001039482	chr1	161088378	161131479	-	4023	1	Klhl20|AI504637|D930050H05Rik|Kleip|mKIAA4210|-|1|1 H2.1|protein-coding	Klhl20
11145	0	NA	NA	NA	NA	NA	NR_038180	chr2	9189515	9197484	+	879	1	1700061F12Rik|-|-|2|2 A1|ncRNA	1700061F12Rik
11146	4.52911	0.565018	1.05433	0.5359	0.592027	0.731636	NR_029473	chrX	7573600	7581016	+	3453	1	Flicr|4930524L23Rik|Ppp1r3fos|-|X|X A1.1|ncRNA	Flicr
11147	589.289	0.137694	0.116121	1.18578	0.23571	0.386198	NM_001037746	chr12	57230412	57242168	+	4002	1	Prps1l3|AU021838|AW536152|Gm5081|-|12 C1|12 24.7 cM|protein-coding	Prps1l3
11148	0	NA	NA	NA	NA	NA	NM_146848	chr2	88024702	88025713	+	1009	1	Olfr1161|MOR174-2|-|2|2 D|protein-coding	Olfr1161
11149	1.09138	1.10009	2.38057	0.462113	0.644	0.77217	NM_023566	chr7	141690340	141754694	+	6680	1	Muc2|2010015E03Rik|MCM|wnn|-|7 F5|7 87.1 cM|protein-coding	Muc2
1115	1590.78	0.570396	0.0795156	7.17339	7.32E-13	9.88E-12	NM_007659	chr10	69335146	69352912	-	4339	1	Cdk1|Cdc2|Cdc2a|p34<CDC2>|-|10 B5.3|10 36.07 cM|protein-coding	Cdk1
11150	0	NA	NA	NA	NA	NA	NM_146908	chr2	111315481	111316398	+	916	1	Olfr1280|MOR248-1|-|2|2 E3|protein-coding	Olfr1280
11151	1119.02	0.925221	0.102666	9.01197	2.02E-19	4.16E-18	NM_019438	chr5	45669925	45700547	+	3675	1	Ncapg|5730507H05Rik|Hcapg|MFT.M05.13|-|5|5 B3|protein-coding	Ncapg
11152	85.7617	-1.52812	0.25163	-6.07288	1.26E-09	1.26E-08	NM_053152	chr6	129972082	130380808	-	1225	1	Klra22|Ly49v|-|-|protein-coding	Klra22
11153	0	NA	NA	NA	NA	NA	NM_177713	chr13	110352615	110357172	-	2050	1	Gapt|9830130M13Rik|-|13|13 D2.1|protein-coding	Gapt
11154	7460.63	0.441427	0.0455967	9.68112	3.63E-22	8.68E-21	NM_001190443	chr5	24565341	24577467	-	2554	1	Abcf2|0710005O05Rik|Drr3|E430001O06|-|5|5 A3|protein-coding	Abcf2
11155	0	NA	NA	NA	NA	NA	NM_147113	chr7	102752983	102753927	-	943	1	Olfr560|MOR14-1|-|7|7 E3|protein-coding	Olfr560
11156	322.153	-0.227943	0.137999	-1.65177	0.0985804	0.198824	NM_133236	chr6	8509600	8597549	+	6191	1	Glcci1|2310047L21Rik|A130036A18Rik|Fam117c|Gig18|Tssn1|-|6|6 A1|protein-coding	Glcci1
11157	255.311	-0.293172	0.166256	-1.76337	0.0778373	0.164261	NM_001362139	chr7	12965838	12973822	+	4356	1	Zfp324|A930002M05|D430030K24Rik|ZF5128|-|7|7 A1|protein-coding	Zfp324
11158	0	NA	NA	NA	NA	NA	NM_001166837	chr7	20811221	20812186	-	964	1	Vmn1r114|Gm10669|-|7|7 A3|protein-coding	Vmn1r114
11159	271.281	0.379808	0.149945	2.53298	0.0113096	0.0331392	NM_133865	chr3	103800605	103809387	-	4282	1	Dclre1b|AI452214|Apollo|SNMIB|mSNM1B|-|3|3 F2.2|protein-coding	Dclre1b
1116	1241.58	0.468022	0.100154	4.67301	2.97E-06	1.92E-05	NR_153812	chr1	161034916	161038539	+	739	1	Gas5|Gas-5|Mir5117|Snhg2|-|1|1 H2.1|ncRNA	Gas5
11160	532.781	-0.359616	0.129619	-2.7744	0.00553034	0.0179589	NM_001303271	chr5	137650481	137684753	-	2917	1	Agfg2|A630095P14Rik|Hrbl|RAB-R|RABR|-|5|5 G2|protein-coding	Agfg2
11161	17.4876	-0.4967	0.569796	-0.871716	0.383363	0.546392	NM_182694	chr7	29170210	29173933	+	2648	1	Ggn|AI593290|-|7|7 B1|protein-coding	Ggn
11162	0.98712	-3.31768	2.44067	-1.35933	0.174042	NA	NM_172802	chr11	120361534	120368173	+	1711	1	Fscn2|A930022G03|Ahl8|C630046B20Rik|-|11|11 E2|protein-coding	Fscn2
11163	1088.09	-0.0828947	0.0924495	-0.896648	0.369907	0.532496	NM_008033	chr8	25998690	26015610	-	1911	1	Fnta|FTA|-|8 A2|8 14.27 cM|protein-coding	Fnta
11164	0	NA	NA	NA	NA	NA	NM_178412	chr3	106387384	106406182	-	1655	1	Chil6|BYm|Chil8|-|3|3 F2.3|protein-coding	Chil6
11165	8.96746	-1.87291	0.941221	-1.98988	0.0466044	0.108782	NM_198651	chr19	28923064	28964154	-	2137	1	4430402I18Rik|AW122618|Spata6l|-|19|19 C1|protein-coding	4430402I18Rik
11166	0.79791	-3.69765	2.58683	-1.42941	0.152885	NA	NM_001359638	chr11	59541569	59566953	+	3917	1	Nlrp3|AGTAVPRL|AII/AVP|Cias1|FCAS|FCU|MWS|Mmig1|NALP3|Pypaf1|-|11|11 B1.3|protein-coding	Nlrp3
11167	0.0333395	0	7.06756	0	1	NA	NM_001359139	chr10	33512286	33624684	-	2110	1	Clvs2|A330019N05Rik|Rlbp1l2|-|10|10 A4-B1|protein-coding	Clvs2
11168	298.455	0.538653	0.14869	3.62265	0.000291597	0.00129089	NM_198654	chr1	191063021	191084558	+	2965	1	Nsl1|4833432M17Rik|AI451597|Gm105|Gm984|-|1|1 H6|protein-coding	Nsl1
11169	155.077	-0.86666	0.207435	-4.17799	2.94E-05	0.000159554	NR_045606	chr9	21921009	21927535	-	986	1	Tmem205|-|-|9|9 A3|protein-coding	Tmem205
1117	2.68642	0.180175	1.38376	0.130207	0.896403	0.944044	NR_105027	chr6	83761759	83762508	-	344	1	1700124L16Rik|-|-|6|6 C3|ncRNA	1700124L16Rik
11170	0	NA	NA	NA	NA	NA	NM_001160128	chrY	71297836	71300148	-	1195	5	Gm20868|-|-|Y|Y C3|protein-coding	Gm20868
11171	136.138	-0.67813	0.24314	-2.78905	0.00528625	0.0172638	NM_001024920	chr11	77508099	77513273	-	1357	1	Trp53i13|2410019G02Rik|Tp53i13|-|11|11 B5|protein-coding	Trp53i13
11172	2813.29	-0.0011695	0.0699862	-0.0167105	0.986668	0.993852	NM_008775	chr9	45965311	45984871	-	4233	1	Pafah1b2|2610005M20Rik|AI747451|AU021353|Pafahb|mus[b]|-|9|9 A5.2|protein-coding	Pafah1b2
11173	0.446643	-2.41987	4.56154	-0.530494	0.59577	NA	NM_009759	chrX	164192842	164258193	-	2984	1	Bmx|Etk|Etk/Bmx|Tyro8|-|X|X F5|protein-coding	Bmx
11174	1868.3	-0.0813914	0.0785432	-1.03626	0.300079	0.461311	NM_178651	chr5	67306955	67356142	+	3390	1	Slc30a9|2310024J23Rik|AL024256|GAC63|HUEL|znT-9|-|5|5 C3.1|protein-coding	Slc30a9
11175	0	NA	NA	NA	NA	NA	NR_045713	chr14	38898302	38958794	+	922	1	Nrg3os|4930529F24Rik|-|14|14 B|ncRNA	Nrg3os
11176	633.156	1.98808	0.115492	17.214	2.08E-66	1.86E-64	NM_001177605	chr4	101419312	101467771	+	4919	1	Ak4|AK 4|Ak-3|Ak-4|Ak3|Ak3l1|D4Ertd274e|-|4 C6|4 46.84 cM|protein-coding	Ak4
11177	172.037	-0.123409	0.182878	-0.674815	0.499793	0.656072	NM_178724	chr2	91710852	91721566	+	2394	1	Harbi1|D230010M03Rik|-|2|2 E1|protein-coding	Harbi1
11178	616.156	-0.212075	0.102309	-2.07289	0.0381826	0.0921626	NR_151481	chr2	180581222	180586292	+	2029	1	Mrgbp|1600027N09Rik|AW060503|C80444|-|2|2 H4|protein-coding	Mrgbp
11179	0.0492067	0	7.06756	0	1	NA	NM_001165926	chr16	93919031	93929817	-	1452	1	Cldn14|AI851731|-|16|16 C4|protein-coding	Cldn14
1118	0.991776	1.09568	2.49344	0.439425	0.660354	NA	NM_001294308	chr12	87097531	87102539	-	1622	1	Ngb|-|-|12|12 D2|protein-coding	Ngb
11180	0.0408755	0	7.06756	0	1	NA	NM_001025353	chr8	20916490	20922071	-	852	1	Gm6040|Defb51|EG574083|-|8|8 A2|protein-coding	Gm6040
11181	912.953	-0.210788	0.143078	-1.47324	0.140686	0.261531	NM_027470	chr7	28558819	28598184	-	2886	1	Pak4|5730488L07Rik|AW555722|mKIAA1142|-|7|7 B1|protein-coding	Pak4
11182	0.24131	0	5.61866	0	1	NA	NM_008372	chr15	9506159	9529876	-	3200	1	Il7r|CD127|IL-7Ralpha|-|15 A1|15 4.16 cM|protein-coding	Il7r
11183	0.459337	0	4.5818	0	1	NA	NR_029815	chr14	115044305	115044391	+	86	1	Mir19b-1|Mirn19b-1|mir-19b-1|-|14 E4|14|ncRNA	Mir19b-1
11184	0	NA	NA	NA	NA	NA	NM_001368162	chr15	73786936	73839671	-	2238	1	Mroh5|Gm628|-|15|15 D3|protein-coding	Mroh5
11185	71.7299	2.08493	0.323562	6.44369	1.17E-10	1.30E-09	NM_178711	chr9	92457378	92492516	+	3248	1	Plscr4|AV245873|-|9|9 E3.3|protein-coding	Plscr4
11186	0.0902187	0	7.06756	0	1	NA	NM_198410	chr3	88364589	88368541	+	1660	1	Paqr6|1500001B10Rik|-|3|3 F1|protein-coding	Paqr6
11187	17.5586	-0.763726	0.529073	-1.44352	0.148875	0.273563	NM_001003951	chr8	93499063	93535840	-	2161	1	Ces5a|1700081L16Rik|1700122C07Rik|BB081581|Ces7|Gm503|cauxin|-|8|8 C5|protein-coding	Ces5a
11188	0	NA	NA	NA	NA	NA	NM_009049	chr1	75272197	75278415	-	742	1	Resp18|AI851012|-|1|1 C4|protein-coding	Resp18
11189	961.897	0.513294	0.0878913	5.8401	5.22E-09	4.89E-08	NM_009229	chr8	106935740	107014232	+	4464	1	Sntb2|SNT3|SNTL|Snt2|-|8 D3|8 53.38 cM|protein-coding	Sntb2
1119	0	NA	NA	NA	NA	NA	NM_001099329	chr7	33743783	33745106	+	414	1	Scgb1b24|Abpa24|Gm12769|-|7|7 B1|protein-coding	Scgb1b24
11190	1.21839	0	2.69227	0	1	1	NM_019395	chr13	62864753	62888282	-	1470	1	Fbp1|Fbp-2|Fbp2|Fbp3|-|13|13 B3|protein-coding	Fbp1
11191	0.337321	1.60288	5.0703	0.316132	0.751902	NA	NM_175659	chr13	22035122	22035643	-	519	1	Hist1h2ah|-|-|13|13 A3.1|protein-coding	Hist1h2ah
11192	0	NA	NA	NA	NA	NA	NM_134187	chr6	57035913	57037125	+	1210	1	Vmn1r8|V1rc32|-|6|6 B3|protein-coding	Vmn1r8
11193	0	NA	NA	NA	NA	NA	NM_001301682	chr7	13450841	13473450	+	787	1	Bsph1|Gm767|-|7|7 A1|protein-coding	Bsph1
11194	0.0449708	0	7.06756	0	1	NA	NM_008456	chr7	44216474	44220703	+	855	1	Klk1b5|Klk5|kallikrein|mGK-5|-|7 B3|7 28.73 cM|protein-coding	Klk1b5
11195	0.241821	-1.41444	7.05728	-0.200423	0.84115	NA	NM_001177586	chr17	38639447	38645653	+	1306	1	Esp31|Gm20516|-|17 B1|17 19.16 cM|protein-coding	Esp31
11196	121.896	1.24468	0.222932	5.58322	2.36E-08	2.03E-07	NM_027482	chr3	127869688	127896323	-	1599	1	Fam241a|2700063A17Rik|5730508B09Rik|C80506|-|3|3 G2|protein-coding	Fam241a
11197	47.8164	-2.21151	0.508192	-4.35171	1.35E-05	7.77E-05	NM_028804	chr2	5137776	5230866	+	2653	1	Ccdc3|2310045O21Rik|-|2|2 A1|protein-coding	Ccdc3
11198	0.106886	-1.41441	7.05728	-0.200419	0.841153	NA	NM_001141925	chr8	104170513	104219097	+	3169	1	Bean1|Bean|-|8 D3|8|protein-coding	Bean1
11199	344.122	-0.101135	0.136165	-0.742735	0.457642	0.61717	NM_001165980	chr2	71055744	71095858	+	7723	1	Dcaf17|2810055O12Rik|4833418A01Rik|A030004A10Rik|A930009G19Rik|AI448937|-|2|2 C2|protein-coding	Dcaf17
112	17.6712	0.12186	0.587629	0.207376	0.835716	0.907704	NM_130858	chr11	95509846	95514565	-	2089	1	Nxph3|-|-|11|11 D|protein-coding	Nxph3
1120	0.982821	-1.34061	2.54398	-0.526974	0.598212	NA	NR_128569	chr17	33886676	33886733	+	57	2	Gm27740|Mir6967-2|mmu-mir-6967-2|-|17|17 B1|ncRNA	Gm27740
11200	129.262	-0.345769	0.245952	-1.40584	0.159771	0.288226	NM_029798	chr17	23776916	23786081	-	689	1	Flywch2|2810417J12Rik|3010014L17Rik|AW548203|-|17|17 A3.3|protein-coding	Flywch2
11201	937.475	0.492345	0.0886592	5.55323	2.80E-08	2.39E-07	NM_001114361	chr17	83350931	83480359	+	5417	1	Eml4|4930443C24Rik|AI644019|-|17|17 E4|protein-coding	Eml4
11202	1378.31	0.598157	0.0791213	7.56	4.03E-14	5.93E-13	NM_013632	chr14	50944303	50953412	+	2933	1	Pnp|AL024301|AU015798|Np|Np-1|Np-2|Pnp1|-|14 C1|14 26.31 cM|protein-coding	Pnp
11203	0.0523261	0	7.06756	0	1	NA	NM_181859	chr4	123116248	123118000	+	1750	1	Oxct2b|Scot-t2|-|4|4 D2.2|protein-coding	Oxct2b
11204	0.997169	-1.41934	2.45618	-0.577866	0.563355	NA	NR_131195	chr4	109402279	109406257	-	2528	1	Ttc39aos1|Gm12750|lincRNA-EPS|-|4 C7|4 51.29 cM|ncRNA	Ttc39aos1
11205	395.316	0.0644182	0.125695	0.512497	0.608303	0.744218	NM_001290750	chr11	50025331	50125719	+	7885	1	Rnf130|2510042A13Rik|G1RZFP|G1rp|GOLIATH|GP|-|11|11 B1.3|protein-coding	Rnf130
11206	4253.19	0.494825	0.0672245	7.36079	1.83E-13	2.57E-12	NM_011241	chr15	81704248	81729919	-	2983	1	Rangap1|C79654|Fug1|mKIAA1835|-|15 E1|15 38.21 cM|protein-coding	Rangap1
11207	0.0484444	-1.27994	7.06354	-0.181204	0.856207	NA	NM_026763	chr9	105990318	106096691	-	7399	1	Col6a4|1110001D15Rik|AI413310|AU023415|Dvwa|EG235580|Vwa6|-|9|9 F1|protein-coding	Col6a4
11208	0	NA	NA	NA	NA	NA	NM_001011868	chr2	88391249	88392220	+	970	1	Olfr1178|MOR225-6P|-|2|2 D|protein-coding	Olfr1178
11209	16867.3	0.0182464	0.0623605	0.292595	0.769832	0.860804	NM_008211	chr11	116021961	116024504	-	1987	1	H3f3b|9430068D06Rik|H3.3B|-|11|11 E2|protein-coding	H3f3b
1121	0.0499799	0	7.06756	0	1	NA	NM_001104566	chr17	20029425	20048205	-	2576	1	Vmn2r104|V2r7|-|17|17 A3.2|protein-coding	Vmn2r104
11210	0.12799	-1.27992	7.06353	-0.181202	0.856209	NA	NR_040610	chr2	170356361	170380435	+	1166	1	Bcas1os2|1700040N02Rik|-|2|2 H3|ncRNA	Bcas1os2
11211	157.303	0.434236	0.175697	2.4715	0.0134548	0.0382765	NM_008675	chr4	139082292	139092970	-	1756	1	Nbl1|D4H1S1733E|DAN|Dana|NO3|-|4 70.57 cM|4 D3|protein-coding	Nbl1
11212	393.542	0.130659	0.136596	0.956535	0.338802	0.500647	NM_001163572	chr13	41605882	41641354	+	7496	1	Tmem170b|EG621976|-|13|13 A4|protein-coding	Tmem170b
11213	1781.25	-0.104223	0.0783702	-1.32988	0.183556	0.320906	NM_023045	chr14	70662126	70766628	-	7208	1	Xpo7|4930506C02Rik|BB164534|Ranbp16|exp7|-|14|14 D2|protein-coding	Xpo7
11214	867.954	0.0433943	0.0881389	0.49234	0.622479	0.755638	NM_133722	chr7	84109356	84151893	-	2233	1	Abhd17c|2210412D01Rik|AL023007|Fam108c|Fam108c1|-|7|7 D3|protein-coding	Abhd17c
11215	0.0424931	0	7.06756	0	1	NA	NR_040760	chr9	113496746	113587152	-	2174	1	AU023762|-|-|9 F3|9|ncRNA	AU023762
11216	1150.78	0.251187	0.0806493	3.11456	0.00184222	0.00678782	NM_011592	chr8	4259731	4275905	-	1767	1	Timm44|0710005E20Rik|D8Ertd118e|Mimt44|Tim44|-|8 A1.1|8 1.99 cM|protein-coding	Timm44
11217	2834.42	-0.458129	0.0744436	-6.15404	7.55E-10	7.75E-09	NM_008857	chr3	30995771	31052740	+	4445	1	Prkci|2310021H13Rik|AI427505|PKClambda|Pkci|Pkcl|Prkcl|aPKClambda|mKIAA4165|-|3 A3|3 14.65 cM|protein-coding	Prkci
11218	586.789	-0.280495	0.114404	-2.45178	0.0142151	0.0400428	NM_008994	chr3	5560188	5576248	-	2205	1	Pex2|D3Ertd138e|PAF-1|PMP35|Pxmp3|-|3 A1|3 1.96 cM|protein-coding	Pex2
11219	8.57313	0.258879	0.779779	0.331991	0.739896	0.841271	NM_001159505	chr11	69682577	69685554	-	1668	1	Tnfsf13|2310026N09Rik|April|Tall2|Tnlg7b|Trdl1|-|11|11 B3|protein-coding	Tnfsf13
1122	614.702	-0.185841	0.109547	-1.69646	0.0897995	0.184781	NM_001359853	chr5	112343095	112378424	+	3327	1	Hps4|2010205O06Rik|AU040608|BLOC-3|C130020P05Rik|le|mKIAA1667|-|5 F|5 54.69 cM|protein-coding	Hps4
11220	947.243	-0.381351	0.106934	-3.56622	0.000362171	0.00157165	NM_019392	chr2	119799514	119818103	+	3967	1	Tyro3|AI323366|Brt|Dtk|Etk-2|Rse|Sky|TK19-2|Tif|etk2/tyro3|tk19-1|-|2 E5|2 59.97 cM|protein-coding	Tyro3
11221	104.18	0.457034	0.227179	2.01178	0.044243	0.1041	NM_177622	chr13	67312998	67332560	-	3902	1	Zfp595|A230042K10Rik|Rslcan23|-|13|13 B3|protein-coding	Zfp595
11222	182.512	-0.0457909	0.172741	-0.265084	0.790945	0.876215	NM_010248	chr7	97081751	97308951	+	5996	1	Gab2|AI463667|D130058I17Rik|p97|-|7|7 E1|protein-coding	Gab2
11223	4.85717	-0.510572	0.973935	-0.524236	0.600114	0.738113	NM_001359368	chr11	118476832	118489206	+	4038	1	Engase|C130099A03|D230014K01Rik|-|11|11 E2|protein-coding	Engase
11224	15.6249	-0.431188	0.581048	-0.742087	0.458034	0.617644	NR_102275	chr5	31569592	31571397	-	1170	1	AI839979|-|-|5 B1|5|ncRNA	AI839979
11225	567.41	-0.0366181	0.102597	-0.356914	0.721156	0.828448	NM_009294	chr7	127841808	127848965	+	1345	1	Stx4a|Stx4|Syn-4|Syn4|-|7|7 F3|protein-coding	Stx4a
11226	280.272	-0.312853	0.146647	-2.13338	0.0328939	0.0812611	NM_172625	chr18	24104761	24121819	-	2353	1	Ino80c|D030070L09Rik|-|18|18 A2|protein-coding	Ino80c
11227	0	NA	NA	NA	NA	NA	NM_025724	chr10	97693059	97694926	+	1865	1	Ccer1|4921510H08Rik|AV259683|-|10|10 C3|protein-coding	Ccer1
11228	3033.68	-1.32714	0.0917812	-14.4599	2.17E-47	1.29E-45	NM_153068	chr7	15948987	15967535	-	3050	1	Ehd2|BC027084|C130052H20Rik|-|7 A2|7 8.65 cM|protein-coding	Ehd2
11229	0	NA	NA	NA	NA	NA	NM_011645	chr6	41373759	41377613	-	805	1	Prss3|MTG|TRY4|Tb|Try3|-|6|6 B1|protein-coding	Prss3
1123	303.929	0.300402	0.143521	2.09308	0.0363417	0.088261	NM_025649	chr17	46147385	46153551	-	1267	1	Mad2l1bp|0610009D16Rik|2510031P20Rik|AU018945|AW550977|C76045|CMT2A|CMT2B|Mad2lbp|mKIAA0110|-|17|17 C|protein-coding	Mad2l1bp
11230	1556.82	-0.581298	0.128893	-4.50992	6.49E-06	3.97E-05	NR_152190	chr11	115987998	115993715	-	2075	1	B230344G16Rik|-|-|11 E2|11|ncRNA	B230344G16Rik
11231	0	NA	NA	NA	NA	NA	NM_001370808	chr10	77750371	77751423	-	1050	1	Gm9736|-|-|10 C1|10|protein-coding	Gm9736
11232	2.15814	-0.62739	1.40565	-0.446336	0.655355	0.780848	NR_003960	chr15	101643020	101647380	-	2953	1	Gm5478|EG432987|-|15 F2|15|pseudo	Gm5478
11233	0	NA	NA	NA	NA	NA	NR_029913	chr12	109743158	109743236	+	78	1	Mir409|Mirn409|mir-409|mmu-mir-409|-|12 F1|12|ncRNA	Mir409
11234	2185.51	-0.547087	0.0900143	-6.07778	1.22E-09	1.22E-08	NM_026129	chr5	121444753	121452474	-	1238	1	Erp29|1200015M03Rik|2810446M09Rik|AW209030|Erp28|Erp31|PDI-Db|-|5|5 F|protein-coding	Erp29
11235	0	NA	NA	NA	NA	NA	NM_001357726	chr17	25369273	25374442	+	1036	1	Tpsg1|Prss31|Tmt|-|17 A3.3|17 12.53 cM|protein-coding	Tpsg1
11236	0	NA	NA	NA	NA	NA	NR_152766	chr10	53235187	53260736	+	1160	1	Gm36173|-|-|10 B3|10|ncRNA	Gm36173
11237	0	NA	NA	NA	NA	NA	NR_030567	chr7	28452227	28482345	+	80	1	Mir466f-2|Mirn466f-2|-|2 A1|2|ncRNA	Mir466f-2
11238	1902.21	-0.25581	0.105514	-2.42442	0.015333	0.0427008	NM_023229	chr5	24441040	24445235	-	1828	1	Fastk|0610011K02Rik|610011K02Rik|-|5|5 A3|protein-coding	Fastk
11239	3400.13	0.150205	0.0701136	2.14231	0.0321688	0.0796674	NM_053090	chr5	23960936	24030690	-	5641	1	Fam126a|AB030242|Drctnnb1a|-|5|5 A3|protein-coding	Fam126a
1124	13.8259	-0.0845442	0.574917	-0.147055	0.883089	0.936758	NM_001033805	chr14	52016865	52019787	+	1218	1	Tmem253|G630016D24Rik|-|14|14 C2|protein-coding	Tmem253
11240	0	NA	NA	NA	NA	NA	NM_001033043	chr14	56402697	56525031	+	5109	1	Rnf17|MMIP-2|Mmip2|TDRD4|-|14|14 C3|protein-coding	Rnf17
11241	0	NA	NA	NA	NA	NA	NR_046025	chr11	6716001	6720037	-	659	1	Gm11981|-|-|11|11 A1|ncRNA	Gm11981
11242	0.120421	0	7.06756	0	1	NA	NM_080468	chr5	150018675	150082186	+	3369	1	Rxfp2|Gpr106|Great|Lgr8|-|5 G3|5 89.23 cM|protein-coding	Rxfp2
11243	1464.17	-0.187673	0.121236	-1.548	0.121622	0.233928	NM_198664	chr4	46604390	46650199	-	4290	1	Tbc1d2|A630005A06Rik|BC022630|Gm1037|PARIS-1|PARIS1|-|4|4 B1|protein-coding	Tbc1d2
11244	90.8415	-0.552338	0.252015	-2.19168	0.0284023	0.0718156	NR_029450	chr4	116589733	116597630	-	2433	1	C530005A16Rik|D930044c15rik|-|4|4 D1|ncRNA	C530005A16Rik
11245	0.134226	0	7.06756	0	1	NA	NR_037991	chr13	53393689	53455630	+	2331	1	Gm2762|1700025I17Rik|-|13 B1|13|ncRNA	Gm2762
11246	91.2094	-1.21689	0.257533	-4.7252	2.30E-06	1.52E-05	NM_010725	chr2	33560965	33641098	-	5367	1	Lmx1b|Icst|LMX1.1|LMX1.2|-|2 B|2 22.48 cM|protein-coding	Lmx1b
11247	1685.47	0.676794	0.0797316	8.48841	2.09E-17	3.83E-16	NM_009466	chr5	65413222	65435842	-	2428	1	Ugdh|Udpgdh|-|5 C3.1|5 33.67 cM|protein-coding	Ugdh
11248	5.24131	-1.21365	1.4322	-0.847398	0.396773	0.55842	NM_001171010	chr18	78100091	78123426	-	3858	1	Slc14a1|2610507K20Rik|3021401A05Rik|UT-B|Utb1|-|18|18 E3|protein-coding	Slc14a1
11249	3205.65	-0.200359	0.06264	-3.19858	0.00138105	0.00524111	NM_029565	chr4	107178630	107200996	+	1534	1	Tmem59|1110001M20Rik|3110046P06Rik|AI256529|D4Ertd20e|MTDCF1|ORF18|-|4 C7|4 50.12 cM|protein-coding	Tmem59
1125	0.251569	0	5.55798	0	1	NA	NR_033726	chr8	104867424	104874082	+	1951	1	Ces2d-ps|Gm9756|-|8|8 D3|pseudo	Ces2d-ps
11250	0	NA	NA	NA	NA	NA	NM_001076679	chr3	15296551	15332302	-	613	1	Gm9733|-|-|3 A1|3|protein-coding	Gm9733
11251	15256.1	-0.00740455	0.0477944	-0.154925	0.87688	0.932555	NM_001357698	chr9	31149557	31211848	-	3707	1	Aplp2|AI790698|APLP-2|CDEBP|-|9 A4|9 16.66 cM|protein-coding	Aplp2
11252	2790.52	-0.00907556	0.0597787	-0.151819	0.87933	0.934092	NR_132314	chr17	29614789	29705979	+	9200	1	Gm28043|Rnf8-cmtr1|-|17 A3.3|17|ncRNA	Gm28043
11253	201.685	0.0166246	0.167896	0.099017	0.921125	0.957393	NM_175106	chr1	119907901	119913183	-	3301	1	Tmem177|2300008B03Rik|-|1|1 E2.3|protein-coding	Tmem177
11254	0	NA	NA	NA	NA	NA	NR_045149	chr6	139315597	139322576	-	1145	1	4922502N22Rik|-|-|6|6 G1|ncRNA	4922502N22Rik
11255	117.283	-0.0160424	0.203877	-0.0786866	0.937282	0.966425	NM_172637	chr19	36554639	36621135	+	4738	1	Hectd2|4921524L07|A630025O09Rik|AW212605|-|19|19 C2|protein-coding	Hectd2
11256	309.798	-0.228047	0.131344	-1.73626	0.0825178	0.172145	NM_001034862	chr8	14027565	14090327	-	1571	1	Erich1|-|-|8|8 A1.1|protein-coding	Erich1
11257	336.71	0.390974	0.133369	2.93152	0.00337313	0.0116017	NM_027324	chr13	54071845	54108345	+	2797	1	Sfxn1|2810002O05Rik|A930015P12Rik|f|-|13 B1|13 28.4 cM|protein-coding	Sfxn1
11258	12.7606	-0.758824	0.645867	-1.17489	0.240038	0.391615	NR_038126	chr11	120348678	120351190	+	617	1	0610009L18Rik|-|-|11|11 E2|ncRNA	0610009L18Rik
11259	52.2939	-0.19488	0.325424	-0.598851	0.549272	0.697491	NM_001361283	chr5	138264923	138272812	-	2079	1	Gal3st4|1500031A01Rik|-|5|5 G2|protein-coding	Gal3st4
1126	0	NA	NA	NA	NA	NA	NM_001270541	chr7	31359038	31362100	-	362	1	Scgb2b3|Abpbg3|Gm4362|-|7 B1|7|protein-coding	Scgb2b3
11260	0.701884	2.57051	3.12879	0.821568	0.411323	NA	NR_029908	chr1	185313581	185313691	+	110	1	Mir215|Mirn215|mir-215|mmu-mir-215|-|1|1 H5|ncRNA	Mir215
11261	12.7652	-1.79261	0.687359	-2.60797	0.0091082	0.0274828	NM_001030296	chr13	55464267	55473155	+	1355	1	Prr7|XM_484263|-|13|13 B1|protein-coding	Prr7
11262	2477.54	8.60821	0.28778	29.9125	1.35E-196	5.47E-194	NM_011414	chr2	164354070	164356507	-	870	1	Slpi|ALP|-|2|2 H3|protein-coding	Slpi
11263	1.29439	1.12584	2.35028	0.479026	0.63192	0.763075	NM_013599	chr2	164948219	164955850	+	3160	1	Mmp9|AW743869|B/MMP9|Clg4b|Gel B|MMP-9|pro-MMP-9|-|2 H3|2 85.27 cM|protein-coding	Mmp9
11264	938.677	0.10935	0.0977799	1.11833	0.263425	0.419196	NM_009087	chr5	147077346	147079086	+	896	1	Polr1d|1110003G10Rik|AC19|RPA16|Rpo1-3|-|5|5 G3|protein-coding	Polr1d
11265	3.40859	-0.230617	1.43077	-0.161183	0.871949	0.929826	NR_151500	chr9	99299007	99304729	-	1000	1	4930422M22Rik|-|-|9|9|ncRNA	4930422M22Rik
11266	0.215188	0	6.49087	0	1	NA	NR_105992	chr5	75176831	75176904	+	73	1	Mir7025|Gm27860|mmu-mir-7025|-|5|5 C3.3|ncRNA	Mir7025
11267	4835.62	-0.0613919	0.0663582	-0.925158	0.354884	0.517855	NM_008944	chr13	14613242	14625673	+	936	1	Psma2|Lmpc3|-|13|13 A1|protein-coding	Psma2
11268	193.559	0.428254	0.166187	2.57694	0.00996779	0.0297204	NM_015732	chr11	108920349	108950781	+	4245	1	Axin2|Axi1|Axil|Conductin|-|11 E1|11 71.83 cM|protein-coding	Axin2
11269	0.0533857	0	7.06756	0	1	NA	NM_001100616	chrX	124127339	124135910	-	3054	1	Vmn2r121|EG625699|-|X|X E3|protein-coding	Vmn2r121
1127	13.8029	-0.707854	0.576152	-1.22859	0.219226	0.366699	NR_130340	chrX	151859562	151859637	+	75	1	Mir3113|mmu-mir-3113|-|X F3|X 68.46 cM|ncRNA	Mir3113
11270	0	NA	NA	NA	NA	NA	NM_146934	chr7	140601340	140611124	+	1186	1	Olfr46|IB7|ID12|IF5|MOR253-8|-|7|7 F4|protein-coding	Olfr46
11271	0.253611	-2.4266	6.98823	-0.347241	0.72841	NA	NM_011915	chr10	121034004	121100642	+	2230	1	Wif1|AW107799|WIF-1|-|10|10 D2|protein-coding	Wif1
11272	0	NA	NA	NA	NA	NA	NM_146624	chr2	36937121	36938068	+	946	1	Olfr356|MOR134-1|-|2|2 B|protein-coding	Olfr356
11273	148.595	0.300119	0.200814	1.49451	0.135041	0.252997	NM_030253	chr16	35938470	35972621	+	3551	1	Parp9|ARTD9|AW214463|BC003281|Bagl|Bal|PARP-9|-|16|16 B3|protein-coding	Parp9
11274	0	NA	NA	NA	NA	NA	NM_001167169	chr7	22027977	22028897	-	919	4	Vmn1r138|Gm4179|-|7 A3|7|protein-coding	Vmn1r138
11275	0.215933	0	7.06756	0	1	NA	NM_001144993	chr1	86045863	86055456	+	3323	1	2810459M11Rik|-|-|1|1 C5|protein-coding	2810459M11Rik
11276	4693.2	0.143262	0.0657737	2.17811	0.0293977	0.0739177	NM_001166430	chr6	117906782	117925622	+	2526	1	Hnrnpf|4833420I20Rik|AA407306|Hnrpf|-|6|6 F1|protein-coding	Hnrnpf
11277	0.847259	0.0127685	2.65528	0.00480872	0.996163	NA	NM_001163589	chr15	99055174	99058978	+	1758	1	Prph|Prph1|-|15 F1|15 55.72 cM|protein-coding	Prph
11278	113.217	0.599905	0.225185	2.66405	0.00772061	0.0239124	NM_001008502	chr3	37312554	37321451	+	2430	1	Bbs12|Gm1805|Gm407|Gm721|-|3|3 B|protein-coding	Bbs12
11279	494.45	-0.134611	0.120226	-1.11965	0.262863	0.418346	NM_026968	chr2	157367594	157396763	+	1102	1	Manbal|1810024K12Rik|AI836500|-|2|2 H1|protein-coding	Manbal
1128	26.9835	-0.250708	0.441053	-0.56843	0.569743	0.715002	NM_013753	chr10	61319657	61383523	-	4252	1	Pald1|MMPAL|Pald|mKIAA1274|-|10|10 B4|protein-coding	Pald1
11280	0.0424931	0	7.06756	0	1	NA	NM_199021	chr1	123332138	124045559	-	4602	1	Dpp10|6430601K09Rik|DPP X|Dprp3|-|1|1 E2.3|protein-coding	Dpp10
11281	0	NA	NA	NA	NA	NA	NM_001243024	chrX	4952135	4954077	+	1940	1	Btbd35f27|Gm3763|-|X A1.1|X|protein-coding	Btbd35f27
11282	199.059	-0.846058	0.244717	-3.45729	0.000545631	0.0022702	NM_183183	chr6	59352461	59426306	-	3112	1	Gprin3|C030038J10Rik|C730021L23|-|6|6 B3|protein-coding	Gprin3
11283	938.657	0.288722	0.0891384	3.23902	0.0011994	0.00462575	NM_030715	chr17	46171355	46202641	-	3221	1	Polh|RAD30A|XPV|-|17|17 C|protein-coding	Polh
11284	6655.41	0.177566	0.0632375	2.80792	0.0049863	0.0163701	NM_018753	chr2	163995197	164018587	+	2767	1	Ywhab|1300003C17Rik|14-3-3b|-|2|2 H3|protein-coding	Ywhab
11285	0	NA	NA	NA	NA	NA	NM_146614	chr9	39839436	39840359	+	922	1	Olfr971|MOR171-13|-|9|9 A5.1|protein-coding	Olfr971
11286	3.49067	0.446676	1.2448	0.358834	0.719719	0.827306	NM_009849	chr2	25395874	25401323	+	1926	1	Entpd2|Cd39l1|NTPDase2|-|2|2 A3|protein-coding	Entpd2
11287	0	NA	NA	NA	NA	NA	NM_001033290	chr1	85939537	85961055	-	2546	1	Gpr55|CTFL|Gm218|Lpir1|-|1|1 C5|protein-coding	Gpr55
11288	1.62757	-2.18628	1.9162	-1.14094	0.253893	0.408146	NR_105923	chr15	89185465	89185537	-	72	1	Mir6958|Gm27581|mmu-mir-6958|-|15|15 E3|ncRNA	Mir6958
11289	2050.2	0.25268	0.0738842	3.41994	0.000626343	0.00257802	NM_001099297	chr2	122315672	122347972	+	5232	1	Duox1|9930101G15Rik|AW987690|Duox2|LNOX1|LNOX2|NOXEF1|NOXEF2|P138-TOX|THOX1|THOX2|-|2|2 E5|protein-coding	Duox1
1129	0.247027	0	6.92944	0	1	NA	NR_155428	chr15	6023277	6044704	-	2915	1	Gm41259|-|-|15 A1|15|ncRNA	Gm41259
11290	6.16798	-0.162678	0.910555	-0.178658	0.858206	0.92158	NM_001005424	chr2	25575416	25580099	-	4681	1	Ajm1|Gm996|-|2|2 A3|protein-coding	Ajm1
11291	45.9668	-0.0992415	0.347677	-0.285442	0.775306	0.864891	NM_001135567	chr10	82619851	82623228	-	743	1	1190007I07Rik|-|-|10|10 C1|protein-coding	1190007I07Rik
11292	0	NA	NA	NA	NA	NA	NR_154466	chr7	112526972	112535683	-	1280	1	Parvaos|A230071N21Rik|-|7|7 F1|ncRNA	Parvaos
11293	1430.05	-0.270935	0.0749376	-3.61547	0.000299802	0.00132564	NM_181072	chr9	70207350	70400067	+	4914	1	Myo1e|2310020N23Rik|9130023P14Rik|AA407778|myosin-1e|myr 3|-|9 D|9 39.41 cM|protein-coding	Myo1e
11294	0.0333395	0	7.06756	0	1	NA	NM_001199334	chr16	89015277	89015846	+	567	1	Gm10229|-|-|16|16 C3.3|protein-coding	Gm10229
11295	33.4032	0.0477514	0.42332	0.112802	0.910188	0.952291	NR_045326	chr15	101221191	101224121	-	1394	1	A330009N23Rik|-|-|15|15 F1|ncRNA	A330009N23Rik
11296	14.3502	-0.358179	0.578354	-0.619307	0.535714	0.686636	NR_038037	chr10	39621411	39732007	-	1661	1	E130307A14Rik|-|-|10|10 B1|ncRNA	E130307A14Rik
11297	0	NA	NA	NA	NA	NA	NR_162786	chr15	83362904	83362959	-	55	2	Mir12186|mmu-mir-12186|-|-|ncRNA	Mir12186
11298	0	NA	NA	NA	NA	NA	NM_001033229	chr15	74834892	74841643	-	2387	1	Cyp11b1|AA389061|CPN1|Cyp11b|Cyp11b-1|FHI|-|15 D3|15 34.29 cM|protein-coding	Cyp11b1
11299	0.509848	-2.21054	4.85428	-0.455379	0.648837	NA	NM_001177438	chr19	3972328	3981665	+	2149	1	Aldh3b2|AI848594|C130048D07Rik|-|19|19 A|protein-coding	Aldh3b2
113	0.603351	0	3.39081	0	1	NA	NR_029572	chr3	157544279	157544349	+	70	1	Mir186|Mirn186|mir-186|mmu-mir-186|-|3|3 H4|ncRNA	Mir186
1130	1266.4	0.0897062	0.0885493	1.01306	0.311029	0.472711	NM_001357105	chr17	45563936	45567669	+	1837	1	Slc35b2|1110003M08Rik|AA407792|AI842275|PAPST1|Slc35b1|-|17|17 B3|protein-coding	Slc35b2
11300	1428.04	0.107773	0.0723871	1.48884	0.13653	0.255274	NM_013557	chr5	143871862	143902717	+	2555	1	Eif2ak1|HCR|Hri|-|5|5 G2|protein-coding	Eif2ak1
11301	0.0533857	0	7.06756	0	1	NA	NM_007391	chr9	36693220	36698843	+	1095	1	Acrv1|Msa63|SP-10|-|9 A4|9 20.67 cM|protein-coding	Acrv1
11302	0	NA	NA	NA	NA	NA	NR_030500	chr5	136375716	136375803	-	87	1	Mir721|Mirn721|miRY|mir-721|mmu-mir-721|-|5 G2|5|ncRNA	Mir721
11303	6.51388	0.60643	0.832258	0.728656	0.466212	0.625061	NR_028368	chr16	91011249	91016503	+	975	1	4930404I05Rik|-|-|16|16 C3.3|ncRNA	4930404I05Rik
11304	0.606159	2.6063	3.36717	0.774031	0.438912	NA	NM_019820	chr14	55878920	55884256	-	4718	1	Cbln3|-|-|14 C3|14 28.19 cM|protein-coding	Cbln3
11305	4956.66	0.283935	0.0568472	4.9947	5.89E-07	4.19E-06	NM_018796	chr1	63176831	63180486	+	1925	1	Eef1b2|2810017J07Rik|Eef1b|-|1|1 C2|protein-coding	Eef1b2
11306	0.0992861	1.60838	7.06342	0.227705	0.819875	NA	NM_001081668	chrX	140007673	140062568	-	1117	1	Nup62cl|Gm719|-|X|X F1|protein-coding	Nup62cl
11307	0	NA	NA	NA	NA	NA	NM_001033415	chr5	67607883	67613987	+	3750	1	Shisa3|D830007B15Rik|-|5|5 C3.1|protein-coding	Shisa3
11308	140.818	-0.00120721	0.194529	-0.00620581	0.995049	0.998658	NM_013874	chr7	29304005	29317586	+	2264	1	Dpf1|Neud4|-|7|7 B1|protein-coding	Dpf1
11309	129.516	0.512413	0.200908	2.55048	0.0107574	0.0317642	NM_001165953	chr3	100922493	100934011	+	4638	1	Trim45|4921530N01Rik|-|3|3 F2.2|protein-coding	Trim45
1131	1204.86	-0.104635	0.197604	-0.529518	0.596446	0.735091	NM_172827	chr17	17527723	17624489	-	5161	1	Lnpep|2010309L07Rik|4732490P18Rik|CAP|IRAP|PLAP|gp160|vp165|-|17|17 A3.2|protein-coding	Lnpep
11310	2294.29	0.34293	0.0619634	5.5344	3.12E-08	2.64E-07	NM_001359107	chr11	95414083	95493406	+	3066	1	Spop|AI315626|Pcif1|TEF2|-|11 D|11 59.01 cM|protein-coding	Spop
11311	0	NA	NA	NA	NA	NA	NM_146596	chr7	106844613	106845572	+	958	1	Olfr703|MOR283-7|-|7|7 E3|protein-coding	Olfr703
11312	0	NA	NA	NA	NA	NA	NM_146403	chr2	111564504	111565442	-	937	1	Olfr1295|MOR248-10|-|2|2 E3|protein-coding	Olfr1295
11313	4.42753	-0.183407	1.29331	-0.141813	0.887228	0.939339	NM_198617	chr2	153222370	153225441	-	3069	1	Tspyl3|AW212607|Gm36|-|2|2 H1|protein-coding	Tspyl3
11314	0	NA	NA	NA	NA	NA	NM_001101640	chr16	26503793	26526771	-	1531	1	Tmem207|Gm540|-|16 B2|16|protein-coding	Tmem207
11315	51.4746	-0.217457	0.316847	-0.686314	0.492515	0.649651	NM_001082974	chr2	164830730	164833596	-	1152	1	Neurl2|Neur2|Ozz|Ozz-E3|-|2|2 H3|protein-coding	Neurl2
11316	95.3158	-0.347717	0.242652	-1.43299	0.151861	0.277718	NM_013683	chr17	34187556	34197225	+	2937	1	Tap1|ABC17|APT1|Abcb2|Ham-1|Ham1|MTP1|PSF1|RING4|TAP|Tap-1|Y3|-|17 B1|17 17.98 cM|protein-coding	Tap1
11317	943.609	0.292134	0.0877663	3.32855	0.000872995	0.00347917	NM_001305233	chr1	191537356	191575544	-	4235	1	Dtl|2810047L02Rik|5730564G15Rik|L2dtl|Ramp|-|1|1 H6|protein-coding	Dtl
11318	702.411	-0.113091	0.123996	-0.912057	0.361739	0.524783	NM_001359818	chr10	79682195	79688398	+	1255	1	Cdc34|AI327276|E2-CDC34|UBE2R1|-|10 C1|10 39.72 cM|protein-coding	Cdc34
11319	0	NA	NA	NA	NA	NA	NM_134190	chr17	20814495	20815415	+	919	1	Vmn1r229|V1re1|-|17|17 A3.2|protein-coding	Vmn1r229
1132	0.876098	-0.806177	2.66273	-0.302763	0.76207	NA	NR_045113	chr12	44221356	44224380	+	3024	1	Gm2027|-|-|12 B2|12|pseudo	Gm2027
11320	102.546	0.195547	0.234205	0.834939	0.403752	0.564414	NM_001164191	chrX	71215006	71315295	+	3362	1	Mtm1|AF073996|Mtm|mKIAA4176|-|X A7.3|X 36.55 cM|protein-coding	Mtm1
11321	17.8946	0.137443	0.539014	0.25499	0.798731	0.881715	NM_001370864	chr7	19249435	19256545	+	1399	1	Gm38499|-|-|7 A3|7|protein-coding	Gm38499
11322	319.831	-0.0612318	0.141157	-0.433786	0.664444	0.787146	NM_013924	chr13	23418361	23423866	-	4451	1	Abt1|-|-|13|13 A3.1|protein-coding	Abt1
11323	0.766207	1.06078	2.64157	0.401572	0.687999	NA	NR_131914	chr4	119054790	119069111	-	1669	1	Gm12866|-|-|4 D2.1|4|ncRNA	Gm12866
11324	0.0372326	0	7.06756	0	1	NA	NM_008938	chr17	46910478	46924933	+	2641	1	Prph2|AOFMD|AVMD|Nmf193|PRPH|RP7|Rd-2|Rd2|Rds|Tspan22|rds|-|17 C|17 22.91 cM|protein-coding	Prph2
11325	475.1	0.433916	0.12473	3.47884	0.000503588	0.00210819	NM_009142	chr8	94772180	94782426	+	3138	1	Cx3cl1|AB030188|ABCD-3|AI848747|CX3C|Cxc3|D8Bwg0439e|Scyd1|-|8 C5|8 46.79 cM|protein-coding	Cx3cl1
11326	97.6153	0.42059	0.234032	1.79715	0.0723122	0.154876	NM_001042699	chr12	104929933	104998677	-	5431	1	Syne3|KASH3|nesprin-3|-|12|12 E|protein-coding	Syne3
11327	3.61728	5.57934	1.77188	3.14883	0.00163924	0.00612297	NM_001081695	chr10	78042287	78063622	+	1806	1	Dnmt3l|D6Ertd14e|ecat7|-|10 C1|10 39.72 cM|protein-coding	Dnmt3l
11328	357.744	-0.417289	0.14235	-2.93142	0.00337412	0.0116025	NM_028188	chr3	89083979	89093363	-	3768	1	Rusc1|2210403N08Rik|AA408288|NESCA|-|3|3 F1|protein-coding	Rusc1
11329	0	NA	NA	NA	NA	NA	NR_015496	chr15	98398445	98416135	+	813	1	1700031M16Rik|4930413L20Rik|-|15|15 F1|ncRNA	1700031M16Rik
1133	146.194	0.261409	0.186782	1.39954	0.161651	0.290606	NM_173376	chrX	48695004	48710719	+	1735	1	Rbmx2|2700089A17Rik|2810411A03Rik|CGI-79|-|X|X A5|protein-coding	Rbmx2
11330	0	NA	NA	NA	NA	NA	NM_001033479	chr3	28892619	28926725	+	2102	1	Gm1527|Gm1136|-|3|3 A3|protein-coding	Gm1527
11331	0.772749	1.59038	3.29097	0.483255	0.628915	NA	NM_001347535	chr13	73818534	73847631	-	3969	1	Nkd2|2210403L10Rik|AW212591|mNkd2|-|13|13 C1|protein-coding	Nkd2
11332	0.730279	-3.74349	3.30375	-1.1331	0.257172	NA	NM_001356525	chr3	62529430	62605440	-	4309	1	Gpr149|9630018L10Rik|Ieda|PGR10|R35|-|3|3 E1|protein-coding	Gpr149
11333	535.044	0.070818	0.108949	0.650007	0.515688	0.670515	NM_026933	chr5	115341231	115343553	+	1062	1	Triap1|1810015M01Rik|AU020874|AU043831|P53csv|Wf-1|-|5|5 F|protein-coding	Triap1
11334	0.724365	-2.31736	2.95432	-0.784397	0.432807	NA	NM_010090	chr2	127336159	127338377	+	1612	1	Dusp2|PAC1|-|2|2 F1|protein-coding	Dusp2
11335	0	NA	NA	NA	NA	NA	NM_001012266	chr9	19035125	19036060	+	934	1	Olfr835|MOR150-3|-|9|9 A2|protein-coding	Olfr835
11336	1.46347	-2.92275	2.14004	-1.36575	0.172019	0.305278	NM_001142804	chr10	106933517	107123637	-	4732	1	Acss3|8430416H19Rik|Gm874|-|10|10 D1|protein-coding	Acss3
11337	0	NA	NA	NA	NA	NA	NR_151543	chr1	22898387	22905081	+	1444	1	Gm7759|EG665725|-|1|1 A5|ncRNA	Gm7759
11338	0	NA	NA	NA	NA	NA	NR_038007	chr1	188006576	188008990	-	2209	1	9330162B11Rik|-|-|1|1 H5|ncRNA	9330162B11Rik
11339	0.857501	-2.38649	2.50983	-0.950858	0.341676	NA	NM_025621	chr3	92868359	92870205	-	1063	1	2310050C09Rik|-|-|3|3 F1|protein-coding	2310050C09Rik
1134	1123.21	0.310167	0.084493	3.67092	0.000241682	0.0010883	NM_172734	chr6	146724930	146778814	+	4601	1	Stk38l|4930473A22Rik|Ndr2|Ndr54|-|6|6 G3|protein-coding	Stk38l
11340	62.8444	0.70613	0.302335	2.33559	0.0195128	0.0524731	NM_028402	chr13	67779693	67789080	+	3266	1	Zfp493|2900054J07Rik|Rslcan12|-|13|13 B3|protein-coding	Zfp493
11341	1994.21	-0.221507	0.105343	-2.10272	0.0354903	0.0864884	NM_029576	chr19	5099207	5106996	-	1827	1	Rab1b|1110011F09Rik|-|19|19 A|protein-coding	Rab1b
11342	0.249554	0	6.93455	0	1	NA	NR_106070	chr10	94586137	94586199	-	62	1	Mir7211|Gm27536|mmu-mir-7211|-|10|10 C2|ncRNA	Mir7211
11343	0	NA	NA	NA	NA	NA	NM_025524	chr11	99550132	99550863	-	729	1	Krtap3-3|2310020D06Rik|KAP3.3|KRTAP3.3|-|11|11 D|protein-coding	Krtap3-3
11344	781.282	-0.390453	0.0925749	-4.2177	2.47E-05	0.000135922	NM_207212	chr7	34109550	34133268	-	1945	1	Wtip|-|-|7|7 B1|protein-coding	Wtip
11345	0.0408755	0	7.06756	0	1	NA	NM_010467	chr2	74762980	74765142	+	1858	1	Hoxd1|Hox-4.9|-|2 C3|2 44.13 cM|protein-coding	Hoxd1
11346	27.6849	1.43384	0.453096	3.16453	0.00155332	0.00582828	NM_029627	chr15	74796874	74799968	-	767	1	Ly6k|2410015A16Rik|3110035B01Rik|mLy-6K|-|15|15 D3|protein-coding	Ly6k
11347	138.667	-0.278514	0.20761	-1.34153	0.179749	0.315808	NM_001347446	chr11	48837471	48851187	+	2778	1	Trim7|AI790312|-|11|11 B1.2|protein-coding	Trim7
11348	263.213	-0.736616	0.327286	-2.25068	0.0244057	0.0633174	NM_025577	chr8	70504295	70506752	-	664	1	Rex1bd|2810428I15Rik|-|8 B3.3|8|protein-coding	Rex1bd
11349	514.706	0.0254539	0.130775	0.194639	0.845675	0.913149	NM_177381	chr14	75702351	75754493	-	4197	1	Cog3|E430004N23|-|14|14 D3|protein-coding	Cog3
1135	0	NA	NA	NA	NA	NA	NM_001190870	chr7	100178683	100184869	+	1327	1	Kcne3|2210017H05Rik|MiRP2|-|7|7 E2|protein-coding	Kcne3
11350	0.190007	0	7.06756	0	1	NA	NM_027239	chr11	58421111	58426023	+	917	1	1810065E05Rik|AV047390|-|11|11 B1.3|protein-coding	1810065E05Rik
11351	1.4342	3.91095	2.08324	1.87734	0.0604712	0.13425	NM_001011782	chr7	102476773	102477902	-	1127	1	Olfr543|MOR42-2|-|7|7 E3|protein-coding	Olfr543
11352	29.15	-1.78258	0.510184	-3.49399	0.000475864	0.00200561	NM_001039094	chr3	156561794	157316464	+	4993	1	Negr1|5330422G01Rik|KILON|Ntra|-|3|3 H4|protein-coding	Negr1
11353	0	NA	NA	NA	NA	NA	NM_001033904	chr1	21368331	21369743	+	839	1	Khdc1c|Khdc1b|-|1|1 A4|protein-coding	Khdc1c
11354	727.191	-0.772931	0.140614	-5.49685	3.87E-08	3.21E-07	NM_001145896	chr8	120537409	120581383	+	6551	1	Gse1|2210013I18Rik|mKIAA0182|-|8|8 E1|protein-coding	Gse1
11355	0	NA	NA	NA	NA	NA	NM_177369	chr11	67277124	67308633	+	6106	1	Myh8|4832426G23Rik|AI327267|MHCp|MyHC-pn|Myhs-p|Myhsp|-|11 B3|11 40.59 cM|protein-coding	Myh8
11356	398.292	-0.722475	0.119388	-6.05146	1.44E-09	1.43E-08	NM_178615	chr17	15806253	15826586	-	2628	1	Rgmb|1110059F19Rik|DRAGON|-|17|17 A2|protein-coding	Rgmb
11357	1069.84	-0.30846	0.0925408	-3.33323	0.000858435	0.00342873	NM_001310758	chr4	43058953	43264873	+	6331	1	Unc13b|Munc13-1|Munc13-2|Unc13a|Unc13h1|Unc13h2|-|4|4 A5|protein-coding	Unc13b
11358	0.0750144	0	7.06756	0	1	NA	NM_001162428	chr11	109788291	109828046	-	1387	1	1700012B07Rik|1700069D21Rik|-|11|11 E1|protein-coding	1700012B07Rik
11359	0	NA	NA	NA	NA	NA	NR_035431	chr8	84011515	84011633	-	118	1	Mir1199|Mirn1199|mir-1199|mmu-mir-1199|-|8 C2|8 40.24 cM|ncRNA	Mir1199
1136	2396.68	0.451616	0.0739849	6.10416	1.03E-09	1.05E-08	NM_009408	chr2	160645897	160722763	+	3823	1	Top1|AI467334|D130064I21Rik|Top-1|-|2 H2|2 80.96 cM|protein-coding	Top1
11360	0	NA	NA	NA	NA	NA	NR_026561	chr9	48454344	48454727	+	383	1	Gm8884|EG667933|-|9|9 A5.3|ncRNA	Gm8884
11361	1334.11	0.250831	0.100935	2.48507	0.0129526	0.0371094	NM_172749	chr7	127877701	127885996	+	6305	1	Zfp646|6820429M01|-|7|7 F3|protein-coding	Zfp646
11362	0	NA	NA	NA	NA	NA	NM_173772	chr1	94020493	94028330	+	4501	1	Neu4|9330166I04|-|1|1 D|protein-coding	Neu4
11363	0	NA	NA	NA	NA	NA	NM_146773	chr7	108629994	108630926	+	931	1	Olfr508|MOR204-6|-|7|7 E3|protein-coding	Olfr508
11364	0	NA	NA	NA	NA	NA	NM_153108	chr8	19445770	19447606	-	282	1	Defb8|BD-8|Defr1|-|8|8 A1.3|protein-coding	Defb8
11365	0.130456	0	7.06756	0	1	NA	NM_026713	chr1	78511060	78538173	+	1197	1	Mogat1|0610030A14Rik|1110064N14Rik|Dgat2l|Dgat2l1|MGAT1|WI1-2612I11.1|mDC2|-|1|1 C4|protein-coding	Mogat1
11366	9.18364	-0.0878883	0.694158	-0.126611	0.899248	0.945728	NM_008500	chr2	36081953	36105408	-	3470	1	Lhx6|Lhx6.1|-|2|2 B|protein-coding	Lhx6
11367	3011.75	-0.0160063	0.0667767	-0.239699	0.810564	0.889739	NM_026718	chr5	114775140	114805820	+	3235	1	Ankrd13a|1100001D10Rik|ANKRD13|AU046136|-|5|5 F|protein-coding	Ankrd13a
11368	420.83	0.422431	0.145014	2.91304	0.00357925	0.0122095	NM_011697	chr19	6982472	6987651	-	1273	1	Vegfb|VEGF-B|Vrf|-|19|19 A|protein-coding	Vegfb
11369	847.464	1.66875	0.095754	17.4275	5.11E-68	4.68E-66	NM_144549	chr15	59648654	59657099	+	4021	1	Trib1|A530090O15Rik|TRB-1|Trb1|-|15|15 D1|protein-coding	Trib1
1137	1.04584	4.57068	2.45702	1.86025	0.0628503	NA	NM_009943	chr7	128205435	128206366	-	654	1	Cox6a2|CoxVIaH|VIaH|-|7 F3|7 70.04 cM|protein-coding	Cox6a2
11370	0.340793	0	5.03017	0	1	NA	NM_031260	chr15	88982994	89055152	+	4023	1	Mov10l1|CHAMP|Csm|-|15|15 E3|protein-coding	Mov10l1
11371	0.224601	1.55633	6.4105	0.242778	0.808178	NA	NM_010595	chr6	126636463	126645801	-	8966	1	Kcna1|AI840627|Kca1-1|Kv1.1|MBK1|Mk-1|Shak|mceph|-|6 F3|6 61.57 cM|protein-coding	Kcna1
11372	48.5832	1.03754	0.336868	3.07997	0.00207021	0.0075313	NM_001161715	chr14	55700009	55713492	-	2835	1	Tgm1|2310004J08Rik|Tgase1|-|14|14 C3|protein-coding	Tgm1
11373	0.674393	-2.31743	2.98669	-0.775918	0.437797	NA	NR_126529	chr5	120876142	120887613	-	2062	1	Oas1g|AI449562|L2|Mmu-L|Mmu-L2|Oas1b|Oias-1|Oias1|-|5 F|5 60.65 cM|protein-coding	Oas1g
11374	372.979	-0.0544266	0.134402	-0.404954	0.685511	0.803375	NM_008911	chr1	171276992	171281186	-	1806	1	Ppox|Ppo|-|1|1 H3|protein-coding	Ppox
11375	4958.08	0.358431	0.105165	3.40826	0.000653776	0.00267472	NM_021877	chr14	70554056	70573548	+	5465	1	Hr|ALUNC|AU|N|ba|bldy|hr|rh|rh-bmh|rhino|-|14|14 D2|protein-coding	Hr
11376	33.9855	0.414084	0.389836	1.0622	0.288145	0.448268	NM_009073	chr19	8927382	8929356	-	1521	1	Rom1|M101156|Rgsc1156|Rom-1|Rosp1|Tspan23|-|19 A|19 6.03 cM|protein-coding	Rom1
11377	0	NA	NA	NA	NA	NA	NM_008700	chr17	26838665	26841565	-	1520	1	Nkx2-5|Csx|Nkx-2.5|Nkx2.5|tinman|-|17 A3.3|17 13.6 cM|protein-coding	Nkx2-5
11378	155.03	0.330661	0.197403	1.67506	0.0939231	0.191322	NR_135463	chr14	59402009	59440880	-	2975	1	Setdb2|Clld8|Gm293|KMT1F|-|14|14 C3|protein-coding	Setdb2
11379	722.92	0.124539	0.101643	1.22526	0.220478	0.36831	NM_001359954	chr14	21750531	21798726	+	7046	1	Samd8|1110053F04Rik|1700010P07Rik|SMSr|-|14|14 A3|protein-coding	Samd8
1138	1782.3	0.239954	0.0900177	2.66563	0.00768434	0.0238297	NM_007808	chr6	50562563	50566569	-	3149	1	Cycs|-|-|6 B2.3|6 24.32 cM|protein-coding	Cycs
11380	0.119799	0	7.06756	0	1	NA	NM_175087	chr15	99601200	99605477	+	2253	1	Aqp6|AI790337|-|15 F1|15 56.13 cM|protein-coding	Aqp6
11381	0.410384	0	5.16709	0	1	NA	NR_049188	chr1	135454603	135454683	-	80	1	Mir1231|Gm23720|mir-1231|mmu-mir-1231|-|1|1 E4|ncRNA	Mir1231
11382	74.1943	-6.78903	1.04345	-6.50635	7.70E-11	8.70E-10	NM_130452	chr2	110265083	110305725	-	1619	1	Bbox1|AI874739|-|2|2 E3|protein-coding	Bbox1
11383	802.085	-0.288105	0.110256	-2.61305	0.00897382	0.0271358	NM_133220	chr1	9798130	9902568	+	5495	1	Sgk3|2510015P22Rik|A330005P07Rik|Cisk|fy|fz|-|1 A2|1 2.08 cM|protein-coding	Sgk3
11384	673.772	0.153171	0.0928688	1.64933	0.099081	0.199591	NM_010577	chr15	103344286	103366791	-	4378	1	Itga5|Cd49e|Fnra|VLA5|-|15 F3|15 58.9 cM|protein-coding	Itga5
11385	16.2564	1.08981	0.548712	1.98613	0.0470185	0.109595	NM_175499	chr14	110748578	110755149	-	4238	1	Slitrk6|4832410J21Rik|Sltk6|-|14|14 E3|protein-coding	Slitrk6
11386	1735.16	-0.304238	0.0865553	-3.51495	0.000439836	0.00187065	NM_001160404	chr18	24205994	24286816	+	3872	1	Galnt1|-|-|18|18 A2|protein-coding	Galnt1
11387	118.965	-0.379019	0.225913	-1.67772	0.0934014	0.190513	NM_001326287	chr19	41525252	41526961	+	1707	1	Morf4l1b|EG627352|Gm6747|-|19|19 C3|protein-coding	Morf4l1b
11388	0.2057	1.60838	7.06342	0.227706	0.819875	NA	NM_175678	chr9	24098018	24316398	+	3779	1	Npsr1|9330128H10Rik|GPRA|Gpr154|MVTR|PGR14|VRR1|-|9|9 A3-A4|protein-coding	Npsr1
11389	0.271602	-2.426	6.59069	-0.368096	0.712802	NA	NM_007583	chr15	77993623	78119280	-	2881	1	Cacng2|AW060990|B230105C07Rik|B930041E13Rik|stargazer|stargazin|stg|wag|waggler|-|15 E1|15 36.92 cM|protein-coding	Cacng2
1139	0.0858463	0	7.06756	0	1	NA	NR_102728	chr10	18797299	18831930	-	1800	1	4930444F02Rik|1700010L24Rik|mpiR|-|10|10 A3|ncRNA	4930444F02Rik
11390	0	NA	NA	NA	NA	NA	NR_126461	chr7	97598349	97645112	-	321	1	Rsf1os1|1700006D18Rik|-|7|7 E1|ncRNA	Rsf1os1
11391	0	NA	NA	NA	NA	NA	NR_131079	chr13	53635892	53639201	-	751	1	9530014B07Rik|-|-|13|13 B1|ncRNA	9530014B07Rik
11392	35.8087	0.555018	0.400322	1.38643	0.165616	0.296308	NM_001160366	chr5	135960223	135974476	-	2711	1	Ssc4d|C330016E03Rik|S4D-SRCRB|SRCRB-S4D|Srcrb4d|-|5|5 G2|protein-coding	Ssc4d
11393	413.202	-0.229141	0.122501	-1.87051	0.0614124	0.135875	NM_001081300	chr18	84011627	84086465	-	5713	1	Tshz1|5730407I04Rik|D18Bwg1409e|Mtsh1|NY-CO-33|Sdccag33|Tsh1|teashirt1|-|18 E4|18 57.53 cM|protein-coding	Tshz1
11394	0.684001	0.840801	3.06203	0.274589	0.783632	NA	NM_146149	chr4	106733915	106748292	+	1887	1	Fam151a|2010309H15Rik|-|4|4 C7|protein-coding	Fam151a
11395	0	NA	NA	NA	NA	NA	NM_001031622	chr5_JH584299_random	829045	840894	+	2031	7	Gm16367|-|-|5|5|protein-coding	Gm16367
11396	0	NA	NA	NA	NA	NA	NM_001243113	chr5	146537648	146540427	+	1147	1	Gm3409|-|-|5 G3|5|protein-coding	Gm3409
11397	13.2624	0.510661	0.658758	0.775188	0.438229	0.597843	NM_008597	chr6	136872435	136875823	-	611	1	Mgp|Mglap|-|6|6 G1|protein-coding	Mgp
11398	363.645	0.0270528	0.12455	0.217204	0.82805	0.902201	NM_001085500	chr11	97685933	97688625	+	756	1	Cisd3|Mel-13|Mel13|-|11|11 D|protein-coding	Cisd3
11399	24.1638	-0.911009	0.470716	-1.93537	0.0529452	0.120514	NR_033198	chr19	32389216	32391184	+	1639	1	2700046G09Rik|-|-|19|19 C1|ncRNA	2700046G09Rik
114	919.158	0.0946024	0.0892935	1.05946	0.289392	0.449648	NM_020580	chr2	174415804	174427502	+	2262	1	Nelfcd|2410003I03Rik|C77797|Th1|Th1l|-|2|2 H4|protein-coding	Nelfcd
1140	0.126755	-1.27994	7.06354	-0.181204	0.856207	NA	NM_008382	chr10	127349402	127351848	-	2207	1	Inhbe|-|-|10 D3|10 74.5 cM|protein-coding	Inhbe
11400	9352.7	0.231307	0.0682325	3.38999	0.000698962	0.00284323	NM_001347530	chr5	143505481	143528031	-	2355	1	Rac1|AL023026|D5Ertd559e|-|5 G2|5 82.22 cM|protein-coding	Rac1
11401	0	NA	NA	NA	NA	NA	NR_106101	chr9	67729499	67729577	-	78	1	Mir7242|Gm27809|mmu-mir-7242|-|9|9 C|ncRNA	Mir7242
11402	0	NA	NA	NA	NA	NA	NM_145844	chr13	22101727	22102665	-	937	1	Vmn1r189|V1rh2|-|13|13 A3.1|protein-coding	Vmn1r189
11403	0	NA	NA	NA	NA	NA	NM_027960	chr8	105973520	105979419	-	1669	1	Dpep3|1700018F16Rik|AI507039|MBD-3|MLZ-136|-|8|8 D3|protein-coding	Dpep3
11404	0.531574	-1.28694	3.49364	-0.368365	0.712601	NA	NM_019982	chr5	112419151	112577198	-	6058	1	Sez6l|AI843918|AIG1|AW539724|Acig1|BSRP-B|mKIAA0927|-|5|5 F|protein-coding	Sez6l
11405	56.928	0.738728	0.326251	2.26429	0.0235563	0.0614124	NM_001085549	chr4	114406724	114615098	+	6608	1	Trabd2b|Gm12824|Hkat|-|4 D1|4|protein-coding	Trabd2b
11406	126.139	0.368126	0.199573	1.84457	0.0651008	0.142181	NR_040379	chr16	50528502	50559459	+	2727	1	G730013B05Rik|linc-Cblb|linc1610|-|16 B5|16|ncRNA	G730013B05Rik
11407	0.0372326	0	7.06756	0	1	NA	NM_153177	chr4	126489543	126533458	-	6501	1	Ago4|5730550L01Rik|AI481660|Eif2c4|-|4|4 D2.2|protein-coding	Ago4
11408	1099.87	0.8557	0.0870864	9.82587	8.71E-23	2.16E-21	NM_025772	chr13	44922080	45002096	-	1298	1	Dtnbp1|5430437B18Rik|AW048963|Bloc1s8|dysbindin|sdy|-|13 A5|13 21.73 cM|protein-coding	Dtnbp1
11409	0	NA	NA	NA	NA	NA	NM_001011536	chr7	102856321	102858765	-	1062	1	Olfr566|GA_x5J8B7W5P47-379997-380552|MOR14-7P|-|7|7 E3|protein-coding	Olfr566
1141	0	NA	NA	NA	NA	NA	NM_001142728	chr12	72441866	72510565	+	4705	1	Lrrc9|4921529O18Rik|4930432K16Rik|-|12|12 C3|protein-coding	Lrrc9
11410	7.12717	1.02095	1.00863	1.01221	0.311437	0.473125	NM_182993	chr7	45163921	45176139	+	2926	1	Slc17a7|2900052E22Rik|AI851913|Vglut1|-|7|7 B3|protein-coding	Slc17a7
11411	106.411	0.34407	0.250119	1.37563	0.168937	0.301096	NM_001039530	chr16	35832878	35871382	-	7232	1	Parp14|1600029O10Rik|ARTD8|BC021340|CoaSt6|mKIAA1268|-|16|16 B3|protein-coding	Parp14
11412	6729.78	1.60387	0.123065	13.0328	7.97E-39	3.74E-37	NM_001029988	chr11	55250610	55312257	-	14398	1	Fat2|EMI2|Fath2|Gm523|mKIAA0811|-|11|11 B1.3|protein-coding	Fat2
11413	0	NA	NA	NA	NA	NA	NR_028423	chr2	114013565	114032292	+	1545	1	A530058N18Rik|-|-|2|2 E4|ncRNA	A530058N18Rik
11414	1129.41	-0.533292	0.122725	-4.34544	1.39E-05	7.98E-05	NR_033148	chr5	137629123	137642896	+	4491	1	Gm20605|Lrch4-sap25|-|5 G2|5 76.59 cM|ncRNA	Gm20605
11415	0.117794	0	7.06756	0	1	NA	NM_001206849	chr8	33742112	33747770	-	583	1	Smim18|2700090O03Rik|AI835723|-|8 A3|8|protein-coding	Smim18
11416	1812.9	-0.0916037	0.109462	-0.836858	0.402672	0.563538	NM_181071	chr11	105589986	105929303	+	11831	1	Tanc2|3526402J09Rik|5730590C14Rik|-|11|11 E1|protein-coding	Tanc2
11417	0.124095	0	7.06756	0	1	NA	NM_144853	chr16	85456244	85550373	-	2028	1	Cyyr1|-|-|16 C3.3|16 47.45 cM|protein-coding	Cyyr1
11418	413.682	-0.501913	0.147057	-3.41305	0.000642398	0.00263539	NM_145361	chr10	80642617	80657071	-	3015	1	Btbd2|2610037C03Rik|4930512K17Rik|-|10|10 C1|protein-coding	Btbd2
11419	2403.51	0.596979	0.0729948	8.17838	2.88E-16	4.90E-15	NM_007962	chr9	45042344	45054043	+	3208	1	Mpzl2|Eva|Eva1|-|9 A5.2|9 24.84 cM|protein-coding	Mpzl2
1142	27970.3	-0.0237749	0.197642	-0.120292	0.904252	0.949232	NM_009643	chr19	8989284	9019196	+	18093	1	Ahnak|DY6|-|19|19 A|protein-coding	Ahnak
11420	324.259	-0.925767	0.148711	-6.2253	4.81E-10	5.05E-09	NM_001346730	chr8	4166567	4208089	+	3954	1	Evi5l|1700084G18Rik|2310039H16Rik|3110007G05Rik|B130050I23Rik|-|8|8 A1.1|protein-coding	Evi5l
11421	0	NA	NA	NA	NA	NA	NM_001105179	chr7	10087198	10105659	-	2552	1	Vmn2r51|-|-|7|7 A1|protein-coding	Vmn2r51
11422	0.805186	-3.70041	2.85726	-1.29509	0.195288	NA	NM_009008	chr15	78559169	78572783	-	3027	1	Rac2|AI323801|AI452260|-|15|15 E1|protein-coding	Rac2
11423	15.7335	0.771253	0.547159	1.40956	0.15867	0.286834	NM_001287122	chr3	59114623	59131118	-	1941	1	P2ry14|A330108O13Rik|Gpr105|P2Y14|-|3 D|3 28.96 cM|protein-coding	P2ry14
11424	0	NA	NA	NA	NA	NA	NM_146004	chr11	68556186	68558245	+	2057	1	Mfsd6l|-|-|11|11 B3|protein-coding	Mfsd6l
11425	49.7305	-0.573411	0.355533	-1.61282	0.106783	0.212048	NM_175247	chr7	6383318	6396637	+	4137	1	Zfp28|2810438M17Rik|Zfp-28|mkr-5|-|7|7 A1|protein-coding	Zfp28
11426	0.0408755	0	7.06756	0	1	NA	NM_183298	chr4	46343644	46345773	+	2127	1	Foxe1|TTF-2|Titf2|-|4 B1|4 24.68 cM|protein-coding	Foxe1
11427	138.017	-0.651791	0.199271	-3.27088	0.00107213	0.00418242	NM_009708	chr11	101468175	101471853	+	1387	1	Rnd2|Arhn|Rohn|rho7|-|11|11 D|protein-coding	Rnd2
11428	0	NA	NA	NA	NA	NA	NM_153067	chr7	47588950	47601372	-	1291	1	Mrgpra3|Mrga3|-|7|7 B3|protein-coding	Mrgpra3
11429	1211.15	-0.453852	0.0875366	-5.18471	2.16E-07	1.62E-06	NM_028731	chr12	116281222	116373098	+	5517	1	Esyt2|2410017M09Rik|4921504I16Rik|CHR2SYT|D12Ertd551e|Fam62b|-|12 F2|12 62.65 cM|protein-coding	Esyt2
1143	6715.82	-0.00751648	0.0883198	-0.0851052	0.932178	0.963452	NM_033565	chr11	53350767	53421830	+	10142	1	Aff4|AF5Q31|Alf4|Laf4l|MCEF|-|11|11 B1.3|protein-coding	Aff4
11430	6.05137	-0.23654	0.956239	-0.247365	0.804626	0.885919	NM_024228	chr7	126766414	126775645	+	1056	1	Gdpd3|1110015E22Rik|-|7|7 F3|protein-coding	Gdpd3
11431	0.0484444	-1.27994	7.06354	-0.181204	0.856207	NA	NM_001033424	chrX	106235246	106255372	-	3636	1	Fnd3c2|5031408O05Rik|Gm775|-|X|X D|protein-coding	Fnd3c2
11432	7.15997	1.72958	0.920265	1.87943	0.0601854	0.133774	NR_137279	chr13	98317116	98324415	+	914	1	Gm9828|-|-|13 51.93 cM|13 D1|ncRNA	Gm9828
11433	0	NA	NA	NA	NA	NA	NM_001243016	chrX	154001590	154012642	-	981	3	Gm10057|-|-|X F3|X|protein-coding	Gm10057
11434	469.152	-0.739828	0.158379	-4.67124	2.99E-06	1.94E-05	NM_001004062	chr8	70382358	70439573	-	5658	1	Crtc1|AI413414|Mect1|R74955|TORC1|mKIAA0616|-|8|8 B3.3|protein-coding	Crtc1
11435	2.46327	2.58813	2.12234	1.21947	0.222665	0.37112	NM_008177	chrX	163513904	163549736	-	2577	1	Grpr|GRP-R|-|X F4|X 75.63 cM|protein-coding	Grpr
11436	0	NA	NA	NA	NA	NA	NM_173411	chr8	58911755	58914298	+	1600	1	BC030500|-|-|8|8 B2|protein-coding	BC030500
11437	845.885	0.13356	0.0934198	1.42968	0.15281	0.279009	NM_025918	chr11	102684688	102697725	-	2300	1	Ccdc43|2610001E01Rik|D11Ertd707e|-|11 E1|11 66.48 cM|protein-coding	Ccdc43
11438	15703.6	0.66354	0.0538764	12.316	7.43E-35	3.05E-33	NM_001130450	chr11	96817414	96829502	-	4589	1	Nfe2l1|AA408798|AW212678|LCR-F1|Lcrf1|NRF1|TCF-11|TCF11|-|11 D|11 60.12 cM|protein-coding	Nfe2l1
11439	0	NA	NA	NA	NA	NA	NR_104123	chr10	118502035	118556525	-	1116	1	Ifngas1|AI447422|Tmevpg1|-|10 D2|10|ncRNA	Ifngas1
1144	1174.1	0.176963	0.0808536	2.18868	0.02862	0.0722717	NM_001177968	chr17	73107985	73243366	+	4434	1	Lclat1|AI181996|Agpat8|Alcat1|Gm91|Lycat|-|17|17 E1.3-E2|protein-coding	Lclat1
11440	291.039	0.35533	0.134095	2.64984	0.00805297	0.024752	NM_001311083	chr6	29526625	29541869	+	1762	1	Irf5|AW491843|mirf5|-|6 A3.3|6 12.36 cM|protein-coding	Irf5
11441	3.44816	0.379828	1.17462	0.323362	0.746421	0.84551	NR_045939	chr14	70852933	70873954	+	1353	1	2410012E07Rik|-|-|14|14 D2|ncRNA	2410012E07Rik
11442	0.0382488	0	7.06756	0	1	NA	NM_001163702	chr7	28693144	28699337	+	1943	1	Fbxo27|E130008B10Rik|FBG5|Gm161|-|7|7 B1|protein-coding	Fbxo27
11443	735.472	0.166993	0.0993712	1.6805	0.0928596	0.189694	NM_025553	chr19	4962306	4966995	+	2875	1	Mrpl11|2410001P07Rik|L11mt|-|19|19 A|protein-coding	Mrpl11
11444	763.787	-0.103667	0.114936	-0.901955	0.367081	0.52996	NM_001358256	chr19	3708293	3717882	+	2274	1	1810055G02Rik|AI256204|-|19|19 A|protein-coding	1810055G02Rik
11445	14302.6	2.59249	0.0922493	28.1031	8.99E-174	2.74E-171	NM_007621	chr11	120729485	120732021	-	1011	1	Cbr2|MLCR|-|11 E2|11 84.47 cM|protein-coding	Cbr2
11446	0	NA	NA	NA	NA	NA	NR_045899	chr17	64514089	64555590	-	902	1	AU016765|-|-|17|17 E1.1|ncRNA	AU016765
11447	938.791	-0.0830288	0.094431	-0.879254	0.379263	0.542464	NM_018814	chr12	81860030	82000924	+	12101	1	Pcnx|2900024E21Rik|3526401J03Rik|AF096286|AI327143|AI413187|Pcnx1|Pcnxl1|-|12|12 D1|protein-coding	Pcnx
11448	1433.68	-0.0121267	0.127055	-0.0954449	0.923961	0.958711	NM_145617	chr9	66350450	66508775	+	15149	1	Herc1|2810449H11Rik|B230218H07|D130015N03Rik|tbl|-|9|9 C|protein-coding	Herc1
11449	410.517	-0.437033	0.128035	-3.4134	0.000641577	0.00263274	NM_178677	chr9	121680045	121705029	-	5773	1	Sec22c|4932412K21|5930407I15Rik|C530046H07|Sec22l3|-|9|9 F4|protein-coding	Sec22c
1145	249.576	0.55745	0.147806	3.7715	0.000162272	0.00075908	NM_145402	chr4	142030993	142084304	-	1869	1	Tmem51|BC003277|-|4|4 E1|protein-coding	Tmem51
11450	9.87783	1.47526	0.732811	2.01315	0.0440992	0.103778	NR_045750	chr8	46730970	46739515	-	1316	1	Gm16675|-|-|8 B1.1|8 26.42 cM|ncRNA	Gm16675
11451	0	NA	NA	NA	NA	NA	NM_146806	chr9	38253419	38254360	+	940	1	Olfr143|K18|MOR170-6|-|9|9 A5.1|protein-coding	Olfr143
11452	335.06	0.171365	0.131471	1.30344	0.192423	0.332792	NM_054087	chr1	164249046	164265385	+	3563	1	Slc19a2|AV276020|AW322295|DDA1|THTR1|TRMA|ThTr-1|-|1 H2.2|1 71.56 cM|protein-coding	Slc19a2
11453	0	NA	NA	NA	NA	NA	NR_046180	chr6	72013896	72042528	-	2628	1	9130221F21Rik|9130221F21|-|6|6 C1|ncRNA	9130221F21Rik
11454	3343.58	-1.09693	0.0804788	-13.63	2.65E-42	1.39E-40	NM_177340	chr18	60593990	60624305	-	5007	1	Synpo|9030217H17Rik|9130229N11|9330140I15Rik|AW046661|-|18|18 D3|protein-coding	Synpo
11455	0	NA	NA	NA	NA	NA	NM_001085419	chr4	144099880	144110101	+	2399	1	Gm13102|-|-|4|4 E1|protein-coding	Gm13102
11456	0	NA	NA	NA	NA	NA	NR_030271	chr12	109727333	109727414	+	81	1	Mir487b|Mirn487b|mir-487b|-|12 F1|12|ncRNA	Mir487b
11457	14.6568	0.0585904	0.579455	0.101113	0.919461	0.956728	NR_038175	chr7	84689640	84776549	+	1712	1	2610206C17Rik|-|-|7|7 D3|ncRNA	2610206C17Rik
11458	305.942	0.179178	0.136435	1.31329	0.189087	0.328086	NM_001346737	chr17	25234296	25240140	-	1287	1	Gnptg|6430527N14Rik|A830081F19|AU067667|AU067744|Mdcp1|Tce7|-|17|17 A3.3|protein-coding	Gnptg
11459	0.13869	-2.31944	6.99356	-0.331654	0.74015	NA	NM_023456	chr6	49822710	49829505	+	558	1	Npy|0710005A05Rik|-|6 B2.3|6 24.04 cM|protein-coding	Npy
1146	383.491	-0.206002	0.126312	-1.63089	0.102913	0.205619	NM_001205043	chr13	44731271	44921643	+	5977	1	Jarid2|Jmj|jumonji|-|13 A5|13 21.66 cM|protein-coding	Jarid2
11460	107.343	0.530835	0.216354	2.45355	0.0141453	0.0398838	NM_001042653	chr2	119609532	119618505	-	1549	1	Oip5|5730547N13Rik|Lint-25|Ms18b|-|2|2 E5|protein-coding	Oip5
11461	207.821	1.56707	0.212221	7.38415	1.53E-13	2.17E-12	NM_001302938	chr5	136218149	136244940	-	2870	1	Sh2b2|Aps|-|5|5 G2|protein-coding	Sh2b2
11462	0.0492067	0	7.06756	0	1	NA	NR_046043	chr7	96339483	96341964	-	1093	1	Gm15412|-|-|7|7 E1|ncRNA	Gm15412
11463	746.592	0.380812	0.101559	3.74965	0.000177085	0.000822452	NM_001164226	chr6	30047988	30153458	+	3573	1	Nrf1|C87038|D6Ertd415e|-|6 A3.3|6 12.47 cM|protein-coding	Nrf1
11464	0	NA	NA	NA	NA	NA	NM_011587	chr4	118471191	118489849	-	3854	1	Tie1|D430008P04Rik|TIE|tie-1|-|4 D2.1|4 54.67 cM|protein-coding	Tie1
11465	284.562	-0.520654	0.151713	-3.43182	0.000599542	0.00247653	NM_001039386	chr2	25054379	25062881	+	2915	1	Nsmf|Jacob|Nelf|-|2|2 A3|protein-coding	Nsmf
11466	0	NA	NA	NA	NA	NA	NM_001111037	chrX	11299257	11299757	+	498	2	H2al1a|Gm14483|H2A.L.1|H2AL1|H2al1c|H2al1d|H2al1f|H2al1g|H2al1h|H2al1i|-|X|X A1.1|protein-coding	H2al1a
11467	107.084	1.87779	0.270715	6.93642	4.02E-12	5.11E-11	NM_001109657	chr11	67586500	67688992	+	7089	1	Gas7|AW124766|B230343A10Rik|Gas7-cb|-|11|11 B3|protein-coding	Gas7
11468	151.378	0.0952933	0.189816	0.502031	0.615646	0.750213	NM_015763	chr12	16535669	16589770	-	5558	1	Lpin1|Lipin1|fld|-|12 A1.1|12 7.9 cM|protein-coding	Lpin1
11469	0.0744652	0	7.06756	0	1	NA	NM_009216	chr12	58211804	58216036	+	3865	1	Sstr1|SRIF-2|SS-1-R|SS1-R|SS1R|Smstr-1|Smstr1|sst1|-|12 C1|12 25.61 cM|protein-coding	Sstr1
1147	295.043	0.130021	0.141776	0.917088	0.359097	0.522204	NM_001030014	chr15	83546797	83555711	-	1887	1	Mcat|AI225907|BC025519|-|15|15 E1|protein-coding	Mcat
11470	7.69154	0.0146687	0.814029	0.0180199	0.985623	0.993268	NM_001162925	chr3	96705892	96708560	-	1326	1	Nudt17|2410015C20Rik|-|3|3 F2.1|protein-coding	Nudt17
11471	0	NA	NA	NA	NA	NA	NM_001220497	chrX	55551596	55568457	+	642	1	Gm16404|EG625711|-|X|X A5|protein-coding	Gm16404
11472	0	NA	NA	NA	NA	NA	NR_106199	chr4	129557683	129557811	-	128	1	Mir8119|Gm27567|mmu-mir-8119|-|4|4 D2.2|ncRNA	Mir8119
11473	1.10458	2.57021	2.36761	1.08557	0.277668	0.436057	NM_001166377	chrX	134717938	134721912	+	2457	1	Armcx1|3010033I09Rik|ALEX1|-|X|X E3|protein-coding	Armcx1
11474	0.249786	0	5.57555	0	1	NA	NR_136903	chr9	45253837	45269149	-	3371	1	Il10ra|AW553859|CDw210|CDw210a|IL-10R1|IL-10RA|Il10r|mIL-10R|-|9 A5.2|9 24.84 cM|protein-coding	Il10ra
11475	505.205	0.548029	0.10718	5.11315	3.17E-07	2.33E-06	NM_001110162	chr14	67676354	67715610	-	3826	1	Cdca2|2610311M19Rik|AI586158|-|14|14 D1|protein-coding	Cdca2
11476	1312.86	-0.0870576	0.124747	-0.697876	0.485255	0.642634	NM_001025432	chr16	4084048	4213404	-	7474	1	Crebbp|AW558298|CBP|CBP/p300|KAT3A|p300/CBP|-|16 A1|16 2.4 cM|protein-coding	Crebbp
11477	293.058	-0.381091	0.168553	-2.26095	0.0237625	0.0618959	NM_001146000	chr7	80024814	80092751	+	4539	1	Zfp710|5430400N05Rik|9830165K13|AI324798|Znf710|-|7|7 D2|protein-coding	Zfp710
11478	3293.61	-0.0403114	0.09958	-0.404814	0.685614	0.803432	NM_001081149	chr8	22859546	22943259	+	9096	1	Kat6a|1500036M03|9930021N24Rik|MOZ|Myst3|Zfp220|-|8|8 A2|protein-coding	Kat6a
11479	0	NA	NA	NA	NA	NA	NR_131158	chr1	186511838	186558681	-	1368	1	A730004F24Rik|-|-|1|1 H5|ncRNA	A730004F24Rik
1148	0	NA	NA	NA	NA	NA	NM_027074	chr19	11139662	11165330	-	653	1	1700025F22Rik|-|-|19|19 A|protein-coding	1700025F22Rik
11480	186.087	-0.1827	0.180542	-1.01195	0.311561	0.473216	NM_024210	chr11	59208361	59210734	+	1232	1	2310033P09Rik|Mmtag2|-|11|11 B1.3|protein-coding	2310033P09Rik
11481	2.47132	-1.67119	1.48587	-1.12472	0.260706	0.415935	NM_007628	chr3	55045469	55055055	-	1555	1	Ccna1|-|-|3|3 C|protein-coding	Ccna1
11482	0.416342	-2.41798	4.2484	-0.56915	0.569255	NA	NM_011168	chr13	27658584	27668036	-	1269	1	Prl7a2|Ghd18|PLP-F|Prlpf|-|13 A3.1|13 12.58 cM|protein-coding	Prl7a2
11483	3.2316	-2.1803	1.77669	-1.22717	0.21976	0.367357	NM_008207	chr17	36005695	36020560	-	2174	1	H2-T24|H-2T24|-|17 B1|17 18.84 cM|protein-coding	H2-T24
11484	502.735	0.14856	0.107785	1.3783	0.168109	0.299953	NM_026050	chr5	143548720	143564531	+	2318	1	Fam220a|1500026F15Rik|2810453I06Rik|AW047776|Acpin1|Sipar|-|5|5 G2|protein-coding	Fam220a
11485	0.334552	0	5.62988	0	1	NA	NM_010491	chr6	142298425	142303819	+	690	1	Iapp|DAP|-|6 G2|6 73.81 cM|protein-coding	Iapp
11486	973.366	0.0442496	0.0926101	0.477806	0.632789	0.763605	NM_007507	chr5	108433246	108434399	-	314	1	Atp5k|2610008D24Rik|Atp5i|Atp5me|Lfm1|-|5 F|5 53.11 cM|protein-coding	Atp5k
11487	337.344	-2.1042	0.152939	-13.7584	4.53E-43	2.42E-41	NR_040409	chr3	96555768	96566801	-	1669	1	Gm15441|-|-|3 F2.1|3|ncRNA	Gm15441
11488	458.93	-1.0476	0.165427	-6.33271	2.41E-10	2.62E-09	NM_175307	chr4	133480133	133487940	+	2284	1	Tent5b|4732473B16Rik|AU045678|AU046069|Fam46b|-|4|4 D2.3|protein-coding	Tent5b
11489	12.8821	0.723012	0.65997	1.09552	0.273288	0.430899	NR_040328	chr18	4353547	4368945	+	877	1	4833419F23Rik|-|-|18|18 A1|ncRNA	4833419F23Rik
1149	0	NA	NA	NA	NA	NA	NM_153109	chrX	118479708	118480729	-	1019	2	Tgif2lx1|Tex1|Tgif2lx|Tgifx1|-|X|X E1|protein-coding	Tgif2lx1
11490	18.9266	-0.860444	0.605136	-1.4219	0.155055	0.282005	NM_001145969	chr9	86571988	86574899	+	1218	1	Rwdd2a|1700030C20Rik|AI848608|Rwdd2|-|9|9 E3.1|protein-coding	Rwdd2a
11491	0.148541	-1.41441	7.05728	-0.200419	0.841153	NA	NM_146242	chr10	117045341	117046768	+	1425	1	Lrrc10|D330003I11Rik|Hrlrrp|Serdin1|-|10|10 D2|protein-coding	Lrrc10
11492	0.0977817	-1.41441	7.05728	-0.200419	0.841153	NA	NM_080846	chr11	102836296	102838039	+	729	1	Higd1b|2310056K19Rik|-|11|11 E1|protein-coding	Higd1b
11493	7640.62	0.147342	0.0873051	1.68766	0.0914759	0.187523	NM_029767	chr7	3704041	3706897	+	696	1	Rps9|3010033P07Rik|AL022771|AL022885|-|7|7 A1|protein-coding	Rps9
11494	132.014	-0.14004	0.198738	-0.704647	0.48103	0.63885	NM_001347311	chr5	8490336	8622952	-	3809	1	Rundc3b|Gm440|-|5|5 A1|protein-coding	Rundc3b
11495	3195.55	-0.120357	0.109798	-1.09617	0.273006	0.430499	NM_009388	chr14	30549131	30574726	+	3213	1	Tkt|p68|-|14|14 B|protein-coding	Tkt
11496	0.12913	0	7.06756	0	1	NA	NM_053228	chr6	89714203	89715135	+	931	1	Vmn1r40|V1rb7|-|6|6 D1|protein-coding	Vmn1r40
11497	0.0964086	1.60841	7.06341	0.22771	0.819872	NA	NM_001163472	chr15	82370527	82380260	-	2760	1	Cyp2d22|2D22|-|15|15 E1|protein-coding	Cyp2d22
11498	3681.24	0.353874	0.0903429	3.91701	8.97E-05	0.000441501	NM_053124	chr8	80699943	80739459	-	4613	1	Smarca5|4933427E24Rik|D030040M08Rik|D330027N15Rik|MommeD4|Snf2h|-|8|8 C2|protein-coding	Smarca5
11499	0.0400652	0	7.06756	0	1	NA	NM_001113400	chr2	77410627	77519666	-	2687	1	Zfp385b|B830010L13Rik|C130013B13Rik|Zfp533|Znf385b|-|2|2 C3|protein-coding	Zfp385b
115	0.826174	2.57037	2.66795	0.963425	0.335334	NA	NM_001289494	chr5	72695978	72752777	-	2178	1	Txk|A130089B16Rik|Btkl|PTK-RL-18|PTK4|Rlk|-|5 C3.2|5 38.44 cM|protein-coding	Txk
1150	0.79382	-1.50157	2.92697	-0.513011	0.607944	NA	NM_001012402	chr17	24752988	24758684	+	1231	1	Hs3st6|3-OST-6|-|17|17 A3.3|protein-coding	Hs3st6
11500	0	NA	NA	NA	NA	NA	NM_146697	chr19	12674179	12675243	+	1062	1	Olfr1442|MOR202-9|-|19|19 A|protein-coding	Olfr1442
11501	54.3841	-0.0156872	0.31214	-0.050257	0.959918	0.978317	NM_001159581	chr4	116807734	116819431	+	1717	1	Mutyh|5730495A01Rik|Mutyha|Mutyhalpha|Mutyhb|Mutyhbeta|Mutyhc|Myh|-|4|4 D1|protein-coding	Mutyh
11502	0	NA	NA	NA	NA	NA	NM_146968	chr2	89493294	89494346	-	1050	1	Olfr1242|MOR231-5|-|2|2 E1|protein-coding	Olfr1242
11503	1409.52	-0.0672766	0.103168	-0.652109	0.514331	0.669198	NM_198020	chr8	84689247	84699808	+	2167	1	Trmt1|6720406L13Rik|6720477L24|D8Ertd812e|-|8 C2|8 41.02 cM|protein-coding	Trmt1
11504	1530.98	0.259185	0.101398	2.55612	0.0105848	0.0313473	NM_008466	chr14	61365186	61439947	-	4148	1	Kpna3|IPOA4|-|14|14 D1|protein-coding	Kpna3
11505	1086.2	-0.0446128	0.0787384	-0.566595	0.570989	0.716001	NM_001293715	chr3	94974731	95006937	+	3817	1	Pi4kb|ESTM41|PI4K-beta|PI4Kbeta|Pik4cb|-|3|3 F2.1|protein-coding	Pi4kb
11506	0	NA	NA	NA	NA	NA	NM_146559	chr9	20098626	20101690	+	1129	1	Olfr868|MOR145-4|-|9|9 A3|protein-coding	Olfr868
11507	238.45	-0.247561	0.177539	-1.39441	0.163195	0.292888	NM_138756	chr9	97077011	97111041	-	3052	1	Slc25a36|C330005L02Rik|-|9|9 E3.3|protein-coding	Slc25a36
11508	480.339	0.324221	0.122717	2.64201	0.0082415	0.0252225	NM_009230	chr1	156428108	156474328	-	4767	1	Soat1|8430426K15Rik|ACAT-1|AW550831|Acact|ald|hid|-|1 G3|1 67.71 cM|protein-coding	Soat1
11509	4.43297	4.57018	1.7037	2.6825	0.00730738	0.0227742	NM_009776	chr2	84765360	84775429	-	1810	1	Serping1|C1INH|C1nh|-|2|2 D|protein-coding	Serping1
1151	61.0593	9.27929	1.46582	6.33046	2.44E-10	2.65E-09	NM_011016	chr4	63362449	63365877	+	766	1	Orm2|Agp1|Orm-2|-|4 B3|4 33.96 cM|protein-coding	Orm2
11510	0	NA	NA	NA	NA	NA	NM_008586	chr18	21072344	21100199	+	2269	1	Mep1b|Mep-1b|-|18 A2|18 11.81 cM|protein-coding	Mep1b
11511	1959.4	-0.992984	0.103672	-9.57813	9.88E-22	2.32E-20	NM_030595	chr3	55625198	56183701	-	10923	1	Nbea|Lyst2|mKIAA1544|-|3 C|3 26.61 cM|protein-coding	Nbea
11512	0	NA	NA	NA	NA	NA	NM_001145198	chr10	83722865	83762762	+	1186	1	1500009L16Rik|2700050C19Rik|OCC-1|-|10|10 C1|protein-coding	1500009L16Rik
11513	0	NA	NA	NA	NA	NA	NM_001011835	chr2	88049678	88050622	-	943	1	Olfr1162|MOR174-14|-|2|2 D|protein-coding	Olfr1162
11514	0	NA	NA	NA	NA	NA	NR_040627	chr1	184712497	184718989	+	1719	1	4930488B22Rik|-|-|1|1 H5|ncRNA	4930488B22Rik
11515	0	NA	NA	NA	NA	NA	NM_146974	chr2	90002408	90003322	+	913	1	Olfr1262|MOR234-1|or-leaf2|-|2|2 E1|protein-coding	Olfr1262
11516	0.0484444	-1.27994	7.06354	-0.181204	0.856207	NA	NM_172914	chr8	95534100	95558888	+	1260	1	Ccdc113|4933409I22|BC060957|-|8|8 C5|protein-coding	Ccdc113
11517	1407.21	0.43486	0.144115	3.01746	0.00254906	0.00905934	NM_019924	chr19	6829084	6840627	-	3112	1	Rps6ka4|1110069D02Rik|90kDa|AI848992|Msk2|mMSK2|-|19|19 A|protein-coding	Rps6ka4
11518	0.0492274	0	7.06756	0	1	NA	NM_001289605	chr6	130323289	130337626	-	1236	1	Klra3|5E6|Ly49c|NK-2.1|Nk-2|Nk2|Nk2.1|-|6 F3|6 63.44 cM|protein-coding	Klra3
11519	0.0416749	0	7.06756	0	1	NA	NR_136919	chr2	104556658	104557719	+	1061	1	Gm13884|-|-|2|2 E2|pseudo	Gm13884
1152	0.42189	0	5.23623	0	1	NA	NM_001037929	chr2	145549455	145554982	-	1809	1	Gm14092|-|-|2 G1|2|protein-coding	Gm14092
11520	414.268	-0.376182	0.115432	-3.25889	0.00111848	0.00434395	NM_007537	chr14	54883425	54888234	+	3455	1	Bcl2l2|AW048834|Bcl-w|Gtrgal2|Gtrosa41|bclw|c98|-|14 C2|14 27.98 cM|protein-coding	Bcl2l2
11521	0.0484444	-1.27994	7.06354	-0.181204	0.856207	NA	NR_033550	chr14	23038195	23094571	-	2726	1	Gm10248|-|-|14 A3|14|ncRNA	Gm10248
11522	0	NA	NA	NA	NA	NA	NM_147091	chr7	102877122	102878063	+	940	1	Olfr568|MOR14-11|MOR14-3|-|7|7 E3|protein-coding	Olfr568
11523	5.76034	-0.776699	0.929838	-0.835306	0.403545	0.564284	NM_001290652	chrX	161162750	161258213	+	4675	1	Scml2|4932420G07Rik|-|X|X F4|protein-coding	Scml2
11524	1.32227	-0.298174	1.83358	-0.162619	0.870819	0.929195	NM_010149	chr9	21958899	21963576	-	1819	1	Epor|-|-|9 A3|9 7.93 cM|protein-coding	Epor
11525	536.066	-0.74363	0.165584	-4.49095	7.09E-06	4.30E-05	NM_026524	chrX	10717365	10719702	+	2052	1	Mid1ip1|3110038L01Rik|Mig12|S14R|-|X|X A1.1|protein-coding	Mid1ip1
11526	0	NA	NA	NA	NA	NA	NM_001310463	chr14	25942540	25956372	+	1658	3	Cphx3|Gm2135|-|14 A3|14|protein-coding	Cphx3
11527	590.292	0.270851	0.108784	2.48982	0.0127808	0.0367016	NM_025390	chr7	38262820	38271348	-	1205	1	Pop4|1110023P21Rik|Rpp29|-|7|7 B3|protein-coding	Pop4
11528	2.90043	4.8988	1.82254	2.68789	0.0071905	0.0224474	NM_007532	chr6	144993835	145076157	-	7839	1	Bcat1|BCATc|Eca39|-|6 G3|6 77.27 cM|protein-coding	Bcat1
11529	0.203839	0	7.06756	0	1	NA	NM_001370852	chr7	43427670	43429836	+	1574	1	Gm38999|C7H19orf84|-|7 B3|7|protein-coding	Gm38999
1153	48.7376	-3.58435	0.589375	-6.0816	1.19E-09	1.19E-08	NM_001162883	chr15	77403789	77411080	-	1470	1	Apol9a|-|-|15|15 D3|protein-coding	Apol9a
11530	5.76097	-0.44043	0.855939	-0.514558	0.606862	0.743146	NM_144926	chr7	126950535	126970606	+	3779	1	Sez6l2|AI835913|AW121566|BSRP-A|Psk1|-|7|7 F3|protein-coding	Sez6l2
11531	465.044	0.131725	0.114588	1.14956	0.250325	0.404073	NM_013826	chr13	114818237	114829420	+	1880	1	Mocs2|AI415403|-|13|13 D2.2|protein-coding	Mocs2
11532	0.41423	-0.946318	4.64834	-0.203582	0.83868	NA	NM_001099348	chr4	42158842	42168603	-	1937.8	4	Gm13305|-|-|4 A5|4|protein-coding	Gm13305
11533	0	NA	NA	NA	NA	NA	NR_106145	chr16	21256013	21256066	-	53	1	Mir7680|Gm27417|mmu-mir-7680|-|16|16 B1|ncRNA	Mir7680
11534	307.192	0.193524	0.152901	1.26568	0.205629	0.349283	NM_001355422	chr17	36954358	36958525	-	695	1	Znrd1|1110014N07Rik|Rpa12|-|17|17 B1|protein-coding	Znrd1
11535	0	NA	NA	NA	NA	NA	NM_175663	chr13	23933725	23934156	-	430	1	Hist1h2ba|Th2b|-|13|13 A3.1|protein-coding	Hist1h2ba
11536	4732.72	0.114232	0.0696716	1.63958	0.101093	0.202797	NR_132310	chr2	168180965	168230379	-	5312	1	Gm20716|Dpm1-adnp|-|2 H3|2 88.41 cM|ncRNA	Gm20716
11537	0.0864393	0	7.06756	0	1	NA	NR_035453	chr11	119390472	119390561	+	89	1	Mir1932|mir-1932|mmu-mir-1932|-|11 E2|11 83.47 cM|ncRNA	Mir1932
11538	554.24	6.94473	0.327138	21.2287	5.19E-100	8.52E-98	NM_019946	chr6	138140527	138156754	+	949	1	Mgst1|1500002K10Rik|Gst|-|6|6 G1|protein-coding	Mgst1
11539	0	NA	NA	NA	NA	NA	NM_183126	chrX	38772780	38962688	+	1178	1	6030498E09Rik|-|-|X|X A3.3|protein-coding	6030498E09Rik
1154	72.8249	-1.90729	0.267705	-7.12462	1.04E-12	1.39E-11	NM_001008231	chr17	49456022	49564337	-	6017	1	Daam2|2310016D11Rik|AI843643|AW557870|-|17|17 C|protein-coding	Daam2
11540	572.25	0.478514	0.106893	4.47657	7.59E-06	4.56E-05	NM_001277296	chr12	88360514	88461726	+	2380	1	Adck1|2610005A10Rik|-|12|12 D2-D3|protein-coding	Adck1
11541	1.75445	-3.20844	1.97403	-1.62532	0.104094	0.207646	NM_001310428	chr1	93168423	93231066	+	7394	1	Crocc2|E030010N08Rik|Gm976|-|1|1 D|protein-coding	Crocc2
11542	1175.74	-0.213613	0.203008	-1.05224	0.29269	0.453262	NM_001285825	chr7	27187006	27196271	-	1354	1	Snrpa|C430021M15Rik|Rnu1a-1|Rnu1a1|U1-A|U1A|-|7|7 A3|protein-coding	Snrpa
11543	3166.31	-0.0271734	0.0725001	-0.374805	0.707805	0.819221	NM_001289668	chr9	45937857	45955249	-	4273	1	Sidt2|B930096O19|BC023957|CGI-40|-|9|9 A5.2|protein-coding	Sidt2
11544	789.062	-0.192194	0.107311	-1.79101	0.0732922	0.156504	NM_025548	chr7	30224129	30232197	-	1335	1	Tbcb|2410007D12Rik|AU041393|CG22|CKAPI|Ckap1|-|7|7 B1|protein-coding	Tbcb
11545	1582.37	0.170997	0.111837	1.52898	0.126269	0.240632	NM_030168	chr15	6708381	6800400	+	9273	1	Rictor|4921505C17Rik|6030405M08Rik|AVO3|AW492497|D530039E11Rik|-|15|15 A1|protein-coding	Rictor
11546	0.31404	-1.28182	5.15349	-0.248728	0.803571	NA	NM_183015	chrX	6979652	7041619	-	4538	1	Ccnb3|-|-|X|X A1.1|protein-coding	Ccnb3
11547	0.564483	0	3.74338	0	1	NA	NM_001177546	chr4	146156827	146198756	+	4241	1	Zfp600|Gm13164|-|4 E1|4|protein-coding	Zfp600
11548	0	NA	NA	NA	NA	NA	NR_030448	chrX	144297790	144297899	+	109	1	Mir680-2|Mirn680-2|-|X F2|X|ncRNA	Mir680-2
11549	5278.01	0.163465	0.114132	1.43225	0.152074	0.277947	NM_011690	chr17	35000907	35016329	+	4192	1	Vars|Bat6|D17H6S56E|G7a|Vars2|-|17 B1|17 18.54 cM|protein-coding	Vars
1155	0.270807	-1.40392	5.42288	-0.258888	0.795722	NA	NM_010154	chr1	68032187	69108059	-	12007	1	Erbb4|Her4|c-erbB-4|-|1 C3|1 33.8 cM|protein-coding	Erbb4
11550	0	NA	NA	NA	NA	NA	NR_033647	chrX	144552758	144556239	-	3481	1	Mageb16-ps1|EG623523|Gm15072|Mageb16|-|X|X F2|pseudo	Mageb16-ps1
11551	1457.66	0.466102	0.073204	6.36716	1.93E-10	2.11E-09	NM_144794	chr1	180942518	180975104	+	3214	1	Tmem63a|BC014795|Tmem64a|-|1|1 H4|protein-coding	Tmem63a
11552	1523.4	0.247566	0.0869106	2.84851	0.00439245	0.0146425	NM_001171000	chr6	29768443	29912310	+	5179	1	Ahcyl2|4631427C17Rik|AI227036|Adohcyase3|mKIAA0828|-|6|6 A3.3|protein-coding	Ahcyl2
11553	154.574	0.379363	0.240495	1.57743	0.114698	0.223925	NR_027993	chr5	45719667	45727578	-	7911	1	Gm3414|-|-|5 B3|5|ncRNA	Gm3414
11554	0.11118	2.52702	6.99584	0.361217	0.717937	NA	NR_040668	chr4	51968094	52051110	-	3384	1	C630028M04Rik|-|-|4|4 B2|ncRNA	C630028M04Rik
11555	54.2021	0.625554	0.325614	1.92115	0.0547125	0.123595	NM_133930	chr6	113483356	113493341	+	2238	1	Creld1|AI843811|i11E7|-|6 E3|6 52.77 cM|protein-coding	Creld1
11556	72.3052	-0.339741	0.269328	-1.26144	0.207151	0.351191	NM_001361691	chr12	69724945	69744665	+	2042	1	Dmac2l|1110015E18Rik|ATPW|Atp5s|-|12|12 C2|protein-coding	Dmac2l
11557	0	NA	NA	NA	NA	NA	NM_001367923	chr18	52825310	52826281	+	970	1	Ancv1r|-|-|18 D1|protein-coding	Ancv1r
11558	1243.71	-0.160883	0.201796	-0.797255	0.425303	0.585556	NM_013895	chr10	80899450	80900969	-	1220	1	Timm13|D10Ertd378e|Tim9|Timm9|-|10 C1|10 39.72 cM|protein-coding	Timm13
11559	0	NA	NA	NA	NA	NA	NM_146749	chr9	37772637	37773640	+	1001	1	Olfr875|MOR161-4|-|9|9 A4|protein-coding	Olfr875
1156	3.6967	0.538658	1.44944	0.371632	0.710167	0.820482	NM_001362105	chr6	118011505	118091546	+	3363	1	Rasgef1a|6330404M18Rik|AI835194|-|6|6 F1|protein-coding	Rasgef1a
11560	12.848	-0.333099	0.590353	-0.564237	0.572593	0.716929	NR_030690	chr15	96268564	96275275	-	6711	1	E330033B04Rik|-|-|15|15 F1|ncRNA	E330033B04Rik
11561	15.3353	-1.62977	0.584171	-2.78988	0.00527268	0.017227	NM_001360239	chr17	29156521	29237790	-	4393	1	Cpne5|A830083G22Rik|-|17|17 A3.3|protein-coding	Cpne5
11562	4.37916	-0.539388	0.994277	-0.542492	0.587479	0.727822	NM_015787	chr13	23621777	23622558	-	779	1	Hist1h1e|H1-4|H1.4|H1e|H1f4|H1s-4|H1var2|-|13|13 A3.1|protein-coding	Hist1h1e
11563	0	NA	NA	NA	NA	NA	NR_106140	chr7	3219198	3219259	-	61	1	Mir292b|mmu-mir-292b|-|7|7 A1|ncRNA	Mir292b
11564	0.183523	0	7.06756	0	1	NA	NM_080466	chr3	89520164	89672494	+	7607	1	Kcnn3|KCa2.3|SK3|SKCA3|-|3|3 F1|protein-coding	Kcnn3
11565	0	NA	NA	NA	NA	NA	NM_001160142	chrY	77960879	77963204	-	1214.2	9	Gm20867|-|-|Y|Y D|protein-coding	Gm20867
11566	1718.71	-0.266293	0.0726936	-3.66322	0.000249064	0.00111817	NM_008684	chr9	58874680	59036441	-	7355	1	Neo1|2610028H22Rik|AI327052|D930014N22Rik|Igdcc2|-|9|9 B|protein-coding	Neo1
11567	0.489338	-2.21843	3.77476	-0.587703	0.556732	NA	NM_032005	chr1	165137853	165160773	-	2652	1	Tbx19|AU019250|D1Ertd754e|Tpit|-|1 H2.2|1 72.47 cM|protein-coding	Tbx19
11568	60.258	-0.937851	0.307568	-3.04924	0.00229419	0.00825367	NR_004444	chr14	55073091	55075874	+	2485	1	Zfhx2os|Zfhx2as|-|14|14 C3|ncRNA	Zfhx2os
11569	330.864	-0.201518	0.155666	-1.29455	0.195475	0.336551	NM_145441	chr12	4879032	4907520	-	2502	1	Ubxn2a|6330407P03Rik|Ubxd4|-|12|12 A1.1|protein-coding	Ubxn2a
1157	1919.17	-0.126748	0.0829572	-1.52787	0.126545	0.240955	NM_025272	chr17	26676396	26699646	+	790	1	Atp6v0e|Atp6k|Atp6v0e1|M9.2|-|17|17 A3.3|protein-coding	Atp6v0e
11570	0.559786	-2.40961	3.40685	-0.707284	0.47939	NA	NM_199146	chr7	104470014	104507849	-	3748	1	Trim30d|AI451617|TRIM30-3|Trim79|-|7|7 E3|protein-coding	Trim30d
11571	0	NA	NA	NA	NA	NA	NR_045504	chr7	40674737	40691260	+	996	1	4933402C06Rik|-|-|7|7 B3|ncRNA	4933402C06Rik
11572	986.913	0.265851	0.0930058	2.85843	0.00425737	0.0142558	NM_026572	chr8	116981967	116993498	-	1240	1	Gcsh|1100001L02Rik|5730591C18Rik|-|8|8 E1|protein-coding	Gcsh
11573	1.48569	-3.31674	2.1554	-1.53881	0.123852	0.236935	NM_178768	chr6	116692725	116716758	-	3328	1	Tmem72|C230095G01Rik|-|6|6 E3|protein-coding	Tmem72
11574	70.7923	0.165732	0.287062	0.57734	0.56371	0.709613	NM_001360207	chr7	29783968	29794703	+	3626	1	Zfp30|2610306P15Rik|Zfp-30|-|7 B1|7 17.26 cM|protein-coding	Zfp30
11575	0	NA	NA	NA	NA	NA	NM_146589	chr2	85868594	85869541	+	946	1	Olfr1022|MOR196-1|-|2|2 D|protein-coding	Olfr1022
11576	1679.02	-0.347282	0.0714948	-4.85744	1.19E-06	8.17E-06	NM_001331227	chr16	17508683	17526333	+	3435	1	Lztr1|1200003E21Rik|AI591627|AW550890|-|16|16 A3|protein-coding	Lztr1
11577	416.167	-0.666818	0.164042	-4.06493	4.80E-05	0.000249692	NM_001369164	chr4	155654468	155669219	-	3963	1	Mib2|2210008I11Rik|Zzank1|skd|-|4|4 E2|protein-coding	Mib2
11578	1.79036	5.28621	2.11177	2.50322	0.012307	0.0354774	NM_001163144	chr19	17558159	17837632	-	5760	1	Pcsk5|PC5|PC6|SPC6|b2b1549Clo|b2b585Clo|-|19 B|19 12.86 cM|protein-coding	Pcsk5
11579	0.523937	-2.22353	3.38047	-0.657757	0.510694	NA	NM_172932	chrX	101299179	101321350	+	3874	1	Nlgn3|A230085M13Rik|HNL3|NL3|NLG3|-|X|X D|protein-coding	Nlgn3
1158	1024.38	-0.508736	0.111732	-4.55319	5.28E-06	3.28E-05	NM_031373	chr2	180589407	180595837	+	2279	1	Ogfr|2010013E17Rik|-|2|2 H4|protein-coding	Ogfr
11580	0	NA	NA	NA	NA	NA	NM_001011738	chr14	50618224	50619195	+	970	1	Olfr744|MOR106-13P|-|14|14 C1|protein-coding	Olfr744
11581	936.647	0.0285353	0.0829656	0.343942	0.73089	0.835774	NM_001113204	chr9	49502146	49799069	-	6964	1	Ncam1|CD56|E-NCAM|NCAM-1|Ncam|-|9 A5.3|9 26.83 cM|protein-coding	Ncam1
11582	1074.05	0.960728	0.0832893	11.5348	8.81E-31	3.09E-29	NM_134471	chr4	117159636	117182624	-	2808	1	Kif2c|4930402F02Rik|ESTM5|Knsl6|MCAK|X83316|-|4 D1|4 53.42 cM|protein-coding	Kif2c
11583	2374.66	-0.10924	0.0721859	-1.51332	0.130199	0.245775	NM_001356441	chr2	34676185	34755232	-	6782	1	Gapvd1|2010005B09Rik|4432404J10Rik|AW108497|Gapex-5|RAP6|RME-6|mKIAA1521|-|2|2 B|protein-coding	Gapvd1
11584	1457.61	-0.0365122	0.0783516	-0.466004	0.641212	0.770035	NM_028101	chr17	25829043	25831843	+	2081	1	Jmjd8|2610003J06Rik|-|17|17 A3.3|protein-coding	Jmjd8
11585	0	NA	NA	NA	NA	NA	NM_147023	chr11	73588798	73589736	-	937	1	Olfr385|MOR135-3|-|11|11 B4|protein-coding	Olfr385
11586	150.846	0.0368341	0.197059	0.18692	0.851724	0.916803	NM_011056	chr13	108654177	109955969	+	7030	1	Pde4d|9630011N22Rik|Dpde3|-|13 D2.1|13 59.69 cM|protein-coding	Pde4d
11587	0	NA	NA	NA	NA	NA	NM_001033400	chr13	50467307	50475355	+	2539	1	Nutm2|Fam22|Gm806|-|13|13 A5|protein-coding	Nutm2
11588	1584.98	-0.19966	0.0764829	-2.61052	0.00904054	0.0273099	NM_019817	chr15	103272888	103299864	+	1683	1	Copz1|5930435A22Rik|AA407760|D4Ertd360e|-|15 F3|15 58.74 cM|protein-coding	Copz1
11589	0.717419	-2.31739	2.96756	-0.780907	0.434857	NA	NR_024017	chr1	37485851	37488605	-	2754	1	4930594C11Rik|-|-|1|1 B|pseudo	4930594C11Rik
1159	0	NA	NA	NA	NA	NA	NR_029600	chr18	65248861	65248926	+	65	1	Mir122|Mir122a|Mirn122a|mir-122|mmu-mir-122|-|18|18 E1|ncRNA	Mir122
11590	1646.46	0.152508	0.0725004	2.10355	0.0354174	0.0863531	NM_009444	chr6	72610957	72616748	-	2230	1	Tgoln2|TGN38B|TGN41|TGN46|Ttgn2|-|-|protein-coding	Tgoln2
11591	0	NA	NA	NA	NA	NA	NR_106075	chr17	27328385	27328460	+	75	1	Mir7216|Gm27555|mmu-mir-7216|-|17|17 A3.3|ncRNA	Mir7216
11592	2557.67	-0.953126	0.0882612	-10.7989	3.48E-27	1.06E-25	NM_001369134	chr2	20519513	20810535	+	7488	1	Etl4|6620402G01Rik|9430077C05Rik|BC026657|E330027G05Rik|Etl-4|Skt|-|2 A3|2 14.27 cM|protein-coding	Etl4
11593	0.181664	0	7.06756	0	1	NA	NM_001370943	chrX	36422381	36492635	-	6788	1	Gm14569|Kiaa1210|-|X A3.3|X 20.82 cM|protein-coding	Gm14569
11594	206.402	-0.423592	0.170535	-2.4839	0.0129951	0.0372141	NM_001010825	chr5	113735782	113740607	+	3156	1	Ficd|D5Ertd40e|Hype|-|5 F|5 55.55 cM|protein-coding	Ficd
11595	695.836	0.960884	0.101917	9.42813	4.17E-21	9.34E-20	NM_026331	chr14	69241851	69285103	-	4156	1	Slc25a37|1700020E22Rik|4930513O14Rik|4930526G11Rik|AI848481|C330015G08Rik|Mfrn|Mfrn1|Mscp|frascati|mitoferrin|-|14|14 D2|protein-coding	Slc25a37
11596	525.359	0.257423	0.11772	2.18674	0.0287614	0.0725517	NM_019773	chrX	166457252	166479867	-	1443	1	Rab9|2410064E05Rik|AI195561|Rab9a|Sid6061p|-|X|X F5|protein-coding	Rab9
11597	148.113	-1.22626	0.208791	-5.87317	4.28E-09	4.06E-08	NM_145079	chr1	88134809	88220002	+	3294	1	Ugt1a6a|UDPGT|UDPGT 1-6|UGT1-06|UGT1.6|Ugt1a6|Ugt1a7|-|1|1 D|protein-coding	Ugt1a6a
11598	456.481	0.0740151	0.12409	0.596465	0.550865	0.698859	NM_029965	chr8	26119368	26143875	+	3923	1	Rnf170|6720407G21Rik|AI481227|-|8|8 A2|protein-coding	Rnf170
[truncated: 23,343 more rows]

## Sheet: Figure 6i
Figure 6i: Chil1 expression fold change upon 24h Il1 + Osm ligand cocktail treatment, 24h Il1 + Osm ligand cocktail treatment followed by cytokine withdrawal for 48h, and 24h Il1 + Osm ligand cocktail treatment followed by cytokine withdrawal and Il1 receptor antagonist treatment for 48h respectively, compared to PBS control in mouse BCC cell line ASZ-001.
[truncated: 2 more rows]

[truncated: 14 more sheets: Figure 6j, Figure 7b, Figure 7c, Figure 7f, Figure 7g, Supplementary Figure 1h, Supplementary Figure 3b, Supplementary Figure 3f, Supplementary Figure 5h, Supplementary Figure 5i, Supplementary Figure 5j, Supplementary Figure 6a, Supplementary Figure 7a, Supplementary Figure 7b]
